# Supplementary material for: OrthoGarden: a pipeline for propagating phylogenetic trees for nonmodel organisms from short reads and de novo genome assemblies
Source: Mol Biol Evol. 2026 Feb 27;43(3):msag053. doi: 10.1093/molbev/msag053 (PMC12996765; doi:10.1093/molbev/msag053)
Supplement: msag053_Supplementary_Data [file msag053_supplementary_data.zip]

Archive with 8 entries (8 files):
- OG_Supplementary_Figures_1_through_11.pdf
- OG_Supplementary_Figure_12_OG_yeast.pdf
- OG_Supplementary_Figure_13_r2t_yeast.pdf
- OG_Supplementary_Figure_14_Shen_et_al_yeast.pdf
- OG_Supplementary_Figure_15_Anopheles_coverage.pdf
- OG_Supplementary_Figure_16_single_copy_orthogroups.pdf
- OG_Supplementary_Table_1.xlsx
- OG_Supplementary_Table_2.xlsx
