# Supplementary material for: OrthoGarden: a pipeline for propagating phylogenetic trees for nonmodel organisms from short reads and de novo genome assemblies
Source: Mol Biol Evol. 2026 Feb 27;43(3):msag053. doi: 10.1093/molbev/msag053 (PMC12996765; doi:10.1093/molbev/msag053)
Supplement: msag053_Supplementary_Data [file msag053_supplementary_data.zip › OG_Supplementary_Table_1.xlsx]

## Sheet: Anopheles_metadata
Run	Assay Type	AvgSpotLen	Bases	BioProject	BioSample	Bytes	Center Name	Consent	DATASTORE filetype	DATASTORE provider	DATASTORE region	Experiment	Instrument	LibraryLayout	LibrarySelection	LibrarySource	Organism	Platform	ReleaseDate	create_date	version	Sample Name	SRA Study	Library Name	flowcell_barcode (run)	gssr_id (exp)	gssr_id (run)	instrument_name (run)	lane (run)	lsid (exp)	lsid (run)	material_type (exp)	molecular_indexing_scheme (run)	project (exp)	project (run)	run_barcode (run)	run_name (run)	work_request (exp)	work_request (run)	strain	Collection_Date	read_group_id (run)	read_group_platform_unit (run)	root_sample_id (exp)	root_sample_id (run)	sample_id (exp)	sample_id (run)	AssemblyName	geographic_location_(country_and/or_sea
SRR808350	WGS	202	790423172	PRJNA177007	SAMN01760642	564627483	BI	public	bam,run.zq,sra	gs,ncbi,s3	gs.us-east1,ncbi.public,s3.us-east-1	SRX259967	Illumina HiSeq 2000	PAIRED	RANDOM	GENOMIC	Anopheles quadriannulatus	ILLUMINA	2013-04-04T00:00:00Z	2013-04-04T13:20:00Z	1	Anopheles quadriannulatus 24	SRP020525	Pond-195859	D1ETYACXX	262773	262773	SL-HAV	8	broadinstitute.org:bsp.prod.sample:3NKXI	broadinstitute.org:bsp.prod.sample:3NKXI	DNA:DNA Somatic	tagged_655 [GCCGTCGA]	G26085	G26085	D1ETYACXX121126	121126_SL-HAV_0194_AFCD1ETYACXX	33470	33470	24	1986	D1ETY.8	D1ETYACXX121126.8.GCCGTCGA	SM-3HQL3	SM-3HQL3	SM-3NKXI	SM-3NKXI	GCA_000005575.1	Zimbabwe: Chilongo
SRR809718	WGS	202	773907450	PRJNA177007	SAMN01760642	553174236	BI	public	bam,run.zq,sra	gs,ncbi,s3	gs.us-east1,ncbi.public,s3.us-east-1	SRX259967	Illumina HiSeq 2000	PAIRED	RANDOM	GENOMIC	Anopheles quadriannulatus	ILLUMINA	2013-04-04T00:00:00Z	2013-04-04T17:13:00Z	1	Anopheles quadriannulatus 24	SRP020525	Pond-195859	D1ETYACXX	262773	262773	SL-HAV	1	broadinstitute.org:bsp.prod.sample:3NKXI	broadinstitute.org:bsp.prod.sample:3NKXI	DNA:DNA Somatic	tagged_655 [GCCGTCGA]	G26085	G26085	D1ETYACXX121126	121126_SL-HAV_0194_AFCD1ETYACXX	33470	33470	24	1986	D1ETY.1	D1ETYACXX121126.1.GCCGTCGA	SM-3HQL3	SM-3HQL3	SM-3NKXI	SM-3NKXI	GCA_000005575.1	Zimbabwe: Chilongo
SRR809719	WGS	202	781309740	PRJNA177007	SAMN01760642	558222472	BI	public	bam,run.zq,sra	gs,ncbi,s3	gs.us-east1,ncbi.public,s3.us-east-1	SRX259967	Illumina HiSeq 2000	PAIRED	RANDOM	GENOMIC	Anopheles quadriannulatus	ILLUMINA	2013-04-04T00:00:00Z	2013-04-04T17:14:00Z	1	Anopheles quadriannulatus 24	SRP020525	Pond-195859	D1ETYACXX	262773	262773	SL-HAV	5	broadinstitute.org:bsp.prod.sample:3NKXI	broadinstitute.org:bsp.prod.sample:3NKXI	DNA:DNA Somatic	tagged_655 [GCCGTCGA]	G26085	G26085	D1ETYACXX121126	121126_SL-HAV_0194_AFCD1ETYACXX	33470	33470	24	1986	D1ETY.5	D1ETYACXX121126.5.GCCGTCGA	SM-3HQL3	SM-3HQL3	SM-3NKXI	SM-3NKXI	GCA_000005575.1	Zimbabwe: Chilongo
SRR809720	WGS	202	775236004	PRJNA177007	SAMN01760642	552448045	BI	public	bam,run.zq,sra	gs,ncbi,s3	gs.us-east1,ncbi.public,s3.us-east-1	SRX259967	Illumina HiSeq 2000	PAIRED	RANDOM	GENOMIC	Anopheles quadriannulatus	ILLUMINA	2013-04-04T00:00:00Z	2013-04-04T17:14:00Z	1	Anopheles quadriannulatus 24	SRP020525	Pond-195859	D1ETYACXX	262773	262773	SL-HAV	3	broadinstitute.org:bsp.prod.sample:3NKXI	broadinstitute.org:bsp.prod.sample:3NKXI	DNA:DNA Somatic	tagged_655 [GCCGTCGA]	G26085	G26085	D1ETYACXX121126	121126_SL-HAV_0194_AFCD1ETYACXX	33470	33470	24	1986	D1ETY.3	D1ETYACXX121126.3.GCCGTCGA	SM-3HQL3	SM-3HQL3	SM-3NKXI	SM-3NKXI	GCA_000005575.1	Zimbabwe: Chilongo
SRR809721	WGS	202	789957562	PRJNA177007	SAMN01760642	564365627	BI	public	bam,run.zq,sra	gs,ncbi,s3	gs.us-east1,ncbi.public,s3.us-east-1	SRX259967	Illumina HiSeq 2000	PAIRED	RANDOM	GENOMIC	Anopheles quadriannulatus	ILLUMINA	2013-04-04T00:00:00Z	2013-04-04T17:14:00Z	1	Anopheles quadriannulatus 24	SRP020525	Pond-195859	D1ETYACXX	262773	262773	SL-HAV	7	broadinstitute.org:bsp.prod.sample:3NKXI	broadinstitute.org:bsp.prod.sample:3NKXI	DNA:DNA Somatic	tagged_655 [GCCGTCGA]	G26085	G26085	D1ETYACXX121126	121126_SL-HAV_0194_AFCD1ETYACXX	33470	33470	24	1986	D1ETY.7	D1ETYACXX121126.7.GCCGTCGA	SM-3HQL3	SM-3HQL3	SM-3NKXI	SM-3NKXI	GCA_000005575.1	Zimbabwe: Chilongo
SRR809722	WGS	202	780954422	PRJNA177007	SAMN01760642	556918748	BI	public	bam,run.zq,sra	gs,ncbi,s3	gs.us-east1,ncbi.public,s3.us-east-1	SRX259967	Illumina HiSeq 2000	PAIRED	RANDOM	GENOMIC	Anopheles quadriannulatus	ILLUMINA	2013-04-04T00:00:00Z	2013-04-05T17:16:00Z	1	Anopheles quadriannulatus 24	SRP020525	Pond-195859	D1ETYACXX	262773	262773	SL-HAV	6	broadinstitute.org:bsp.prod.sample:3NKXI	broadinstitute.org:bsp.prod.sample:3NKXI	DNA:DNA Somatic	tagged_655 [GCCGTCGA]	G26085	G26085	D1ETYACXX121126	121126_SL-HAV_0194_AFCD1ETYACXX	33470	33470	24	1986	D1ETY.6	D1ETYACXX121126.6.GCCGTCGA	SM-3HQL3	SM-3HQL3	SM-3NKXI	SM-3NKXI	GCA_000005575.1	Zimbabwe: Chilongo
SRR809723	WGS	202	767759782	PRJNA177007	SAMN01760642	547609913	BI	public	bam,run.zq,sra	gs,ncbi,s3	gs.us-east1,ncbi.public,s3.us-east-1	SRX259967	Illumina HiSeq 2000	PAIRED	RANDOM	GENOMIC	Anopheles quadriannulatus	ILLUMINA	2013-04-04T00:00:00Z	2013-04-04T17:15:00Z	1	Anopheles quadriannulatus 24	SRP020525	Pond-195859	D1ETYACXX	262773	262773	SL-HAV	2	broadinstitute.org:bsp.prod.sample:3NKXI	broadinstitute.org:bsp.prod.sample:3NKXI	DNA:DNA Somatic	tagged_655 [GCCGTCGA]	G26085	G26085	D1ETYACXX121126	121126_SL-HAV_0194_AFCD1ETYACXX	33470	33470	24	1986	D1ETY.2	D1ETYACXX121126.2.GCCGTCGA	SM-3HQL3	SM-3HQL3	SM-3NKXI	SM-3NKXI	GCA_000005575.1	Zimbabwe: Chilongo
SRR809724	WGS	202	786738490	PRJNA177007	SAMN01760642	561289403	BI	public	run.zq,sra	gs,ncbi,s3	gs.us-east1,ncbi.public,s3.us-east-1	SRX259967	Illumina HiSeq 2000	PAIRED	RANDOM	GENOMIC	Anopheles quadriannulatus	ILLUMINA	2013-04-04T00:00:00Z	2013-04-04T17:14:00Z	1	Anopheles quadriannulatus 24	SRP020525	Pond-195859	D1ETYACXX	262773	262773	SL-HAV	4	broadinstitute.org:bsp.prod.sample:3NKXI	broadinstitute.org:bsp.prod.sample:3NKXI	DNA:DNA Somatic	tagged_655 [GCCGTCGA]	G26085	G26085	D1ETYACXX121126	121126_SL-HAV_0194_AFCD1ETYACXX	33470	33470	24	1986	D1ETY.4	D1ETYACXX121126.4.GCCGTCGA	SM-3HQL3	SM-3HQL3	SM-3NKXI	SM-3NKXI	GCA_000005575.1	Zimbabwe: Chilongo
SRR630081	WGS	202	6924389714	PRJNA67221	SAMN01087922	4899935500	BI	public	run.zq,sra	gs,ncbi,s3	gs.us-east1,ncbi.public,s3.us-east-1	SRX209386	Illumina HiSeq 2000	PAIRED	RANDOM	GENOMIC	Anopheles maculatus	ILLUMINA	2012-12-10T00:00:00Z	2012-12-10T19:19:00Z	1	maculatus5	SRP020574	Pond-171324	C1026ACXX	224568	224568	SL-HAJ	5	broadinstitute.org:bsp.prod.sample:3EOXT	broadinstitute.org:bsp.prod.sample:3EOXT	DNA:DNA Somatic	tagged_117 [ACCAACTG]	G23173	G23173	C1026ACXX120908	120908_SL-HAJ_0246_AFCC1026ACXX	31971	31971	Malaysian colony		C1026.5	C1026ACXX120908.5.ACCAACTG	SM-2Q7ZZ	SM-2Q7ZZ	SM-3EOXT	SM-3EOXT
SRR630087	WGS	202	6116148122	PRJNA67233	SAMN01087926	3708283986	BI	public	run.zq,sra	gs,ncbi,s3	gs.us-east1,ncbi.public,s3.us-east-1	SRX209384	Illumina HiSeq 2000	PAIRED	RANDOM	GENOMIC	Anopheles atroparvus	ILLUMINA	2012-12-10T00:00:00Z	2012-12-10T18:58:00Z	1	Anopheles atroparvus EBRO	SRP020571	Solexa-119493	C14GGACXX	224479	224479	SL-HAZ	2	broadinstitute.org:bsp.prod.sample:3ELNC	broadinstitute.org:bsp.prod.sample:3ELNC	DNA:DNA WGA Qiagen	tagged_923 [TGTAACTC]	G23177	G23177	C14GGACXX120924	120924_SL-HAZ_0241_AFCC14GGACXX	31973	31973	EBRO		C14GG.2	C14GGACXX120924.2.TGTAACTC	SM-2F68F	SM-2F68F	SM-3ELNC	SM-3ELNC
SRR630090	WGS	202	7865078666	PRJNA67225	SAMN01087924	5570142844	BI	public	run.zq,sra	gs,ncbi,s3	gs.us-east1,ncbi.public,s3.us-east-1	SRX209383	Illumina HiSeq 2000	PAIRED	RANDOM	GENOMIC	Anopheles minimus	ILLUMINA	2012-12-10T00:00:00Z	2012-12-10T19:00:00Z	1	MINIMUS - F4	SRP020569	Pond-171368	C1026ACXX	224564	224564	SL-HAJ	3	broadinstitute.org:bsp.prod.sample:3EOXP	broadinstitute.org:bsp.prod.sample:3EOXP	DNA:DNA Genomic	tagged_616 [GATATCCA]	G23175	G23175	C1026ACXX120908	120908_SL-HAJ_0246_AFCC1026ACXX	31971	31971	MINIMUS1		C1026.3	C1026ACXX120908.3.GATATCCA	SM-2F67R	SM-2F67R	SM-3EOXP	SM-3EOXP
SRR630092	WGS	202	7852956444	PRJNA67225	SAMN01087924	5585318122	BI	public	bam,run.zq,sra	gs,ncbi,s3	gs.us-east1,ncbi.public,s3.us-east-1	SRX209383	Illumina HiSeq 2000	PAIRED	RANDOM	GENOMIC	Anopheles minimus	ILLUMINA	2012-12-10T00:00:00Z	2012-12-10T19:14:00Z	1	MINIMUS - F4	SRP020569	Pond-171368	C1026ACXX	224564	224564	SL-HAJ	5	broadinstitute.org:bsp.prod.sample:3EOXP	broadinstitute.org:bsp.prod.sample:3EOXP	DNA:DNA Genomic	tagged_616 [GATATCCA]	G23175	G23175	C1026ACXX120908	120908_SL-HAJ_0246_AFCC1026ACXX	31971	31971	MINIMUS1		C1026.5	C1026ACXX120908.5.GATATCCA	SM-2F67R	SM-2F67R	SM-3EOXP	SM-3EOXP
SRR630093	WGS	202	7041649300	PRJNA67221	SAMN01087922	4967807709	BI	public	bam,run.zq,sra	gs,ncbi,s3	gs.us-east1,ncbi.public,s3.us-east-1	SRX209386	Illumina HiSeq 2000	PAIRED	RANDOM	GENOMIC	Anopheles maculatus	ILLUMINA	2012-12-10T00:00:00Z	2012-12-10T19:22:00Z	1	maculatus5	SRP020574	Pond-171324	C1026ACXX	224568	224568	SL-HAJ	3	broadinstitute.org:bsp.prod.sample:3EOXT	broadinstitute.org:bsp.prod.sample:3EOXT	DNA:DNA Somatic	tagged_117 [ACCAACTG]	G23173	G23173	C1026ACXX120908	120908_SL-HAJ_0246_AFCC1026ACXX	31971	31971	Malaysian colony		C1026.3	C1026ACXX120908.3.ACCAACTG	SM-2Q7ZZ	SM-2Q7ZZ	SM-3EOXT	SM-3EOXT
SRR25001032	WGS	300	15830830500	PRJNA980724	SAMN35847520	5565863920	PRINCETON UNIVERSITY	public	fastq,sra,run.zq	gs,ncbi,s3	gs.us-east1,ncbi.public,s3.us-east-1	SRX20756751	Illumina NovaSeq 6000	PAIRED	RANDOM	GENOMIC	Culex quinquefasciatus	ILLUMINA	2023-06-23T00:00:00Z	2023-06-23T06:24:00Z	1	SDG4	SRP445453	SDG4																	2019-04-17
ERR12380001	WGS	300	9852625200	PRJEB2141	SAMEA114805225	3063056959	NOVOGENE	public	sra,run.zq,bam	gs,ncbi,s3	ncbi.public,gs.us-east1,s3.us-east-1	ERX11756576	Illumina NovaSeq 6000	PAIRED	RANDOM	GENOMIC	Anopheles funestus	ILLUMINA	2023-12-21T00:00:00Z	2023-12-24T05:03:00Z	1	SAMEA114805225	ERP000195																		not provided
ERR12366085	WGS	302	10090505540	PRJEB66077	SAMEA114382243	3509445170	LONDON SCHOOL OF HYGIENE AND TROPICAL MEDICINE	public	sra,fastq,run.zq	ncbi,s3,gs	gs.us-east1,ncbi.public,s3.us-east-1	ERX11742857	Illumina MiSeq	PAIRED	RANDOM	GENOMIC	Anopheles stephensi	ILLUMINA	2024-02-18T00:00:00Z	2024-02-25T23:57:00Z	1	SAMEA114382243	ERP151149	Ste7_WGS																	2019
ERR9588607	WGS	302	5128291898	PRJEB2141	SAMEA11349382	2301788837	WELLCOME SANGER INSTITUTE	public	sra,run.zq,cram	ncbi,gs,s3	ncbi.public,gs.us-east1,s3.us-east-1	ERX9139141	HiSeq X Ten	PAIRED	RANDOM	GENOMIC	Anopheles dirus	ILLUMINA	2022-04-17T00:00:00Z	2022-05-15T15:20:00Z	1	SAMEA11349382	ERP000195	DN881845T:F12
ERR9356787	WGS	302	7777609246	PRJEB51749	SAMEA12928268	2438350746	WELLCOME SANGER INSTITUTE	public	run.zq,cram,sra	ncbi,s3,gs	ncbi.public,s3.us-east-1,gs.us-east1	ERX8898689	Illumina NovaSeq 6000	PAIRED	RANDOM	GENOMIC	Anopheles darlingi	ILLUMINA	2022-03-25T00:00:00Z	2022-05-09T09:01:00Z	1	SAMEA12928268	ERP136400																		2019-04-25
ERR12644925	WGS	302	12164772306	PRJEB71957	SAMEA115179426	4081496376	LONDON SCHOOL OF HYGIENE AND TROPICAL MEDICINE	public	sra,run.zq,fastq	s3,ncbi,gs	ncbi.public,gs.us-east1,s3.us-east-1	ERX12019116	Illumina NovaSeq 6000	PAIRED	RANDOM	GENOMIC	Anopheles gambiae	ILLUMINA	2024-02-28T00:00:00Z	2024-03-02T09:51:00Z	1	SAMEA115179426	ERP156744	bubaque_bijagos_guinea_bissau																	2022-11
ERR11470756	WGS	302	11324526464	PRJEB52296	SAMEA14091835	2451319828	WELLCOME SANGER INSTITUTE	public	cram,sra,run.zq	gs,ncbi,s3	ncbi.public,s3.us-east-1,gs.us-east1	ERX10876871	Illumina NovaSeq 6000	PAIRED	RANDOM	GENOMIC	Anopheles arabiensis	ILLUMINA	2023-09-11T00:00:00Z	2023-09-16T11:41:00Z	1	SAMEA14091835	ERP136997	DN881597W:H12
SRR1302210	WGS	102	4516690152	PRJNA248827	SAMN02803810	2567887021	CLEVELAND CLINIC FOUNDATION	public	fastq,sra,run.zq	gs,s3,ncbi	s3.us-east-1,gs.us-east1,ncbi.public	SRX555048	Illumina Genome Analyzer IIx	PAIRED	PCR	GENOMIC	Anopheles farauti	ILLUMINA	2015-07-22T00:00:00Z	2015-12-30T01:32:00Z	2	AF1wgs1	SRP042363																	not applicable
SRR850216	WGS	202	801291580	PRJNA177015	SAMN01760650	611306452	BI	public	bam,run.zq,sra	gs,ncbi,s3	gs.us-east1,ncbi.public,s3.us-east-1	SRX277380	Illumina HiSeq 2000	PAIRED	RANDOM	GENOMIC	Anopheles culicifacies	ILLUMINA	2013-05-13T00:00:00Z	2013-05-13T10:30:00Z	1	Anopheles culicifacies 2	SRP022552	Pond-195896	D1ETYACXX	262808	262808	SL-HAV	2	broadinstitute.org:bsp.prod.sample:3NKYK	broadinstitute.org:bsp.prod.sample:3NKYK	DNA:DNA Somatic	tagged_786 [TAATGAAC]	G26120	G26120	D1ETYACXX121126	121126_SL-HAV_0194_AFCD1ETYACXX	33470	33470	2	2010	D1ETY.2	D1ETYACXX121126.2.TAATGAAC	SM-3HQKY	SM-3HQKY	SM-3NKYK	SM-3NKYK	GCA_000005575.1	Iran: Ghoran
SRR850217	WGS	202	801340262	PRJNA177015	SAMN01760650	613057105	BI	public	bam,run.zq,sra	gs,ncbi,s3	gs.us-east1,ncbi.public,s3.us-east-1	SRX277380	Illumina HiSeq 2000	PAIRED	RANDOM	GENOMIC	Anopheles culicifacies	ILLUMINA	2013-05-13T00:00:00Z	2013-05-13T10:30:00Z	1	Anopheles culicifacies 2	SRP022552	Pond-195896	D1ETYACXX	262808	262808	SL-HAV	4	broadinstitute.org:bsp.prod.sample:3NKYK	broadinstitute.org:bsp.prod.sample:3NKYK	DNA:DNA Somatic	tagged_786 [TAATGAAC]	G26120	G26120	D1ETYACXX121126	121126_SL-HAV_0194_AFCD1ETYACXX	33470	33470	2	2010	D1ETY.4	D1ETYACXX121126.4.TAATGAAC	SM-3HQKY	SM-3HQKY	SM-3NKYK	SM-3NKYK	GCA_000005575.1	Iran: Ghoran
SRR850218	WGS	202	805518430	PRJNA177015	SAMN01760650	616985310	BI	public	bam,run.zq,sra	gs,ncbi,s3	gs.us-east1,ncbi.public,s3.us-east-1	SRX277380	Illumina HiSeq 2000	PAIRED	RANDOM	GENOMIC	Anopheles culicifacies	ILLUMINA	2013-05-13T00:00:00Z	2013-05-13T10:30:00Z	1	Anopheles culicifacies 2	SRP022552	Pond-195896	D1ETYACXX	262808	262808	SL-HAV	7	broadinstitute.org:bsp.prod.sample:3NKYK	broadinstitute.org:bsp.prod.sample:3NKYK	DNA:DNA Somatic	tagged_786 [TAATGAAC]	G26120	G26120	D1ETYACXX121126	121126_SL-HAV_0194_AFCD1ETYACXX	33470	33470	2	2010	D1ETY.7	D1ETYACXX121126.7.TAATGAAC	SM-3HQKY	SM-3HQKY	SM-3NKYK	SM-3NKYK	GCA_000005575.1	Iran: Ghoran
SRR850219	WGS	202	791976956	PRJNA177015	SAMN01760650	605907729	BI	public	bam,run.zq,sra	gs,ncbi,s3	gs.us-east1,ncbi.public,s3.us-east-1	SRX277380	Illumina HiSeq 2000	PAIRED	RANDOM	GENOMIC	Anopheles culicifacies	ILLUMINA	2013-05-13T00:00:00Z	2013-05-13T10:31:00Z	1	Anopheles culicifacies 2	SRP022552	Pond-195896	D1ETYACXX	262808	262808	SL-HAV	6	broadinstitute.org:bsp.prod.sample:3NKYK	broadinstitute.org:bsp.prod.sample:3NKYK	DNA:DNA Somatic	tagged_786 [TAATGAAC]	G26120	G26120	D1ETYACXX121126	121126_SL-HAV_0194_AFCD1ETYACXX	33470	33470	2	2010	D1ETY.6	D1ETYACXX121126.6.TAATGAAC	SM-3HQKY	SM-3HQKY	SM-3NKYK	SM-3NKYK	GCA_000005575.1	Iran: Ghoran
SRR850220	WGS	202	800566602	PRJNA177015	SAMN01760650	612848536	BI	public	bam,run.zq,sra	gs,ncbi,s3	gs.us-east1,ncbi.public,s3.us-east-1	SRX277380	Illumina HiSeq 2000	PAIRED	RANDOM	GENOMIC	Anopheles culicifacies	ILLUMINA	2013-05-13T00:00:00Z	2013-05-13T10:30:00Z	1	Anopheles culicifacies 2	SRP022552	Pond-195896	D1ETYACXX	262808	262808	SL-HAV	5	broadinstitute.org:bsp.prod.sample:3NKYK	broadinstitute.org:bsp.prod.sample:3NKYK	DNA:DNA Somatic	tagged_786 [TAATGAAC]	G26120	G26120	D1ETYACXX121126	121126_SL-HAV_0194_AFCD1ETYACXX	33470	33470	2	2010	D1ETY.5	D1ETYACXX121126.5.TAATGAAC	SM-3HQKY	SM-3HQKY	SM-3NKYK	SM-3NKYK	GCA_000005575.1	Iran: Ghoran
SRR850221	WGS	202	794893230	PRJNA177015	SAMN01760650	607836617	BI	public	bam,run.zq,sra	gs,ncbi,s3	gs.us-east1,ncbi.public,s3.us-east-1	SRX277380	Illumina HiSeq 2000	PAIRED	RANDOM	GENOMIC	Anopheles culicifacies	ILLUMINA	2013-05-13T00:00:00Z	2013-05-13T10:31:00Z	1	Anopheles culicifacies 2	SRP022552	Pond-195896	D1ETYACXX	262808	262808	SL-HAV	1	broadinstitute.org:bsp.prod.sample:3NKYK	broadinstitute.org:bsp.prod.sample:3NKYK	DNA:DNA Somatic	tagged_786 [TAATGAAC]	G26120	G26120	D1ETYACXX121126	121126_SL-HAV_0194_AFCD1ETYACXX	33470	33470	2	2010	D1ETY.1	D1ETYACXX121126.1.TAATGAAC	SM-3HQKY	SM-3HQKY	SM-3NKYK	SM-3NKYK	GCA_000005575.1	Iran: Ghoran
SRR850222	WGS	202	797281678	PRJNA177015	SAMN01760650	608782841	BI	public	bam,run.zq,sra	gs,ncbi,s3	gs.us-east1,ncbi.public,s3.us-east-1	SRX277380	Illumina HiSeq 2000	PAIRED	RANDOM	GENOMIC	Anopheles culicifacies	ILLUMINA	2013-05-13T00:00:00Z	2013-05-13T10:31:00Z	1	Anopheles culicifacies 2	SRP022552	Pond-195896	D1ETYACXX	262808	262808	SL-HAV	3	broadinstitute.org:bsp.prod.sample:3NKYK	broadinstitute.org:bsp.prod.sample:3NKYK	DNA:DNA Somatic	tagged_786 [TAATGAAC]	G26120	G26120	D1ETYACXX121126	121126_SL-HAV_0194_AFCD1ETYACXX	33470	33470	2	2010	D1ETY.3	D1ETYACXX121126.3.TAATGAAC	SM-3HQKY	SM-3HQKY	SM-3NKYK	SM-3NKYK	GCA_000005575.1	Iran: Ghoran
SRR850223	WGS	202	795827884	PRJNA177015	SAMN01760650	610291661	BI	public	bam,run.zq,sra	gs,ncbi,s3	gs.us-east1,ncbi.public,s3.us-east-1	SRX277380	Illumina HiSeq 2000	PAIRED	RANDOM	GENOMIC	Anopheles culicifacies	ILLUMINA	2013-05-13T00:00:00Z	2013-05-13T10:31:00Z	1	Anopheles culicifacies 2	SRP022552	Pond-195896	D1ETYACXX	262808	262808	SL-HAV	8	broadinstitute.org:bsp.prod.sample:3NKYK	broadinstitute.org:bsp.prod.sample:3NKYK	DNA:DNA Somatic	tagged_786 [TAATGAAC]	G26120	G26120	D1ETYACXX121126	121126_SL-HAV_0194_AFCD1ETYACXX	33470	33470	2	2010	D1ETY.8	D1ETYACXX121126.8.TAATGAAC	SM-3HQKY	SM-3HQKY	SM-3NKYK	SM-3NKYK	GCA_000005575.1	Iran: Ghoran
SRR830401	WGS	202	19480891716	PRJNA192677	SAMN01941024	13410615178	BI	public	bam,run.zq,sra	gs,ncbi,s3	gs.us-east1,ncbi.public,s3.us-east-1	SRX268273	Illumina HiSeq 2000	PAIRED	RANDOM	GENOMIC	Anopheles sinensis	ILLUMINA	2013-04-17T00:00:00Z	2013-04-18T03:26:00Z	1	YLS001	SRP021162	Pond-225539	C1VVPACXX	295862	295862	SL-HAU	7	broadinstitute.org:bsp.prod.sample:3ZQYL	broadinstitute.org:bsp.prod.sample:3ZQYL	DNA:DNA Somatic	tagged_498 [CGTTACCA]	G31590	G31590	C1VVPACXX130310	130310_SL-HAU_0423_BFCC1VVPACXX	35532	35532	YLS001	2012-05-22	C1VVP.7	C1VVPACXX130310.7.CGTTACCA	SM-3S1OI	SM-3S1OI	SM-3ZQYL	SM-3ZQYL	GCA_000005575.1	China: Yingjiang county\, Yunnan
SRR1055282	WGS	202	4569925386	PRJNA176986	SAMN01760621	2462679132	BI	public	bam,run.zq,sra	ncbi,gs,s3	ncbi.public,gs.us-east1,s3.us-east-1	SRX396201	Illumina HiSeq 2000	PAIRED	RANDOM	GENOMIC	Anopheles melas	ILLUMINA	2013-12-19T00:00:00Z	2013-12-19T07:26:00Z	1	Anopheles melas CM1001067	SRP020530	Pond-195851	H7CV8ADXX	262751	262751	SL-HDJ	2	broadinstitute.org:bsp.prod.sample:3NKXA	broadinstitute.org:bsp.prod.sample:3NKXA	DNA:DNA Somatic	tagged_379 [CCAACATT]	G26064	G26064	H7CV8ADXX131204	131204_SL-HDJ_0256_BFCH7CV8ADXX	33470	33470	CM1001067	2010	H7CV8.2	H7CV8ADXX131204.2.CCAACATT	SM-3HQLD	SM-3HQLD	SM-3NKXA	SM-3NKXA	assembly	Cameroon: Campo
SRR1055283	WGS	202	4649916578	PRJNA176986	SAMN01760621	2505866205	BI	public	sra,bam,run.zq	s3,gs,ncbi	gs.us-east1,ncbi.public,s3.us-east-1	SRX396201	Illumina HiSeq 2000	PAIRED	RANDOM	GENOMIC	Anopheles melas	ILLUMINA	2013-12-19T00:00:00Z	2013-12-19T07:26:00Z	1	Anopheles melas CM1001067	SRP020530	Pond-195851	H7CV8ADXX	262751	262751	SL-HDJ	1	broadinstitute.org:bsp.prod.sample:3NKXA	broadinstitute.org:bsp.prod.sample:3NKXA	DNA:DNA Somatic	tagged_379 [CCAACATT]	G26064	G26064	H7CV8ADXX131204	131204_SL-HDJ_0256_BFCH7CV8ADXX	33470	33470	CM1001067	2010	H7CV8.1	H7CV8ADXX131204.1.CCAACATT	SM-3HQLD	SM-3HQLD	SM-3NKXA	SM-3NKXA	assembly	Cameroon: Campo
SRR954499	WGS	202	3391881990	PRJNA67211	SAMN00991557	1996189975	BI	public	bam,run.zq,sra	gs,ncbi,s3	gs.us-east1,ncbi.public,s3.us-east-1	SRX337089	Illumina HiSeq 2000	PAIRED	RANDOM	GENOMIC	Anopheles epiroticus	ILLUMINA	2013-08-20T00:00:00Z	2013-08-20T14:10:00Z	1	PRJNA67511.LeinBAC2	SRP020573	Pond-253750	C2ACFACXX	347165	347165	SL-HAX	1	broadinstitute.org:bsp.prod.sample:4ICPR	broadinstitute.org:bsp.prod.sample:4ICPR	DNA:DNA Somatic	tagged_379 [CCAACATT]	G38275	G38275	C2ACFACXX130803	130803_SL-HAX_0313_BFCC2ACFACXX	36690	36690	LeinBAC2		C2ACF.1	C2ACFACXX130803.1.CCAACATT	SM-3M74E	SM-3M74E	SM-4ICPR	SM-4ICPR		missing
SRR314653	WGS	210	7367809680	PRJNA67213	SAMN00672458	4644618317	BI	public	run.zq,sra,srf	gs,ncbi,s3	gs.us-east1,ncbi.public,s3.us-east-1	SRX084278	Illumina HiSeq 2000	PAIRED	RANDOM	GENOMIC	Anopheles christyi	ILLUMINA	2011-07-19T00:00:00Z	2014-05-30T22:39:00Z	3	PRJNA67511.Anopheles christyi ACHKN1017	SRP020566	Solexa-65429	D03U4ACXX	88756.1	88756.1	SL-HBN	5	BROAD:SEQUENCING_SAMPLE:88756.1	BROAD:SEQUENCING_SAMPLE:88756.1	Genomic DNA	tagged_393 [CCAGTTAG]	G14024	G14024	D03U4ACXX110626	110626_SL-HBN_0115_BFCD03U4ACXX	25555	25555
SRR314657	WGS	210	7390810770	PRJNA67213	SAMN00672458	4777384480	BI	public	run.zq,sra,srf	gs,ncbi,s3	gs.us-east1,ncbi.public,s3.us-east-1	SRX084278	Illumina HiSeq 2000	PAIRED	RANDOM	GENOMIC	Anopheles christyi	ILLUMINA	2011-07-19T00:00:00Z	2014-05-30T22:40:00Z	3	PRJNA67511.Anopheles christyi ACHKN1017	SRP020566	Solexa-65429	D03U4ACXX	88756.1	88756.1	SL-HBN	6	BROAD:SEQUENCING_SAMPLE:88756.1	BROAD:SEQUENCING_SAMPLE:88756.1	Genomic DNA	tagged_393 [CCAGTTAG]	G14024	G14024	D03U4ACXX110626	110626_SL-HBN_0115_BFCD03U4ACXX	25555	25555
SRR314662	WGS	210	7395717840	PRJNA67213	SAMN00672458	4534880169	BI	public	run.zq,sra,srf	gs,ncbi,s3	gs.us-east1,ncbi.public,s3.us-east-1	SRX084278	Illumina HiSeq 2000	PAIRED	RANDOM	GENOMIC	Anopheles christyi	ILLUMINA	2011-07-19T00:00:00Z	2014-05-30T22:41:00Z	3	PRJNA67511.Anopheles christyi ACHKN1017	SRP020566	Solexa-65429	D03U4ACXX	88756.1	88756.1	SL-HBN	7	BROAD:SEQUENCING_SAMPLE:88756.1	BROAD:SEQUENCING_SAMPLE:88756.1	Genomic DNA	tagged_393 [CCAGTTAG]	G14024	G14024	D03U4ACXX110626	110626_SL-HBN_0115_BFCD03U4ACXX	25555	25555
SRR1504857	WGS	200	12576682000	PRJNA254150	SAMN02900039	8332712548	VIRGINIA TECH	public	sra,run.zq,fastq	ncbi,gs,s3	gs.us-east1,s3.us-east-1,ncbi.public	SRX644414	Illumina HiSeq 2000	PAIRED	unspecified	GENOMIC	Anopheles merus	ILLUMINA	2015-07-22T00:00:00Z	2015-12-03T05:23:00Z	2	Anopheles merus Females	SRP044015	An. merus female																MAF
ERR705965	WGS	180	7966004400	PRJEB8027	SAMEA3176925	5653764986	UOM	public	sra,run.zq,fastq	s3,ncbi,ena,gs	ncbi.public,gs.us-east1,s3.us-east-1,ena	ERX650223	Illumina HiSeq 2000	PAIRED	RANDOM	GENOMIC	Drosophila melanogaster	ILLUMINA	2015-01-29T00:00:00Z	2015-01-29T20:07:00Z	1	SAMEA3176925	ERP009059	FRpool20
SRR11100182	WGS	251	14281716403	PRJNA607233	SAMN14124485	5330135838	UC DAVIS VECTOR GENETICS LAB	public	sra,run.zq	s3,gs,ncbi	s3.us-east-1,ncbi.public,gs.us-east1	SRX7738747	Illumina HiSeq 4000	PAIRED	RANDOM	GENOMIC	Aedes aegypti	ILLUMINA	2020-02-19T00:00:00Z	2020-02-18T12:52:00Z	1	Ae17TUL041	SRP249802	KHP-1.1-PE150-Ae17TUL041																	2017							NIGP01
SRR15646850	WGS	302	18958172612	PRJNA758127	SAMN21013507	6321496643	PENNSYLVANIA STATE UNIVERSITY	public	fastq,run.zq,sra	s3,gs,ncbi	gs.us-east1,ncbi.public,s3.us-east-1	SRX11943892	Illumina NovaSeq 6000	PAIRED	RANDOM	GENOMIC	Anopheles albimanus	ILLUMINA	2022-08-01T00:00:00Z	2021-08-30T04:36:00Z	1	COL albi 2	SRP334353	COL albi 2																	2019-07-08
[truncated: 79 more columns]

## Sheet: Henckelia_metadata
Run	Assay Type	AvgSpotLen	Bases	BioProject	BioSample	BioSampleModel	Bytes	Center Name	Consent	DATASTORE filetype	DATASTORE provider	DATASTORE region	dev_stage	Experiment	geo_loc_name_country	geo_loc_name_country_continent	geo_loc_name	Instrument	isolate	Library Name	LibraryLayout	LibrarySelection	LibrarySource	Organism	Platform	ReleaseDate	create_date	version	Sample Name	SRA Study	tissue
SRR22342825	WGS	297	9805524859	PRJNA901057	SAMN31703429	Plant	3112236541	SOUTH CHINA BOTANICAL GARDEN, CHINESE ACADEMY OF SCIENCES	public	run.zq,sra,fastq	s3,gs,ncbi	gs.us-east1,ncbi.public,s3.us-east-1	adult	SRX18314025	China	Asia	China:Yunnan	Illumina NovaSeq 6000	missing	YLH652	PAIRED	PCR	GENOMIC	Paraboea birmanica	ILLUMINA	2023-05-22T00:00:00Z	2022-11-18T20:45:00Z	1	YLH652	SRP408680	leaf
SRR22342826	WGS	296	10117769830	PRJNA901057	SAMN31703428	Plant	3450386921	SOUTH CHINA BOTANICAL GARDEN, CHINESE ACADEMY OF SCIENCES	public	run.zq,sra,fastq	s3,gs,ncbi	gs.us-east1,ncbi.public,s3.us-east-1	adult	SRX18314024	China	Asia	China:Yunnan\,Menglian	Illumina NovaSeq 6000	missing	YLH643	PAIRED	PCR	GENOMIC	Henckelia speciosa	ILLUMINA	2023-05-22T00:00:00Z	2022-11-18T20:44:00Z	1	YLH643	SRP408680	leaf
SRR22342829	WGS	297	10001807929	PRJNA901057	SAMN31703363	Plant	3245597552	SOUTH CHINA BOTANICAL GARDEN, CHINESE ACADEMY OF SCIENCES	public	sra,fastq,run.zq	ncbi,s3,gs	gs.us-east1,ncbi.public,s3.us-east-1	adult	SRX18314021	Malaysia	Asia	Malaysia	Illumina NovaSeq 6000	missing	W174_2	PAIRED	PCR	GENOMIC	Codonoboea breviflora	ILLUMINA	2023-05-22T00:00:00Z	2022-11-18T20:48:00Z	1	W174_2	SRP408680	leaf
SRR22342831	WGS	296	9727430929	PRJNA901057	SAMN31703424	Plant	3141854646	SOUTH CHINA BOTANICAL GARDEN, CHINESE ACADEMY OF SCIENCES	public	fastq,sra,run.zq	s3,ncbi,gs	ncbi.public,s3.us-east-1,gs.us-east1	adult	SRX18314019	China	Asia	China:Yunnan	Illumina NovaSeq 6000	missing	YLH1177	PAIRED	PCR	GENOMIC	Loxostigma kurzii	ILLUMINA	2023-05-22T00:00:00Z	2022-11-18T20:49:00Z	1	YLH1177	SRP408680	leaf
SRR22342833	WGS	296	10639718347	PRJNA901057	SAMN31703422	Plant	3472096792	SOUTH CHINA BOTANICAL GARDEN, CHINESE ACADEMY OF SCIENCES	public	sra,run.zq,fastq	s3,gs,ncbi	s3.us-east-1,gs.us-east1,ncbi.public	adult	SRX18314017	China	Asia	China:Yunnan\,Wenshan	Illumina NovaSeq 6000	missing	YLH1174_1	PAIRED	PCR	GENOMIC	Henckelia shuii	ILLUMINA	2023-05-22T00:00:00Z	2022-11-18T20:44:00Z	1	YLH1174_1	SRP408680	leaf
SRR22342835	WGS	296	9795089631	PRJNA901057	SAMN31703420	Plant	3161946133	SOUTH CHINA BOTANICAL GARDEN, CHINESE ACADEMY OF SCIENCES	public	run.zq,sra,fastq	gs,s3,ncbi	ncbi.public,gs.us-east1,s3.us-east-1	adult	SRX18314015	China	Asia	China:Yunnan	Illumina NovaSeq 6000	missing	YLH1166	PAIRED	PCR	GENOMIC	Loxostigma fimbrisepalum	ILLUMINA	2023-05-22T00:00:00Z	2022-11-18T20:47:00Z	1	YLH1166	SRP408680	leaf
SRR22342836	WGS	296	10647603874	PRJNA901057	SAMN31703419	Plant	3472495649	SOUTH CHINA BOTANICAL GARDEN, CHINESE ACADEMY OF SCIENCES	public	sra,fastq,run.zq	gs,s3,ncbi	s3.us-east-1,ncbi.public,gs.us-east1	adult	SRX18314014	China	Asia	China:Yunnan\,Maguan	Illumina NovaSeq 6000	missing	YLH1165	PAIRED	PCR	GENOMIC	Henckelia fruticola	ILLUMINA	2023-05-22T00:00:00Z	2022-11-18T20:48:00Z	1	YLH1165	SRP408680	leaf
SRR22342839	WGS	296	10859863658	PRJNA901057	SAMN31703416	Plant	3502897264	SOUTH CHINA BOTANICAL GARDEN, CHINESE ACADEMY OF SCIENCES	public	fastq,run.zq,sra	s3,gs,ncbi	ncbi.public,s3.us-east-1,gs.us-east1	adult	SRX18314011	China	Asia	China:Yunnan\,Hekou	Illumina NovaSeq 6000	missing	YLH1162	PAIRED	PCR	GENOMIC	Henckelia anachoreta	ILLUMINA	2023-05-22T00:00:00Z	2022-11-18T20:47:00Z	1	YLH1162	SRP408680	leaf
SRR22342843	WGS	296	10638926459	PRJNA901057	SAMN31703413	Plant	3416438413	SOUTH CHINA BOTANICAL GARDEN, CHINESE ACADEMY OF SCIENCES	public	run.zq,fastq,sra	s3,ncbi,gs	s3.us-east-1,ncbi.public,gs.us-east1	adult	SRX18314007	China	Asia	China:Yunnan\,Jinping	Illumina NovaSeq 6000	missing	YLH1150	PAIRED	PCR	GENOMIC	Henckelia longisepala	ILLUMINA	2023-05-22T00:00:00Z	2022-11-18T20:42:00Z	1	YLH1150	SRP408680	leaf
SRR22342847	WGS	296	9981824029	PRJNA901057	SAMN31703409	Plant	3234108448	SOUTH CHINA BOTANICAL GARDEN, CHINESE ACADEMY OF SCIENCES	public	sra,fastq,run.zq	gs,ncbi,s3	ncbi.public,s3.us-east-1,gs.us-east1	adult	SRX18314003	China	Asia	China:Yunnan\,Jinghong	Illumina NovaSeq 6000	missing	YLH1139	PAIRED	PCR	GENOMIC	Henckelia puerensis	ILLUMINA	2023-05-22T00:00:00Z	2022-11-18T20:48:00Z	1	YLH1139	SRP408680	leaf
SRR22342858	WGS	297	10467848203	PRJNA901057	SAMN31703399	Plant	3406056357	SOUTH CHINA BOTANICAL GARDEN, CHINESE ACADEMY OF SCIENCES	public	run.zq,sra,fastq	gs,s3,ncbi	s3.us-east-1,ncbi.public,gs.us-east1	adult	SRX18313992	China	Asia	China:Tibet	Illumina NovaSeq 6000	missing	YLH1118	PAIRED	PCR	GENOMIC	Henckelia medogensis	ILLUMINA	2023-05-22T00:00:00Z	2022-11-18T20:47:00Z	1	YLH1118	SRP408680	leaf
SRR22342859	WGS	296	10540650334	PRJNA901057	SAMN31703398	Plant	3444802752	SOUTH CHINA BOTANICAL GARDEN, CHINESE ACADEMY OF SCIENCES	public	fastq,run.zq,sra	gs,s3,ncbi	s3.us-east-1,gs.us-east1,ncbi.public	adult	SRX18313991	China	Asia	China:Tibet\,Beibeng	Illumina NovaSeq 6000	missing	YLH1117	PAIRED	PCR	GENOMIC	Henckelia infundibuliformis	ILLUMINA	2023-05-22T00:00:00Z	2022-11-18T20:42:00Z	1	YLH1117	SRP408680	leaf
SRR22342869	WGS	297	10370495526	PRJNA901057	SAMN31703445	Plant	3344885568	SOUTH CHINA BOTANICAL GARDEN, CHINESE ACADEMY OF SCIENCES	public	run.zq,fastq,sra	gs,s3,ncbi	s3.us-east-1,gs.us-east1,ncbi.public	adult	SRX18313981	China	Asia	China:Yunnan\,Xingping	Illumina NovaSeq 6000	missing	YLH1187_1	PAIRED	PCR	GENOMIC	Henckelia xinpingensis	ILLUMINA	2023-05-22T00:00:00Z	2022-11-18T20:48:00Z	1	YLH1187_1	SRP408680	leaf
SRR22342871	WGS	295	10121317936	PRJNA901057	SAMN31703443	Plant	3518406466	SOUTH CHINA BOTANICAL GARDEN, CHINESE ACADEMY OF SCIENCES	public	sra,run.zq,fastq	ncbi,gs,s3	gs.us-east1,ncbi.public,s3.us-east-1	adult	SRX18313979	China	Asia	China:Yunnan\,Yuanyang	Illumina NovaSeq 6000	missing	YLH831	PAIRED	PCR	GENOMIC	Henckelia dielsii	ILLUMINA	2023-05-22T00:00:00Z	2022-11-18T20:52:00Z	1	YLH831	SRP408680	leaf
SRR22342873	WGS	295	10124406413	PRJNA901057	SAMN31703441	Plant	3437588931	SOUTH CHINA BOTANICAL GARDEN, CHINESE ACADEMY OF SCIENCES	public	sra,fastq,run.zq	s3,gs,ncbi	ncbi.public,gs.us-east1,s3.us-east-1	adult	SRX18313977	China	Asia	China:Yunnan\,Honghe	Illumina NovaSeq 6000	missing	YLH823	PAIRED	PCR	GENOMIC	Henckelia grandifolia	ILLUMINA	2023-05-22T00:00:00Z	2022-11-18T20:36:00Z	1	YLH823	SRP408680	leaf
SRR22342875	WGS	296	10122267273	PRJNA901057	SAMN31703439	Plant	3431599677	SOUTH CHINA BOTANICAL GARDEN, CHINESE ACADEMY OF SCIENCES	public	sra,fastq,run.zq	ncbi,gs,s3	s3.us-east-1,ncbi.public,gs.us-east1	adult	SRX18313975	China	Asia	China:Yunnan	Illumina NovaSeq 6000	missing	YLH755_1	PAIRED	PCR	GENOMIC	Henckelia tibetica	ILLUMINA	2023-05-22T00:00:00Z	2022-11-18T20:47:00Z	1	YLH755_1	SRP408680	leaf
SRR22342884	WGS	295	10077794787	PRJNA901057	SAMN31703431	Plant	3493322760	SOUTH CHINA BOTANICAL GARDEN, CHINESE ACADEMY OF SCIENCES	public	run.zq,fastq,sra	gs,s3,ncbi	gs.us-east1,s3.us-east-1,ncbi.public	adult	SRX18313966	China	Asia	China:Yunnan	Illumina NovaSeq 6000	missing	YLH654	PAIRED	PCR	GENOMIC	Microchirita hamosa	ILLUMINA	2023-05-22T00:00:00Z	2022-11-18T20:46:00Z	1	YLH654	SRP408680	leaf
SRR22342885	WGS	296	9663691358	PRJNA901057	SAMN31703430	Plant	3344126164	SOUTH CHINA BOTANICAL GARDEN, CHINESE ACADEMY OF SCIENCES	public	run.zq,fastq,sra	ncbi,gs,s3	ncbi.public,s3.us-east-1,gs.us-east1	adult	SRX18313965	China	Asia	China:Yunnan	Illumina NovaSeq 6000	missing	YLH653_2	PAIRED	PCR	GENOMIC	Ornithoboea henryi	ILLUMINA	2023-05-22T00:00:00Z	2022-11-18T20:40:00Z	1	YLH653_2	SRP408680	leaf
SRR22342887	WGS	297	10383982832	PRJNA901057	SAMN31703360	Plant	3322358578	SOUTH CHINA BOTANICAL GARDEN, CHINESE ACADEMY OF SCIENCES	public	fastq,sra,run.zq	gs,s3,ncbi	s3.us-east-1,gs.us-east1,ncbi.public	adult	SRX18313963	China	Asia	China:Sichuan\,Muli	Illumina NovaSeq 6000	missing	SCML08	PAIRED	PCR	GENOMIC	Henckelia forrestii	ILLUMINA	2023-05-22T00:00:00Z	2022-11-18T20:48:00Z	1	SCML08	SRP408680	leaf
SRR22342889	WGS	297	10457385673	PRJNA901057	SAMN31703394	Plant	3357628878	SOUTH CHINA BOTANICAL GARDEN, CHINESE ACADEMY OF SCIENCES	public	sra,run.zq,fastq	s3,gs,ncbi	s3.us-east-1,ncbi.public,gs.us-east1	adult	SRX18313961	China	Asia	China:Sichuan\,Yaan	Illumina NovaSeq 6000	missing	YLH1112_1	PAIRED	PCR	GENOMIC	Henckelia inaequalifolia	ILLUMINA	2023-05-22T00:00:00Z	2022-11-18T20:42:00Z	1	YLH1112_1	SRP408680	leaf
SRR22342894	WGS	297	10289580521	PRJNA901057	SAMN31703389	Plant	3374539228	SOUTH CHINA BOTANICAL GARDEN, CHINESE ACADEMY OF SCIENCES	public	fastq,run.zq,sra	gs,s3,ncbi	s3.us-east-1,ncbi.public,gs.us-east1	adult	SRX18313956	China	Asia	China:Tibet\,Motuo	Illumina NovaSeq 6000	missing	YLH1087	PAIRED	PCR	GENOMIC	Henckelia connata	ILLUMINA	2023-05-22T00:00:00Z	2022-11-18T20:52:00Z	1	YLH1087	SRP408680	leaf
SRR22342895	WGS	296	10418410633	PRJNA901057	SAMN31703388	Plant	3418053267	SOUTH CHINA BOTANICAL GARDEN, CHINESE ACADEMY OF SCIENCES	public	fastq,sra,run.zq	ncbi,s3,gs	s3.us-east-1,ncbi.public,gs.us-east1	adult	SRX18313955	China	Asia	China:Tibet\,Motuo	Illumina NovaSeq 6000	missing	YLH1086	PAIRED	PCR	GENOMIC	Henckelia pumila	ILLUMINA	2023-05-22T00:00:00Z	2022-11-18T20:39:00Z	1	YLH1086	SRP408680	leaf
SRR22342904	WGS	297	10708534844	PRJNA901057	SAMN31703380	Plant	3503979967	SOUTH CHINA BOTANICAL GARDEN, CHINESE ACADEMY OF SCIENCES	public	fastq,sra,run.zq	ncbi,s3,gs	ncbi.public,s3.us-east-1,gs.us-east1	adult	SRX18313946	China	Asia	China:Guangxi\,Banba	Illumina NovaSeq 6000	missing	YLH1053	PAIRED	PCR	GENOMIC	Henckelia ceratoscyphus	ILLUMINA	2023-05-22T00:00:00Z	2022-11-18T20:47:00Z	1	YLH1053	SRP408680	leaf
SRR22342905	WGS	297	10344499261	PRJNA901057	SAMN31703379	Plant	3339099221	SOUTH CHINA BOTANICAL GARDEN, CHINESE ACADEMY OF SCIENCES	public	run.zq,sra,fastq	s3,gs,ncbi	ncbi.public,s3.us-east-1,gs.us-east1	adult	SRX18313945	Bangladesh	Asia	Bangladesh:Chittagong	Illumina NovaSeq 6000	missing	YLH1046	PAIRED	PCR	GENOMIC	Henckelia oblongifolia	ILLUMINA	2023-05-22T00:00:00Z	2022-11-18T20:47:00Z	1	YLH1046	SRP408680	leaf
SRR22342907	WGS	296	10239052944	PRJNA901057	SAMN31703377	Plant	3343719927	SOUTH CHINA BOTANICAL GARDEN, CHINESE ACADEMY OF SCIENCES	public	run.zq,fastq,sra	gs,s3,ncbi	ncbi.public,s3.us-east-1,gs.us-east1	adult	SRX18313943	Thailand	Asia	Thailand	Illumina NovaSeq 6000	missing	W44	PAIRED	PCR	GENOMIC	Microchirita mollissima	ILLUMINA	2023-05-22T00:00:00Z	2022-11-18T20:43:00Z	1	W44	SRP408680	leaf
SRR22342913	WGS	296	9998908548	PRJNA901057	SAMN31703372	Plant	3234350405	SOUTH CHINA BOTANICAL GARDEN, CHINESE ACADEMY OF SCIENCES	public	sra,run.zq,fastq	gs,s3,ncbi	s3.us-east-1,ncbi.public,gs.us-east1	adult	SRX18313937	Sri Lanka	Asia	Sri Lanka	Illumina NovaSeq 6000	missing	W206	PAIRED	PCR	GENOMIC	Henckelia walkerae	ILLUMINA	2023-05-22T00:00:00Z	2022-11-18T20:51:00Z	1	W206	SRP408680	leaf
SRR22342916	WGS	296	12670533204	PRJNA901057	SAMN31703369	Plant	4097754222	SOUTH CHINA BOTANICAL GARDEN, CHINESE ACADEMY OF SCIENCES	public	fastq,run.zq,sra	s3,gs,ncbi	gs.us-east1,ncbi.public,s3.us-east-1	adult	SRX18313934	China	Asia	China:Tibet	Illumina NovaSeq 6000	missing	W203	PAIRED	PCR	GENOMIC	Henckelia lallanii	ILLUMINA	2023-05-22T00:00:00Z	2022-11-18T20:52:00Z	1	W203	SRP408680	leaf
SRR22342917	WGS	296	10323266266	PRJNA901057	SAMN31703368	Plant	3340264817	SOUTH CHINA BOTANICAL GARDEN, CHINESE ACADEMY OF SCIENCES	public	sra,fastq,run.zq	gs,ncbi,s3	s3.us-east-1,gs.us-east1,ncbi.public	adult	SRX18313933	China	Asia	China:Tibet\,Motuo	Illumina NovaSeq 6000	missing	W202N	PAIRED	PCR	GENOMIC	Henckelia lachenensis	ILLUMINA	2023-05-22T00:00:00Z	2022-11-18T20:51:00Z	1	W202N	SRP408680	leaf
SRR22342920	WGS	297	10396079801	PRJNA901057	SAMN31703357	Plant	3311130017	SOUTH CHINA BOTANICAL GARDEN, CHINESE ACADEMY OF SCIENCES	public	sra,fastq,run.zq	s3,ncbi,gs	gs.us-east1,s3.us-east-1,ncbi.public	adult	SRX18313930	China	Asia	China:Yunnan\,Yuanyang	Illumina NovaSeq 6000	missing	CYS03	PAIRED	PCR	GENOMIC	Henckelia urticifolia	ILLUMINA	2023-05-22T00:00:00Z	2022-11-18T20:54:00Z	1	CYS03	SRP408680	leaf

## Sheet: Yeast_metadata
Run	Assay Type	AvgSpotLen	Bases	BioSample	Bytes	Center Name	Consent	DATASTORE filetype	DATASTORE provider	DATASTORE region	Experiment	Instrument	LibraryLayout	LibrarySelection	LibrarySource	Organism	Platform	ReleaseDate	Sample Name	SRA Study	create_date	version	BioProject	Library Name	strain	geo_loc_name_country	geo_loc_name_country_continent	Collection_Date	geo_loc_name	BioSampleModel	isolation_source	sample_type	type-material	culture_collection	sample_name	lat_lon	host	isol_growth_condt	ploidy	estimated_size	propagation	num_replicons	ENA-FIRST-PUBLIC (run)	ENA-LAST-UPDATE (run)	external_id	INSDC_center_name	INSDC_first_public	INSDC_last_update	INSDC_status
SRR449430	RNA-Seq	202	2707441956	SAMN00793095	1752403462	UMIGS	public	fastq,run.zq,sra	gs,ncbi,s3	gs.us-east1,ncbi.public,s3.us-east-1	SRX132004	Illumina HiSeq 2000	PAIRED	RANDOM	TRANSCRIPTOMIC	Candida albicans WO-1	ILLUMINA	2012-03-29T00:00:00Z	CAHS_52	SRP011085	2012-08-11T23:48:00Z	2	PRJNA86065	IL100020886_20120208
SRR4451748	WGS	302	1158187818	SAMN05217577	673805961	UNIVERSITY OF TORONTO MISSISSAUGA	public	fastq,run.zq,sra	gs,ncbi,s3	gs.us-east1,ncbi.public,s3.us-east-1	SRX2269725	Illumina HiSeq 2500	PAIRED	unspecified	GENOMIC	Pichia californica	ILLUMINA	2016-10-27T00:00:00Z	WX45	SRP076312	2016-10-26T14:03:00Z	1	PRJNA324830		not applicable	Canada	North America	2014-10-20	Canada: Mississauga\, urban forest by UTM campus	Microbe\, viral or environmental	Tree bark and soil	cell culture					Quercus rubra
SRR4453455	WGS	252	3024525672	SAMN05217602	1629858315	UNIVERSITY OF TORONTO MISSISSAUGA	public	fastq,run.zq,sra	gs,ncbi,s3	gs.us-east1,ncbi.public,s3.us-east-1	SRX2270294	Illumina HiSeq 2500	PAIRED	unspecified	GENOMIC	Lachancea thermotolerans	ILLUMINA	2016-10-27T00:00:00Z	R25	SRP076312	2016-10-26T16:25:00Z	1	PRJNA324830		not applicable	Canada	North America	2015-05-13	Canada: Mississauga\, urban forest by UTM campus	Microbe\, viral or environmental	Tree bark and soil	cell culture					Quercus rubra
ERR664801	WGS	200	2036233200	SAMEA3108253	1589131800	INRA	public	fastq,run.zq,sra	ena,gs,ncbi,s3	ena,gs.us-east1,ncbi.public,s3.us-east-1	ERX620759	Illumina HiSeq 2000	PAIRED	size fractionation	GENOMIC	Saccharomyces microellipsoides	ILLUMINA	2015-07-21T00:00:00Z	SAMEA3108253	ERP008557	2015-07-25T05:53:00Z	1	PRJEB7632	FCC4JNPACXX-wHAIPI007919-109_L2											TOMI1								2015-07-20	2018-11-16	SAMEA3108253	INRA	2015-07-20T17:01:07Z	2014-11-03T10:39:15Z	public
SRR6659927	WGS	440	1348920967	SAMN08448784	626540661	CBC-UIUC	public	fastq,run.zq,sra	gs,ncbi,s3	gs.us-east1,ncbi.public,s3.us-east-1	SRX3637031	Illumina MiSeq	PAIRED	PCR	GENOMIC	Lodderomyces elongisporus NRRL YB-4239	ILLUMINA	2020-06-15T00:00:00Z	L_elongisporus_NRRL_YB-4239	SRP131909	2018-01-31T15:29:00Z	1	PRJNA432415	Illumina-MiSeq	NRRL YB-4239	uncalculated	uncalculated	Not applicable	Not applicable	Pathogen.cl	Not applicable		culture from holotype of Saccharomyces elongisporus			Not applicable	Homo sapiens
SRR6660862	WGS	260	7406309522	SAMN08449857	5433130098	WOLFE LAB, CONWAY INSTITUTE, UNIVERSITY COLLEGE DUBLIN	public	fastq,run.zq,sra	gs,ncbi,s3	gs.us-east1,ncbi.public,s3.us-east-1	SRX3637961	Illumina HiSeq 2000	PAIRED	PCR	GENOMIC	Kluyveromyces marxianus	ILLUMINA	2018-02-01T00:00:00Z	CBS6556	SRP128575	2018-02-01T01:58:00Z	1	PRJNA428972	CBS6556	CBS6556	uncalculated	uncalculated	not applicable	not applicable	MIGS.eu,MIGS/MIMS/MIMARKS.miscellaneous						not applicable		not applicable	Haploid	not applicable	not applicable	not applicable
SRR4351084	WGS	302	1672648442	SAMN05217554	927237477	UNIVERSITY OF TORONTO MISSISSAUGA	public	fastq,run.zq,sra	gs,ncbi,s3	gs.us-east1,ncbi.public,s3.us-east-1	SRX2215575	Illumina HiSeq 2500	PAIRED	unspecified	GENOMIC	Saccharomyces paradoxus	ILLUMINA	2016-10-27T00:00:00Z	WX22	SRP076312	2016-10-06T13:21:00Z	1	PRJNA324830		not applicable	Canada	North America	2014-09-14	Canada: Mississauga\, urban forest by UTM campus	Microbe\, viral or environmental	Tree bark and soil	cell culture					Quercus rubra
SRR173087	WGS	160	4588031040	SAMN00255237	2412922721	UCOLD_MED	public	fastq,run.zq,sra	gs,ncbi,s3	gs.us-east1,ncbi.public,s3.us-east-1	SRX055454	Illumina Genome Analyzer IIx	PAIRED	RANDOM	GENOMIC	Saccharomyces mikatae IFO 1815	ILLUMINA	2011-05-02T00:00:00Z	Saccharomyces mikatae IFO 1815^T genome sequence	SRP006340	2014-05-30T11:27:00Z	3		Saccharomyces mikatae IFO 1815^T paired-end Illumina WGS	IFO 1815
SRR4733725	OTHER	150	5979746100	SAMN05954924	2310802790	GEO	public	fastq,run.zq,sra	gs,ncbi,s3	gs.us-east1,ncbi.public,s3.us-east-1	SRX2310991	Illumina HiSeq 4000	PAIRED	other	GENOMIC	Henningerozyma blattae	ILLUMINA	2017-06-29T00:00:00Z	GSM2366254	SRP092335	2016-10-31T12:31:00Z	1	PRJNA351839		CBS6284								type material of Kluyveromyces blattae
SRR6749948	WGS	300	7094431200	SAMN08565633	3450762721	UNIVERSITY OF CALIFORNIA, RIVERSIDE	public	fastq,run.zq,sra	gs,ncbi,s3	gs.us-east1,ncbi.public,s3.us-east-1	SRX3722599	NextSeq 500	PAIRED	RANDOM	GENOMIC	Clavispora lusitaniae	ILLUMINA	2018-10-17T00:00:00Z	U5C.DNA	SRP133092	2018-02-20T07:51:00Z	1	PRJNA433226	U5C.DNA.Cofactor1	U06	USA	North America	2015	USA: New Hampshire\, Lebanon	Microbe\, viral or environmental	lung	Whole organism				43.64 N 72.25 W	Homo sapiens
SRR400293	WGS	152	12850328216	SAMN00773783	7807236689	JGI	public	fastq,run.zq,sra	gs,ncbi,s3	gs.us-east1,ncbi.public,s3.us-east-1	SRX116366	Illumina Genome Analyzer II	PAIRED	RANDOM	GENOMIC	Metschnikowia bicuspidata var. bicuspidata NRRL YB-4993	ILLUMINA	2012-01-18T00:00:00Z	9648	SRP009442	2012-08-11T16:56:00Z	2	PRJNA207846	HTYZ	NRRL YB-4993
SRR401406	WGS	152	2707251632	SAMN00778808	1955628292	JGI	public	fastq,run.zq,sra	gs,ncbi,s3	gs.us-east1,ncbi.public,s3.us-east-1	SRX117100	Illumina Genome Analyzer II	PAIRED	RANDOM	GENOMIC	Spathaspora passalidarum	ILLUMINA	2012-01-23T00:00:00Z	10147	SRP006822	2012-08-11T17:16:00Z	2		GPFY
SRR427166	WGS	200	18991081400	SAMN00794652	11619431337	JGI	public	fastq,run.zq,sra	gs,ncbi,s3	gs.us-east1,ncbi.public,s3.us-east-1	SRX125324	Illumina HiSeq 2000	PAIRED	RANDOM	GENOMIC	Hyphopichia burtonii NRRL Y-1933	ILLUMINA	2012-03-03T00:00:00Z	11241	SRP011259	2012-08-11T21:23:00Z	2	PRJNA207851	HZYH	NRRL Y-1933
SRR427167	WGS	200	18225458600	SAMN00794653	11193211344	JGI	public	fastq,run.zq,sra	gs,ncbi,s3	gs.us-east1,ncbi.public,s3.us-east-1	SRX125325	Illumina HiSeq 2000	PAIRED	RANDOM	GENOMIC	Suhomyces tanzawaensis NRRL Y-17324	ILLUMINA	2012-03-03T00:00:00Z	11246	SRP011260	2012-08-11T21:23:00Z	2	PRJNA207878	HZYA	NRRL Y-17324
SRR427168	WGS	200	13370018800	SAMN00794654	8038057690	JGI	public	fastq,run.zq,sra	gs,ncbi,s3	gs.us-east1,ncbi.public,s3.us-east-1	SRX125326	Illumina HiSeq 2000	PAIRED	RANDOM	GENOMIC	[Candida] arabinofermentans NRRL YB-2248	ILLUMINA	2012-03-04T00:00:00Z	11251	SRP011253	2012-08-11T21:22:00Z	2	PRJNA207879	HZHH	NRRL YB-2248
SRR058891	WGS	152	4629247096	SAMN00016633	1910343677	JGI	public	run.zq,sra,srf	gs,ncbi,s3	gs.us-east1,ncbi.public,s3.us-east-1	SRX022604	Illumina Genome Analyzer II	PAIRED	RANDOM	GENOMIC	Pachysolen tannophilus NRRL Y-2460	ILLUMINA	2010-06-30T00:00:00Z	248	SRP002738	2014-05-27T04:46:00Z	2	PRJNA69545	GPWZ	NRRL Y-2460
SRR058901	WGS	152	8030878960	SAMN00794676	81372782070	JGI	public	run.zq,sra,srf	gs,ncbi,s3	gs.us-east1,ncbi.public,s3.us-east-1	SRX022613	Illumina Genome Analyzer II	PAIRED	RANDOM	GENOMIC	Lipomyces starkeyi NRRL Y-11557	ILLUMINA	2010-06-30T00:00:00Z	11351	SRP002746	2014-06-03T21:13:00Z	2	PRJNA71653	GPXB	NRRL Y-11557
ERR321999	RNA-Seq	152	6701580288	SAMEA2163984	4389687572	GSC	public	fastq,run.zq,sra	ena,gs,ncbi,s3	ena,gs.us-east1,ncbi.public,s3.us-east-1	ERX295144	Illumina HiSeq 2000	PAIRED	cDNA	TRANSCRIPTOMIC	Kuraishia capsulata	ILLUMINA	2015-08-07T00:00:00Z	SAMEA2163984	ERP003733	2015-08-07T05:03:00Z	1	PRJEB4443	ASU_AAOSW_r2											sample_ASU_317047								2015-08-06	2018-11-16	SAMEA2163984	GSC	2015-08-06T17:02:01Z	2018-03-09T10:21:23Z	public
SRR4275387	WGS	189	435271166	SAMN05785377	280693052	UNIVERSITY OF WISCONSIN-MADISON	public	fastq,run.zq,sra	gs,ncbi,s3	gs.us-east1,ncbi.public,s3.us-east-1	SRX2180295	Illumina HiSeq 2000	PAIRED	size fractionation	GENOMIC	Saccharomyces cerevisiae x Saccharomyces mikatae	ILLUMINA	2017-07-24T00:00:00Z	yHDPN1	SRP090190	2016-09-21T13:32:00Z	1	PRJNA343477	yHDPN1_run1	not applicable	uncalculated	uncalculated	2015-07-02	not collected	MIGS.eu						not collected		not collected	diploid	12000000	eukaryote: asexual	16
SRR4275388	WGS	191	780328733	SAMN05785378	412889986	UNIVERSITY OF WISCONSIN-MADISON	public	fastq,run.zq,sra	gs,ncbi,s3	gs.us-east1,ncbi.public,s3.us-east-1	SRX2180296	Illumina HiSeq 2000	PAIRED	size fractionation	GENOMIC	Saccharomyces cerevisiae x Saccharomyces kudriavzevii	ILLUMINA	2017-07-24T00:00:00Z	yHDPN5	SRP090190	2016-09-21T13:33:00Z	1	PRJNA343477	yHDPN5_run1	not applicable	uncalculated	uncalculated	2015-07-02	not collected	MIGS.eu						not collected		not collected	diploid	12000000	eukaryote: asexual	16
SRR071890	WGS	152	2313072312	SAMN00760710	15927905452	JGI	public	run.zq,sra,srf	gs,ncbi,s3	gs.us-east1,ncbi.public,s3.us-east-1	SRX030507	Illumina Genome Analyzer II	PAIRED	RANDOM	GENOMIC	Pichia membranifaciens NRRL Y-2026	ILLUMINA	2010-11-10T00:00:00Z	4090654	SRP009443	2014-05-28T20:59:00Z	3	PRJNA52937	GZHS	NRRL Y-2026
SRR072065	WGS	72	4025694312	SAMN00120025	25463516221	JGI	public	run.zq,sra,srf	gs,ncbi,s3	gs.us-east1,ncbi.public,s3.us-east-1	SRX030710	Illumina Genome Analyzer II	PAIRED	RANDOM	GENOMIC	Ogataea angusta	ILLUMINA	2010-11-11T00:00:00Z	3354	SRP004264	2014-05-28T22:27:00Z	3		GWPI	NCYC 495 leu1.1
SRR072088	WGS	152	4744058776	SAMN00120040	29796855254	JGI	public	run.zq,sra,srf	gs,ncbi,s3	gs.us-east1,ncbi.public,s3.us-east-1	SRX030730	Illumina Genome Analyzer II	PAIRED	RANDOM	GENOMIC	Wickerhamomyces anomalus NRRL Y-366-8	ILLUMINA	2010-11-11T00:00:00Z	3445	SRP004272	2014-05-28T23:42:00Z	3	PRJNA60493	GUZP	NRRL Y-366-8
SRR191910	WGS	152	5891241080	SAMN00262717	3304823787	JGI	public	run.zq,sra,srf	gs,ncbi,s3	gs.us-east1,ncbi.public,s3.us-east-1	SRX059845	Illumina Genome Analyzer II	PAIRED	RANDOM	GENOMIC	Scheffersomyces stipitis NRRL Y-7124	ILLUMINA	2011-05-01T00:00:00Z	7704	SRP006643	2014-05-30T13:09:00Z	3		HWWO	NRRL Y-7124
SRR4996385	WGS	200	23652267800	SAMN05720587	10807072793	JGI	public	fastq,run.zq,sra	gs,ncbi,s3	gs.us-east1,ncbi.public,s3.us-east-1	SRX2330891	Illumina HiSeq 2500	PAIRED	size fractionation	GENOMIC	Cephaloascus albidus	ILLUMINA	2016-11-07T00:00:00Z	Gp0113480	SRP092694	2016-11-07T02:05:00Z	1	PRJNA340616	YWOY	66658	uncalculated	uncalculated	missing	missing	MIGS.eu	missing					missing	not applicable	missing	missing	missing	missing	missing
DRR065857	WGS	200	6003203600	SAMD00055679	3571986113	YMS	public	run.zq,sra	gs,ncbi,s3	gs.us-east1,ncbi.public,s3.us-east-1	DRX060002	Illumina HiSeq 2000	PAIRED	size fractionation	GENOMIC	Zygosaccharomyces rouxii	ILLUMINA	2017-01-06T00:00:00Z	SAMD00055679	DRP003405	2017-01-06T14:56:00Z	1	PRJDB4974	Z3 genome library	NBRC 110957	Japan	Asia	2009	Japan:Chiba\, Choshi\, Yamasa Corporation	MIGS.eu					Zygosaccharomyces rouxii NBRC110957	35.43 N 140.49 E		20460697	allopolyploid	20 M	sexual	missing
DRR063217	WGS	202	2069809362	SAMD00053803	1343466068	KITAMI	public	run.zq,sra	gs,ncbi,s3	gs.us-east1,ncbi.public,s3.us-east-1	DRX057458	Illumina HiSeq 2000	PAIRED	RANDOM	GENOMIC	Pichia membranifaciens	ILLUMINA	2016-12-23T00:00:00Z	SAMD00053803	DRP003380	2016-12-23T00:55:00Z	1	PRJDB4924	KS47-1 Genome	KS47-1	uncalculated	uncalculated	not applicable	not applicable	MIGS.eu					KS47_1	not applicable		not applicable	not applicable	not applicable	not applicable	not applicable
SRR5165548	WGS	300	13665357600	SAMN06161127	8580571364	JGI	public	fastq,run.zq,sra	gs,ncbi,s3	gs.us-east1,ncbi.public,s3.us-east-1	SRX2482517	Illumina HiSeq 2500	PAIRED	other	GENOMIC	Saccharomyces bayanus	ILLUMINA	2017-01-10T00:00:00Z	Gp0092281	SRP096431	2017-01-10T22:01:00Z	1	PRJNA245729	WPXC	CBS 7001	uncalculated	uncalculated	missing	missing	MIGS.eu	missing		culture from holotype of Saccharomyces abulensis			missing	not applicable	missing	missing	missing	missing	missing
ERR993614	WGS	200	1010000000	SAMEA3517098	710258660	UNIVERSITY OF STRASBOURG, FRANCE	public	fastq,run.zq,sra	ena,gs,ncbi,s3	ena,gs.us-east1,ncbi.public,s3.us-east-1	ERX1073470	Illumina HiSeq 2000	PAIRED	RANDOM	GENOMIC	Lachancea quebecensis	ILLUMINA	2015-11-02T00:00:00Z	SAMEA3517098	ERP011860	2015-11-02T11:37:00Z	1	PRJEB10592	unspecified		Canada	North America				Oak tree bark				LL2012_068								2015-10-30	2018-11-16	SAMEA3517098	University of Strasbourg\, France	2015-10-30T17:01:14Z	2015-08-31T16:10:53Z	public
SRR6911173	WGS	502	965116586	SAMN08714088	588257233	BROAD INSTITUTE OF MIT AND HARVARD	public	fastq,run.zq,sra	gs,ncbi,s3	gs.us-east1,ncbi.public,s3.us-east-1	SRX3859163	Illumina MiSeq	PAIRED	RANDOM	GENOMIC	Candidozyma pseudohaemuli	ILLUMINA	2018-03-28T00:00:00Z	CDC_B12108	SRP136655	2018-03-28T15:19:00Z	1	PRJNA438484	Illumina_00001	B12108	Venezuela	South America	NA	Venezuela	Pathogen.cl	NA					NA	Homo sapiens
SRR5047288	WGS	502	999998558	SAMN06011374	569121349	WUR	public	fastq,run.zq,sra	gs,ncbi,s3	gs.us-east1,ncbi.public,s3.us-east-1	SRX2369907	Illumina MiSeq	PAIRED	RANDOM	GENOMIC	Pichia kudriavzevii	ILLUMINA	2016-11-28T00:00:00Z	Pichia kudriavzevii 129	SRP093821	2016-11-23T08:14:00Z	1	PRJNA353174	Pk_illumina	129	Zimbabwe	Africa	2004	Zimbabwe	Microbe\, viral or environmental	fermented masau fruits	pure culture
SRR5204454	WGS	582	2967339672	SAMN06227482	1926399639	UNITO	public	fastq,run.zq,sra	gs,ncbi,s3	gs.us-east1,ncbi.public,s3.us-east-1	SRX2518380	Illumina MiSeq	PAIRED	RANDOM	GENOMIC	Metschnikowia pulcherrima	ILLUMINA	2018-02-28T00:00:00Z	Metschnikowia fructicola isolate AP47, from Golden delicious apples	SRP097836	2017-01-26T05:48:00Z	1	PRJNA361233	ap47mate_S3_L001	AP47	Italy	Europe	2008-09	Italy: Piedmont	Microbe\, viral or environmental	missing	cell culture					apple
SRR771366	RNA-Seq	50	705137400	SAMN01974707	501565094	GEO	public	run.zq,sra	gs,ncbi,s3	gs.us-east1,ncbi.public,s3.us-east-1	SRX248409	Illumina HiSeq 2000	SINGLE	cDNA	TRANSCRIPTOMIC	Candida dubliniensis	ILLUMINA	2013-04-17T00:00:00Z	GSM1091817	SRP016578	2013-03-13T17:10:00Z	1	PRJNA178117		CD36								type material of Candida dubliniensis
SRR2911418	WGS	202	20948197496	SAMN01797239	14050495985	AGRICULTURAL RESEARCH ORGANISATION	public	fastq,run.zq,sra	gs,ncbi,s3	gs.us-east1,ncbi.public,s3.us-east-1	SRX1423863	Illumina HiSeq 2000	PAIRED	RANDOM	GENOMIC	Metschnikowia pulcherrima 277	ILLUMINA	2015-11-10T00:00:00Z	Metschnikowia_fructicola_DNA	SRP065937	2015-11-09T08:18:00Z	1	PRJNA179032	Metschnikowia_fructicola_277_genome	277	Israel	Asia	2012-09	Israel: Beit-Dagan			whole organism					citrus
SRR5106252	WGS	100	1875494300	SAMN04211945	1316056132	UNIVERSITY OF WASHINGTON	public	fastq,run.zq,sra	gs,ncbi,s3	gs.us-east1,ncbi.public,s3.us-east-1	SRX2421324	Illumina HiSeq 2500	PAIRED	RANDOM	GENOMIC	Saccharomyces mikatae	ILLUMINA	2016-12-18T00:00:00Z	YMD2825_2	SRP095058	2016-12-13T19:47:00Z	1	PRJNA297229	YMD2826_2_3	IFO 1815	uncalculated	uncalculated	missing	missing	Microbe\, viral or environmental	missing	cell culture	type material of Saccharomyces mikatae				missing
ERR1102659	WGS	202	7710695722	SAMEA3639848	3458175793	SCIENCE FOR LIFE LABORATORY, DEPARTMENT OF BIOCHEM	public	fastq,run.zq,sra	ena,gs,ncbi,s3	ena,gs.us-east1,ncbi.public,s3.us-east-1	ERX1182167	Illumina HiSeq 2500	PAIRED	RANDOM	GENOMIC	Brettanomyces bruxellensis	ILLUMINA	2015-10-30T00:00:00Z	SAMEA3639848	ERP012947	2015-12-10T19:43:00Z	1	PRJEB11548	PE150											1								2015-10-29	2018-11-16	SAMEA3639848	SCIENCE FOR LIFE LABORATORY\, DEPARTMENT OF BIOCHEMISTRY AND BIOPHYSICS\, STOCKHOLM UNIVERSITY	2015-10-29T17:01:25Z	2015-10-29T11:16:48Z	public
ERR331061	WGS	200	731366200	SAMEA2061177	415875287	SC	public	bam,run.zq,sra	ena,gs,ncbi,s3	ena,gs.us-east1,ncbi.public,s3.us-east-1	ERX303990	Illumina HiSeq 2000	PAIRED	RANDOM	GENOMIC	Candida tropicalis CBS 94	ILLUMINA	2013-09-04T00:00:00Z	SAMEA2061177	ERP001366	2013-08-29T11:22:00Z	1	PRJEB2977	7422128											SC_MFY5515290-sc-2013-04-16T12:01:13Z-1610020								2013-08-27	2018-11-16	SAMEA2061177	SC	2013-08-27T17:00:50Z	2018-03-09T10:11:45Z	public
ERR331063	WGS	200	696017200	SAMEA2061179	400016168	SC	public	bam,run.zq,sra	ena,gs,ncbi,s3	ena,gs.us-east1,ncbi.public,s3.us-east-1	ERX303992	Illumina HiSeq 2000	PAIRED	RANDOM	GENOMIC	Ogataea polymorpha CBS 4732	ILLUMINA	2013-09-04T00:00:00Z	SAMEA2061179	ERP001366	2013-08-29T11:22:00Z	1	PRJEB2977	7422152											SC_MFY5515292-sc-2013-04-16T12:01:17Z-1610022								2013-08-27	2018-11-16	SAMEA2061179	SC	2013-08-27T17:00:50Z	2018-03-09T10:11:45Z	public
ERR331064	WGS	200	862588400	SAMEA2061180	494224392	SC	public	bam,run.zq,sra	ena,gs,ncbi,s3	ena,gs.us-east1,ncbi.public,s3.us-east-1	ERX303993	Illumina HiSeq 2000	PAIRED	RANDOM	GENOMIC	Ogataea polymorpha RB11	ILLUMINA	2013-09-04T00:00:00Z	SAMEA2061180	ERP001366	2013-08-29T11:23:00Z	1	PRJEB2977	7422164											SC_MFY5515293-sc-2013-04-16T12:01:18Z-1610023								2013-08-27	2018-11-16	SAMEA2061180	SC	2013-08-27T17:00:50Z	2018-03-09T10:11:45Z	public
ERR331065	WGS	200	760017800	SAMEA2061181	436157606	SC	public	bam,run.zq,sra	ena,gs,ncbi,s3	ena,gs.us-east1,ncbi.public,s3.us-east-1	ERX303994	Illumina HiSeq 2000	PAIRED	RANDOM	GENOMIC	Millerozyma farinosa CBS 7064	ILLUMINA	2013-09-04T00:00:00Z	SAMEA2061181	ERP001366	2013-08-29T11:28:00Z	1	PRJEB2977	7422176											SC_MFY5515294-sc-2013-04-16T12:01:19Z-1610024								2013-08-27	2018-11-16	SAMEA2061181	SC	2013-08-27T17:00:50Z	2018-03-08T16:21:33Z	public
SRR16974700	WGS	502	1324780008	SAMN20342008	763381181	UW-MADISON	public	fastq,run.zq,sra	s3,ncbi,gs	s3.us-east-1,gs.us-east1,ncbi.public	SRX13165424	Illumina HiSeq 2500	PAIRED	RANDOM	GENOMIC	Vanderwaltozyma polyspora	ILLUMINA	2023-07-28T00:00:00Z	yHMPu5000034869_vanderwaltozyma_polyspora	SRP346725	2021-11-18T11:54:00Z	1	PRJNA736342	yHMPu5000034869_vanderwaltozyma_polyspora_180604	NRRL Y-8283	USA	North America	2016	USA: Madison\, Wisconsin	Microbe\, viral or environmental	NRRL Collection	cell culture	culture from type material of Kluyveromyces polysporus
SRR16989056	WGS	492	769825020	SAMN20341484	469155325	UW-MADISON	public	fastq,run.zq,sra	s3,ncbi,gs	ncbi.public,s3.us-east-1,gs.us-east1	SRX13179674	Illumina HiSeq 2500	PAIRED	RANDOM	GENOMIC	Yamadazyma tenuis	ILLUMINA	2023-07-28T00:00:00Z	yHMPu5000041836_candida_tenuis	SRP346725	2021-11-19T17:43:00Z	1	PRJNA736342	yHMPu5000041836_candida_tenuis_160928	NRRL Y-1498	USA	North America	2016	USA: Madison\, Wisconsin	Microbe\, viral or environmental	NRRL Collection	cell culture	type material of Candida tenuis
SRR28926236	WGS	300	1796161800	SAMN41244387	1144658544	ECUST	public	fastq,sra,run.zq	s3,ncbi,gs	gs.us-east1,ncbi.public,s3.us-east-1	SRX24482330	Illumina HiSeq 4000	PAIRED	RANDOM	GENOMIC	Saccharomyces cerevisiae	ILLUMINA	2024-05-07T00:00:00Z	SEC4.0	SRP506143	2024-05-07T15:27:00Z	1	PRJNA1108473	1	Saccharomyces cerevisia SEC4.0	China	Asia	2023-10-10	China:ShangHai	Microbe\, viral or environmental		cell					missing
SRR26351257	WGS	488	285260400	SAMN20341944	172227583	UW-MADISON	public	fastq,run.zq,sra	ncbi,gs,s3	s3.us-east-1,ncbi.public,gs.us-east1	SRX22058728	Illumina HiSeq 2500	PAIRED	RANDOM	GENOMIC	Scheffersomyces stipitis	ILLUMINA	2023-10-12T00:00:00Z	yHMPu5000034616_scheffersomyces_stipitis	SRP465707	2023-10-11T23:54:00Z	1	PRJNA998421	5000037855	NRRL Y-7124	USA	North America	2016	USA: Madison\, Wisconsin	Microbe\, viral or environmental	NRRL Collection	cell culture	culture from type material of Pichia stipitis
SRR26351259	WGS	499	555489540	SAMN37557977	327722990	UW-MADISON	public	sra,fastq,run.zq	ncbi,gs,s3	ncbi.public,gs.us-east1,s3.us-east-1	SRX22058726	Illumina HiSeq 2500	PAIRED	RANDOM	GENOMIC	Huiozyma naganishii	ILLUMINA	2023-10-12T00:00:00Z	yHAB139_kazachstania_naganishii	SRP465707	2023-10-11T23:54:00Z	1	PRJNA998421	yHAB139	NRRL Y-48838	USA	North America	2016	USA: Madison\, Wisconsin	Microbe\, viral or environmental	NRRL Collection	cell culture
SRR28960502	WGS	299	2957614564	SAMN41246051	1008651602	CHINA PHARMACEUTICAL UNIVERSITY	public	run.zq,fastq,sra	gs,s3,ncbi	gs.us-east1,ncbi.public,s3.us-east-1	SRX24490121	Illumina HiSeq 2500	PAIRED	RT-PCR	GENOMIC	Candida albicans	ILLUMINA	2024-05-08T00:00:00Z	YF2-11	SRP506320	2024-05-08T01:43:00Z	1	PRJNA1108607	7	1YF2-11	China	Asia	2022-05-05	China	Pathogen.cl	sputum					missing	Homo sapiens
SRR28842716	WGS	297	1615397475	SAMN41117588	505981326	GEORGIA INSTITUTE OF TECHNOLOGY	public	fastq,sra,run.zq	gs,ncbi,s3	gs.us-east1,ncbi.public,s3.us-east-1	SRX24404480	Illumina Genome Analyzer	PAIRED	PCR	GENOMIC	Schizosaccharomyces pombe	ILLUMINA	2024-04-30T00:00:00Z	1539_R1	SRP504845	2024-04-30T07:21:00Z	1	PRJNA1106067	1539_R1	L972	uncalculated	uncalculated	NA	NA	MIGS.eu						NA		NA
SRR29541820	WGS	302	3872071860	SAMN42037381	1328313807	NATIONAL INSTITUTE OF ENVIRONMENTAL HEALTH SCIENCES	public	sra,run.zq,fastq	gs,ncbi,s3	s3.us-east-1,gs.us-east1,ncbi.public	SRX25049509	Illumina NovaSeq 6000	PAIRED	RANDOM	GENOMIC	Saccharomyces cerevisiae	ILLUMINA	2024-06-26T00:00:00Z	yDtlsMSD-007	SRP515937	2024-06-25T15:09:00Z	1	PRJNA1128109	yDtlsMSD-007	ZAK_204	uncalculated	uncalculated	not collected		Microbe\, viral or environmental	not collected	cell culture					not collected
SRR25343506	WGS	302	4633920918	SAMN36418479	2388059910	MASSEY UNIVERSITY	public	run.zq,sra,fastq	s3,gs,ncbi	s3.us-east-1,gs.us-east1,ncbi.public	SRX21082902	Illumina MiSeq	PAIRED	RANDOM	GENOMIC	Fulvia fulva	ILLUMINA	2023-07-19T00:00:00Z	IPO 2679	SRP450406	2023-07-19T20:34:00Z	1	PRJNA994185	IPO 2679	IPO 2679	New Zealand	Oceania	1980/1989	New Zealand	MIGS.eu,MIGS/MIMS/MIMARKS.plant-associated	leaf					41 S 172 E	Solanum lycopersicum
SRR22394500	WGS	297	1384466075	SAMN10717572	426707262	ENVIRONMENTAL GENOMICS	public	sra,fastq,run.zq	s3,gs,ncbi	s3.us-east-1,gs.us-east1,ncbi.public	SRX18364487	Illumina HiSeq 3000	PAIRED	RANDOM PCR	GENOMIC	Zymoseptoria tritici	ILLUMINA	2023-04-06T00:00:00Z	IPO94269	SRP409470	2022-11-23T12:18:00Z	1	PRJNA904744	5393_A	IPO94269	Netherlands	Europe	na	Netherlands	Microbe\, viral or environmental		cell culture					Triticum aestivum
ERR9924606	WGS	302	4589014424	SAMEA110278460	1944129898	GRAZ UNIVERSITY OF TECHNOLOGY	public	run.zq,fastq,sra	gs,s3,ncbi	s3.us-east-1,gs.us-east1,ncbi.public	ERX9468299	Illumina HiSeq X	PAIRED	RANDOM	GENOMIC	Komagataella phaffii CBS 7435	ILLUMINA	2022-09-24T00:00:00Z	SAMEA110278460	ERP139422	2022-09-27T17:26:00Z	1	PRJEB54592		CBS 7435										KP_3S1K_CalB-YPK1_1-5								2022-09-23	2022-09-23	SAMEA110278460	Graz University of Technology	2022-09-23T16:27:37Z	2022-09-23T16:27:37Z	public
SRR14280050	WGS	297	10326978620	SAMN18795336	4775911906	NATIONAL INSTITUTE FOR PLANT BIOTECHNOLOGY	public	sra,fastq,run.zq	s3,gs,ncbi	s3.us-east-1,gs.us-east1,ncbi.public	SRX10641167	NextSeq 500	PAIRED	size fractionation	GENOMIC	Sclerotinia sclerotiorum	ILLUMINA	2022-10-07T00:00:00Z	SSF_Brassica	SRP315512	2021-04-20T10:05:00Z	1	PRJNA722876	SSF_Brassica	ESR-01	uncalculated	uncalculated	2015-01-15	Missing	Pathogen.cl	sclerotia from the diseased stem			missing		27.199 N 77.457 E	Brassica juncea
ERR9706993	WGS	302	1559113656	SAMEA14366797	524907585	INRAE	public	run.zq,sra,fastq	ncbi,gs,s3	gs.us-east1,ncbi.public,s3.us-east-1	ERX9256364	Illumina NovaSeq 6000	PAIRED	RANDOM	GENOMIC	Meyerozyma guilliermondii	ILLUMINA	2022-05-13T00:00:00Z	SAMEA14366797	ERP137433	2022-05-16T17:52:00Z	1	PRJEB52701	CLIB776	CLIB 776	France	Europe	1983			brine			CIRM-Levures	CLIB776								2022-05-13	2022-05-13	SAMEA14366797	INRAE	2022-05-13T00:24:44Z	2022-05-13T00:24:44Z	public
SRR28733277	WGS	300	1604833500	SAMN41006312	766939813	UNIVERSITY OF WASHINGTON	public	sra,fastq,run.zq	gs,s3,ncbi	gs.us-east1,s3.us-east-1,ncbi.public	SRX24299318	NextSeq 550	PAIRED	RANDOM	GENOMIC	Saccharomyces cerevisiae	ILLUMINA	2024-04-18T00:00:00Z	YMD4702	SRP502566	2024-04-18T12:06:00Z	1	PRJNA1101923	YMD4702	YMD895	uncalculated	uncalculated	2022-05-14	not applicable	Microbe\, viral or environmental	experimental evolution	clone_sample
SRR28733281	WGS	300	1800840600	SAMN41006308	885093321	UNIVERSITY OF WASHINGTON	public	sra,run.zq,fastq	gs,s3,ncbi	s3.us-east-1,ncbi.public,gs.us-east1	SRX24299314	NextSeq 550	PAIRED	RANDOM	GENOMIC	Saccharomyces cerevisiae	ILLUMINA	2024-04-18T00:00:00Z	YMD4698	SRP502566	2024-04-18T12:07:00Z	1	PRJNA1101923	YMD4698	YMD895	uncalculated	uncalculated	2022-05-14	not applicable	Microbe\, viral or environmental	experimental evolution	clone_sample
SRR25759133	WGS	468	577674442	SAMN37147936	319295573	UCLA	public	sra,run.zq,fastq	s3,ncbi,gs	ncbi.public,s3.us-east-1,gs.us-east1	SRX21481838	Illumina MiSeq	PAIRED	RANDOM	GENOMIC	Aspergillus oryzae	ILLUMINA	2023-08-24T00:00:00Z	1060	SRP454773	2023-08-24T22:53:00Z	1	PRJNA1004889	WGS_2022_08_05_2		USA	North America	2022-07-28	USA: California\,Los Angeles	Pathogen.cl	Respiratory\, Lower\, Bronchoalveolar Lavage					34.05465048 N 118.46330143 W	Homo sapiens
SRR28962293	WGS	300	3106625100	SAMN41257639	991247025	UNIVERSITY OF JYVASKYLA	public	sra,fastq,run.zq	s3,gs,ncbi	gs.us-east1,ncbi.public,s3.us-east-1	SRX24491943	Illumina NovaSeq 6000	PAIRED	RANDOM	GENOMIC	Neurospora crassa	ILLUMINA	2024-05-08T00:00:00Z	4713	SRP506424	2024-05-08T08:16:00Z	1	PRJNA1108904	4713	4713	Haiti	North America	not applicable	Haiti	MIGS.eu						not applicable		not applicable	haploid		asexual
SRR27547032	WGS	300	1182780900	SAMN39439213	892893345	SHANGHAI JIAO TONG UNIVERSITY	public	sra,run.zq,fastq	s3,gs,ncbi	s3.us-east-1,gs.us-east1,ncbi.public	SRX23216529	Illumina HiSeq 4000	PAIRED	RANDOM	GENOMIC	Yarrowia lipolytica	ILLUMINA	2024-01-15T00:00:00Z	Ylxs01	SRP483708	2024-01-15T02:56:00Z	1	PRJNA1064664	Ylxs01	Ylxs01FL	uncalculated	uncalculated	2019-09-08	not provided	Microbe\, viral or environmental	not provided	cell culture					not provided
SRR27912245	WGS	296	2120232909	SAMN39862069	745617433	CHONNAM NATIONAL UNIVERSITY MEDICAL SCHOOL AND CHONNAM NATIONAL UNIVERSITY HOSPITAL	public	run.zq,sra,fastq	s3,ncbi,gs	ncbi.public,s3.us-east-1,gs.us-east1	SRX23571886	Illumina NovaSeq 6000	PAIRED	other	GENOMIC	Nakaseomyces glabratus	ILLUMINA	2024-03-01T00:00:00Z	C19607	SRP488890	2024-02-08T10:43:00Z	1	PRJNA1074512	C19607	Not applicable	South Korea	Asia	2022	South Korea	Pathogen.cl	stool					35.1416819 N 126.9220315 E	Homo sapiens
SRR27912247	WGS	295	3117487390	SAMN39862138	1194673463	CHONNAM NATIONAL UNIVERSITY MEDICAL SCHOOL AND CHONNAM NATIONAL UNIVERSITY HOSPITAL	public	fastq,sra,run.zq	s3,gs,ncbi	ncbi.public,s3.us-east-1,gs.us-east1	SRX23571884	Illumina NovaSeq 6000	PAIRED	other	GENOMIC	Nakaseomyces glabratus	ILLUMINA	2024-03-01T00:00:00Z	C10699	SRP488890	2024-02-08T10:44:00Z	1	PRJNA1074512	C10699	Not applicable	South Korea	Asia	2013	South Korea	Pathogen.cl	blood					35.060188 N 127.0023323 E	Homo sapiens
SRR19837491	WGS	300	1503687300	SAMN13008417	916006411	CHUNG-ANG UNIVERSITY	public	sra,run.zq,fastq	s3,ncbi,gs	ncbi.public,s3.us-east-1,gs.us-east1	SRX15881199	DNBSEQ-T7	PAIRED	other	GENOMIC	Saccharomyces hansenii	DNBSEQ	2023-02-02T00:00:00Z	Debaryomyces hansenii KCTC 27743	SRP383407	2022-06-26T06:46:00Z	1	PRJNA576775	KCTC27743_MGI	KCTC 27743	South Korea	Asia	2018-11-30	South Korea	Microbe\, viral or environmental	Nuruk	missing		KCTC:27743		37.505318 N 126.957112 E
ERR2600397	WGS	302	2763496602	SAMEA103900060	1223588877	ZF-SCREENS B.V.	public	run.zq,fastq,sra	s3,ncbi,gs,ena	ncbi.public,ena,s3.us-east-1,gs.us-east1	ERX2616705	Illumina HiSeq 2500	PAIRED	RANDOM	GENOMIC	[Candida] vartiovaarae	ILLUMINA	2018-07-03T00:00:00Z	SAMEA103900060	ERP021989	2018-07-11T01:41:00Z	1	PRJEB19912	ZFG-15-05_03											DDNA#1								2018-05-29	2018-11-16	SAMEA103900060	ZF-SCREENS B.V.	2017-03-09T17:02:04Z	2017-03-09T13:33:53Z	public
ERR2600670	WGS	601	2076106916	SAMEA4695731	1199963865	INTERNATIONAL INSTITUTE OF MOLECULAR AND CELL BIOL	public	run.zq,bam,sra	ena,ncbi,gs,s3	gs.us-east1,ena,ncbi.public,s3.us-east-1	ERX2616978	Illumina MiSeq	PAIRED	RANDOM	GENOMIC	Zygosaccharomyces sapae	ILLUMINA	2018-07-03T00:00:00Z	SAMEA4695731	ERP108786	2018-07-08T07:56:00Z	1	PRJEB26771	ABT301									holotype of Zygosaccharomyces sapae L. Solieri\, T. Chand Dakal & P. Giudici\, 2013		ABT301.miseq								2018-05-29	2018-11-16	SAMEA4695731	INTERNATIONAL INSTITUTE OF MOLECULAR AND CELL BIOLOGY IN WARSAW	2018-05-29T17:02:28Z	2018-05-29T10:45:55Z	public
ERR2600671	WGS	601	1343151327	SAMEA4695732	813898035	INTERNATIONAL INSTITUTE OF MOLECULAR AND CELL BIOL	public	sra,bam,run.zq	ena,gs,s3,ncbi	gs.us-east1,ncbi.public,ena,s3.us-east-1	ERX2616979	Illumina MiSeq	PAIRED	RANDOM	GENOMIC	Zygosaccharomyces rouxii	ILLUMINA	2018-07-03T00:00:00Z	SAMEA4695732	ERP108786	2018-07-08T07:56:00Z	1	PRJEB26771	ATCC42981											ATCC42981.miseq								2018-05-29	2018-11-16	SAMEA4695732	INTERNATIONAL INSTITUTE OF MOLECULAR AND CELL BIOLOGY IN WARSAW	2018-05-29T17:02:28Z	2018-05-29T10:45:55Z	public
SRR5273181	WGS	488	385035416	SAMN06339259	242131061	UW-MADISON	public	fastq,run.zq,sra	gs,ncbi,s3	gs.us-east1,ncbi.public,s3.us-east-1	SRX2577194	Illumina HiSeq 2500	PAIRED	RANDOM	GENOMIC	Yamadazyma laniorum	ILLUMINA	2017-04-21T00:00:00Z	Ylaniorum	SRP100357	2017-02-20T10:06:00Z	1	PRJNA374875	Ylaniorum	yHMH7	USA	North America	2016	USA: Madison	Microbe\, viral or environmental	bark	bark
SRR3047628	WGS	192	521676864	SAMN04360160	353661834	UW-MADISON	public	fastq,run.zq,sra	gs,ncbi,s3	gs.us-east1,ncbi.public,s3.us-east-1	SRX1497269	Illumina HiSeq 2000	PAIRED	unspecified	GENOMIC	Spathaspora gorwiae	ILLUMINA	2016-06-06T00:00:00Z	yHAB299	SRP067699	2015-12-22T14:42:00Z	1	PRJNA306688		UFMG-CM-Y312	Brazil	South America	2014	Brazil	Microbe\, viral or environmental	wood	cell culture	holotype of Spathaspora gorwiae
SRR3047629	WGS	192	891091968	SAMN04360154	596242050	UW-MADISON	public	fastq,run.zq	gs,ncbi,s3	gs.us-east1,ncbi.public,s3.us-east-1	SRX1497271	Illumina HiSeq 2000	PAIRED	unspecified	GENOMIC	Spathaspora girioi	ILLUMINA	2016-06-06T00:00:00Z	yHAB297	SRP067699			PRJNA306688		UFMG-CM-Y302	Brazil	South America	2014	Brazil	Microbe\, viral or environmental	wood	cell culture	holotype of Spathaspora girioi
SRR3047631	WGS	192	829222080	SAMN04360159	559389883	UW-MADISON	public	fastq,run.zq,sra	gs,ncbi,s3	gs.us-east1,ncbi.public,s3.us-east-1	SRX1497275	Illumina HiSeq 2000	PAIRED	unspecified	GENOMIC	Spathaspora hagerdaliae	ILLUMINA	2016-06-06T00:00:00Z	yHAB298	SRP067699	2015-12-22T14:46:00Z	1	PRJNA306688		UFMG-CM-Y303	Brazil	South America	2014	Brazil	Microbe\, viral or environmental	wood	cell culture	holotype of Spathaspora hagerdaliae
ERR2067897	WGS	297	3895021109	SAMEA104192524	1839240841	UNIVERSITA DEGLI STUDI DI MILANO	public	fastq,run.zq,sra	ena,gs,s3,ncbi	ena,s3.us-east-1,gs.us-east1,ncbi.public	ERX2126954	Illumina HiSeq 2500	PAIRED	RANDOM	GENOMIC	Meyerozyma caribbica	ILLUMINA	2017-10-02T00:00:00Z	SAMEA104192524	ERP024367	2017-12-28T02:47:00Z	1	PRJEB22044	unspecified											Meycar_Aeaegy								2017-10-01	2018-11-16	SAMEA104192524	Universita degli Studi di Milano	2017-10-01T17:02:06Z	2017-08-02T19:44:10Z	public
SRR6148363	WGS	300	2851785000	SAMN07759790	1353344074	DELFT UNIVERSITY OF TECHNOLOGY	public	sra,run.zq	ncbi,s3,gs	gs.us-east1,ncbi.public,s3.us-east-1	SRX3260383	Illumina HiSeq 2500	PAIRED	RANDOM	GENOMIC	Ogataea parapolymorpha	ILLUMINA	2017-10-10T00:00:00Z	O. parapolymorpha CBS 11895 (DL-1)	SRP119589	2017-10-09T04:30:00Z	1	PRJNA413643	CBS 11895	CBS 11895	USA	North America	1972	USA	Microbe\, viral or environmental	CBS Westerdijk institute collection	pure culture		CBS:11895
DRR060260	RNA-Seq	151	485580304	SAMD00051489	235102502	NAGOYA	public	sra,run.zq	s3,ncbi,gs	s3.us-east-1,ncbi.public,gs.us-east1	DRX054570	Illumina MiSeq	PAIRED	cDNA	TRANSCRIPTOMIC	Aspergillus nidulans	ILLUMINA	2016-07-14T00:00:00Z	DRS032430	DRP003191	2016-07-14T10:41:00Z	1	PRJDB4821		FGSC A4										0007_W4_1
SRR3926513	WGS	72	1793949912	SAMN00726693	681376731	JGI	public	sra,run.zq,fastq	s3,ncbi,gs	gs.us-east1,s3.us-east-1,ncbi.public	SRX1952679	Illumina Genome Analyzer II	PAIRED	RANDOM	GENOMIC	Ogataea polymorpha	ILLUMINA	2016-07-16T00:00:00Z	4087508	SRP008358	2016-07-16T00:20:00Z	1	PRJNA50737	GWPI	NCYC 495 leu1.1
ERR2799373	WGS	302	1645555418	SAMEA104135549	706208167	WELLCOME SANGER INSTITUTE	public	run.zq,sra,cram	ena,s3,gs,ncbi	ena,ncbi.public,gs.us-east1,s3.us-east-1	ERX2808375	HiSeq X Ten	PAIRED	RANDOM	GENOMIC	Starmerella magnoliae	ILLUMINA	2018-09-19T00:00:00Z	SAMEA104135549	ERP022608	2018-09-19T13:00:00Z	1	PRJEB20453	DN490169G:H3											2e0cbd90-29f6-11e7-8421-3c4a9275d6c8								2018-09-18	2018-11-16	SAMEA104135549	Wellcome Sanger Institute	2018-09-18T13:35:03Z	2017-06-20T21:39:02Z	public
ERR2799377	WGS	302	1336466572	SAMEA104135556	562937569	WELLCOME SANGER INSTITUTE	public	cram,sra,run.zq	ncbi,gs,s3,ena	ncbi.public,gs.us-east1,ena,s3.us-east-1	ERX2808379	HiSeq X Ten	PAIRED	RANDOM	GENOMIC	Sugiyamaella valdiviana	ILLUMINA	2018-09-19T00:00:00Z	SAMEA104135556	ERP022608	2018-09-19T12:59:00Z	1	PRJEB20453	DN490169G:G4											2e642c60-29f6-11e7-8421-3c4a9275d6c8								2018-09-18	2018-11-16	SAMEA104135556	Wellcome Sanger Institute	2018-09-18T13:35:03Z	2017-06-20T21:39:14Z	public
ERR2799385	WGS	302	1574866580	SAMEA104135563	644760272	WELLCOME SANGER INSTITUTE	public	cram,sra,run.zq	s3,gs,ncbi,ena	ena,gs.us-east1,s3.us-east-1,ncbi.public	ERX2808387	HiSeq X Ten	PAIRED	RANDOM	GENOMIC	[Candida] norvegica	ILLUMINA	2018-09-19T00:00:00Z	SAMEA104135563	ERP022608	2018-09-19T13:00:00Z	1	PRJEB20453	DN490169G:G5											2ed73980-29f6-11e7-8421-3c4a9275d6c8								2018-09-18	2018-11-16	SAMEA104135563	Wellcome Sanger Institute	2018-09-18T13:35:03Z	2017-06-20T21:39:25Z	public
ERR2799410	WGS	302	1310590306	SAMEA104135585	556825519	WELLCOME SANGER INSTITUTE	public	cram,sra,run.zq	gs,ena,ncbi,s3	ncbi.public,s3.us-east-1,gs.us-east1,ena	ERX2808412	HiSeq X Ten	PAIRED	RANDOM	GENOMIC	Wickerhamiella galacta	ILLUMINA	2018-09-19T00:00:00Z	SAMEA104135585	ERP022608	2018-09-19T13:46:00Z	1	PRJEB20453	DN490169G:H8											2fdf33a0-29f6-11e7-8421-3c4a9275d6c8								2018-09-18	2018-11-16	SAMEA104135585	Wellcome Sanger Institute	2018-09-18T13:35:03Z	2017-06-20T21:40:06Z	public
ERR2799417	WGS	302	1340037118	SAMEA104135592	551575873	WELLCOME SANGER INSTITUTE	public	cram,run.zq,sra	s3,ncbi,gs,ena	ncbi.public,ena,s3.us-east-1,gs.us-east1	ERX2808419	HiSeq X Ten	PAIRED	RANDOM	GENOMIC	Starmerella batistae	ILLUMINA	2018-09-19T00:00:00Z	SAMEA104135592	ERP022608	2018-09-19T13:46:00Z	1	PRJEB20453	DN490169G:G9											301cd8e0-29f6-11e7-8421-3c4a9275d6c8								2018-09-18	2018-11-16	SAMEA104135592	Wellcome Sanger Institute	2018-09-18T13:35:03Z	2017-06-20T21:40:21Z	public
ERR2799425	WGS	302	725358700	SAMEA104135599	303221403	WELLCOME SANGER INSTITUTE	public	sra,run.zq,cram	s3,gs,ncbi,ena	ncbi.public,s3.us-east-1,gs.us-east1,ena	ERX2808427	HiSeq X Ten	PAIRED	RANDOM	GENOMIC	Starmerella stellata	ILLUMINA	2018-09-19T00:00:00Z	SAMEA104135599	ERP022608	2018-09-19T13:45:00Z	1	PRJEB20453	DN490169G:G10											3065a1b0-29f6-11e7-8421-3c4a9275d6c8								2018-09-18	2018-11-16	SAMEA104135599	Wellcome Sanger Institute	2018-09-18T13:35:03Z	2017-06-20T21:40:36Z	public
ERR2799426	WGS	302	1988496652	SAMEA104135600	802282973	WELLCOME SANGER INSTITUTE	public	sra,run.zq,cram	ncbi,ena,s3,gs	ena,ncbi.public,gs.us-east1,s3.us-east-1	ERX2808428	HiSeq X Ten	PAIRED	RANDOM	GENOMIC	Starmerella gropengiesseri	ILLUMINA	2018-09-19T00:00:00Z	SAMEA104135600	ERP022608	2018-09-19T13:49:00Z	1	PRJEB20453	DN490169G:H10											306e5440-29f6-11e7-8421-3c4a9275d6c8								2018-09-18	2018-11-16	SAMEA104135600	Wellcome Sanger Institute	2018-09-18T13:35:03Z	2017-06-20T21:40:38Z	public
ERR2799432	WGS	302	1219378454	SAMEA104135606	533449841	WELLCOME SANGER INSTITUTE	public	run.zq,cram,sra	gs,ena,ncbi,s3	s3.us-east-1,gs.us-east1,ncbi.public,ena	ERX2808434	HiSeq X Ten	PAIRED	RANDOM	GENOMIC	Starmerella davenportii	ILLUMINA	2018-09-19T00:00:00Z	30b6f600-29f6-11e7-8421-3c4a9275d6c8	ERP022608	2018-09-19T13:46:00Z	1	PRJEB20453	DN490169G:G11																			2018-09-18	2018-11-16
ERR2799359	WGS	302	1158574680	SAMEA104135534	499124817	WELLCOME SANGER INSTITUTE	public	cram,run.zq,sra	ncbi,s3,gs,ena	ncbi.public,s3.us-east-1,gs.us-east1,ena	ERX2808361	HiSeq X Ten	PAIRED	RANDOM	GENOMIC	Starmerella sorbosivorans	ILLUMINA	2018-09-19T00:00:00Z	SAMEA104135534	ERP022608	2018-09-19T12:59:00Z	1	PRJEB20453	DN490169G:H1											2d597320-29f6-11e7-8421-3c4a9275d6c8								2018-09-18	2018-11-16	SAMEA104135534	Wellcome Sanger Institute	2018-09-18T13:35:03Z	2017-06-20T21:38:35Z	public
ERR2799366	WGS	302	1559746950	SAMEA104135541	660941234	WELLCOME SANGER INSTITUTE	public	run.zq,cram,sra	ncbi,ena,s3,gs	ena,gs.us-east1,s3.us-east-1,ncbi.public	ERX2808368	HiSeq X Ten	PAIRED	RANDOM	GENOMIC	Starmerella geochares	ILLUMINA	2018-09-19T00:00:00Z	SAMEA104135541	ERP022608	2018-09-19T13:00:00Z	1	PRJEB20453	DN490169G:H2											2db15720-29f6-11e7-8421-3c4a9275d6c8								2018-09-18	2018-11-16	SAMEA104135541	Wellcome Sanger Institute	2018-09-18T13:35:03Z	2017-06-20T21:38:46Z	public
ERR2799409	WGS	302	18309434634	SAMEA104135584	7481665367	WELLCOME SANGER INSTITUTE	public	run.zq,cram,sra	s3,ncbi,gs,ena	s3.us-east-1,gs.us-east1,ena,ncbi.public	ERX2808411	HiSeq X Ten	PAIRED	RANDOM	GENOMIC	Starmerella bombi	ILLUMINA	2018-09-19T00:00:00Z	SAMEA104135584	ERP022608	2018-09-19T14:11:00Z	1	PRJEB20453	DN490169G:G8											2fd41010-29f6-11e7-8421-3c4a9275d6c8								2018-09-18	2018-11-16	SAMEA104135584	Wellcome Sanger Institute	2018-09-18T13:35:03Z	2017-06-20T21:40:04Z	public
SRR7902666	WGS	300	5299052100	SAMN10129574	2331060789	UNIVERSITY OF WASHINGTON	public	fastq,sra,run.zq	s3,gs,ncbi	s3.us-east-1,ncbi.public,gs.us-east1	SRX4739253	NextSeq 500	PAIRED	RANDOM	GENOMIC	Saccharomyces uvarum	ILLUMINA	2019-01-01T00:00:00Z	P12	SRP162581	2018-09-25T16:37:00Z	1	PRJNA493117	P12		USA	North America	2017-07-10	USA: Seattle	Microbe\, viral or environmental	Laboratory	Experimental evolution in phosphate limited continuous culture
SRR5802886	WGS	200	4019319600	SAMN04516212	1863502531	UNIVERSITY OF WESTERN ONTARIO	public	run.zq,fastq,sra	s3,gs,ncbi	gs.us-east1,ncbi.public,s3.us-east-1	SRX2982230	Illumina HiSeq 2000	PAIRED	PCR	GENOMIC	Metschnikowia sp. M2Y3	ILLUMINA	2017-07-04T00:00:00Z	EBD-CdVM2Y3	SRP072062	2017-07-04T13:36:00Z	1	PRJNA312754	EBD-CdVM2Y3	EBD-CdV M2Y3	South Africa	Africa	2008	South Africa: KwaZulu-Natal	Microbe\, viral or environmental	not collected	whole organism					missing
SRR5802887	WGS	200	2722402400	SAMN04516225	1227454902	UNIVERSITY OF WESTERN ONTARIO	public	sra,fastq,run.zq	s3,gs,ncbi	ncbi.public,s3.us-east-1,gs.us-east1	SRX2982229	Illumina HiSeq 2000	PAIRED	PCR	GENOMIC	Metschnikowia sp. 00-154.1	ILLUMINA	2017-07-04T00:00:00Z	UWOPS00-154.1	SRP072062	2017-07-04T13:35:00Z	1	PRJNA312754	UWOPS00-154.1	UWOPS 00-154.1	Costa Rica	North America	2000	Costa Rica: Guanacaste	Microbe\, viral or environmental	not collected	whole organism					missing
SRR5802922	WGS	200	3400308200	SAMN04516226	1407401260	UNIVERSITY OF WESTERN ONTARIO	public	fastq,run.zq,sra	ncbi,gs,s3	s3.us-east-1,gs.us-east1,ncbi.public	SRX2982274	Illumina HiSeq 2000	PAIRED	PCR	GENOMIC	Metschnikowia kipukae	ILLUMINA	2017-07-04T00:00:00Z	UWOPS00-669.2	SRP072062	2017-07-04T18:10:00Z	1	PRJNA312754	UWOPS00-669.2	UWOPS 00-669.2	USA	North America	2000	USA: Hawaii	Microbe\, viral or environmental	not collected	whole organism					missing
SRR5802924	WGS	200	5124126600	SAMN04516245	3658665567	UNIVERSITY OF WESTERN ONTARIO	public	run.zq,fastq,sra	gs,ncbi,s3	gs.us-east1,ncbi.public,s3.us-east-1	SRX2982272	Illumina HiSeq 2000	PAIRED	PCR	GENOMIC	Metschnikowia sp. 04-218.3	ILLUMINA	2017-07-04T00:00:00Z	UWOPS04-218.3	SRP072062	2017-07-04T18:27:00Z	1	PRJNA312754	UWOPS04-218.3	UWOPS 04-218.3	USA	North America	2004	USA: Hawaii	Microbe\, viral or environmental	not collected	whole organism					missing
SRR5802926	WGS	200	3312156400	SAMN04516234	1392098320	UNIVERSITY OF WESTERN ONTARIO	public	run.zq,fastq,sra	gs,ncbi,s3	gs.us-east1,s3.us-east-1,ncbi.public	SRX2982270	Illumina HiSeq 2000	PAIRED	PCR	GENOMIC	Metschnikowia sp. 03-147.1	ILLUMINA	2017-07-04T00:00:00Z	UWOPS03-147.1	SRP072062	2017-07-04T18:11:00Z	1	PRJNA312754	UWOPS03-147.1	UWOPS 03-147.1	Costa Rica	North America	2003	Costa Rica: Guanacaste	Microbe\, viral or environmental	not collected	whole organism					missing
SRR5802927	WGS	200	4002482600	SAMN04516254	1846982677	UNIVERSITY OF WESTERN ONTARIO	public	run.zq,sra,fastq	s3,gs,ncbi	ncbi.public,s3.us-east-1,gs.us-east1	SRX2982269	Illumina HiSeq 2000	PAIRED	PCR	GENOMIC	Metschnikowia sp. 13-106.1	ILLUMINA	2017-07-04T00:00:00Z	UWOPS13-106.1	SRP072062	2017-07-04T18:19:00Z	1	PRJNA312754	UWOPS13-106.1	UWOPS 13-106.1	USA	North America	2013	USA: Florida	Microbe\, viral or environmental	not collected	whole organism					missing
SRR5802929	WGS	200	3612171600	SAMN04516219	1671981507	UNIVERSITY OF WESTERN ONTARIO	public	sra,run.zq,fastq	ncbi,gs,s3	s3.us-east-1,ncbi.public,gs.us-east1	SRX2982267	Illumina HiSeq 2000	PAIRED	PCR	GENOMIC	Metschnikowia borealis	ILLUMINA	2017-07-04T00:00:00Z	SUB99-207.1	SRP072062	2017-07-04T18:11:00Z	1	PRJNA312754	SUB99-207.1	SUB 99-207.1	USA	North America	1999	USA: Tennessee	Microbe\, viral or environmental	not collected	whole organism					missing
SRR5802931	WGS	200	3623898400	SAMN04516231	1652206172	UNIVERSITY OF WESTERN ONTARIO	public	run.zq,fastq,sra	s3,gs,ncbi	s3.us-east-1,gs.us-east1,ncbi.public	SRX2982265	Illumina HiSeq 2000	PAIRED	PCR	GENOMIC	Metschnikowia sp. 01-655c1	ILLUMINA	2017-07-04T00:00:00Z	UWOPS01-655c1	SRP072062	2017-07-04T18:20:00Z	1	PRJNA312754	UWOPS01-655c1	UWOPS 01-655c1	Costa Rica	North America	2000	Costa Rica: Guanacaste	Microbe\, viral or environmental	not collected	whole organism					missing
SRR5802933	WGS	200	4077175400	SAMN04516251	1873577465	UNIVERSITY OF WESTERN ONTARIO	public	fastq,run.zq,sra	ncbi,gs,s3	ncbi.public,gs.us-east1,s3.us-east-1	SRX2982263	Illumina HiSeq 2000	PAIRED	PCR	GENOMIC	[Candida] ipomoeae	ILLUMINA	2017-07-04T00:00:00Z	UWOPS10-104.1	SRP072062	2017-07-04T18:12:00Z	1	PRJNA312754	UWOPS10-104.1	UWOPS 10-104.1	Mexico	North America	2010	Mexico: Baja California Sur	Microbe\, viral or environmental	not collected	whole organism					missing
SRR7646974	WGS	300	7565665472	SAMN09453051	3435683241	VTT TECHNICAL RESEARCH CENTRE OF FINLAND	public	run.zq,sra,fastq	ncbi,s3,gs	ncbi.public,s3.us-east-1,gs.us-east1	SRX4509923	NextSeq 500	PAIRED	RANDOM	GENOMIC	Saccharomyces pastorianus	ILLUMINA	2018-10-09T00:00:00Z	Saccharomyces_pastorianus_VTT_A63015_isolate_8	SRP156412	2018-08-06T04:04:00Z	1	PRJNA475670	PRJNA475670_A15_iso8	VTT A-63015	Finland	Europe	2014-06	Finland	Microbe\, viral or environmental	mutagenized and adapted culture	single cell
ERR2722036	WGS	300	5099463000	SAMEA4762484	1727392818	CNGB	public	sra,run.zq,fastq	s3,ncbi,ena,gs	gs.us-east1,ena,s3.us-east-1,ncbi.public	ERX2735813	HiSeq X Ten	PAIRED	PCR	GENOMIC	Meyerozyma guilliermondii	ILLUMINA	2018-08-03T00:00:00Z	SAMEA4762484	ERP109544	2022-07-13T11:09:00Z	2	PRJEB27464	not collected_1119	W2	China	Asia	2017-09-11	China: Jiangxi\, Nanchang		activated sludge	cell culture			CNS0001618								2018-08-02	2018-11-16	SAMEA4762484	CNGB	2018-06-26T10:00:05Z	2018-06-26T10:00:05Z	public
ERR247405	WGS	200	7936162400	SAMEA2058794	5381368885	CENTRE FOR GENOMIC REGULATION, BARCELONA	public	run.zq,sra,bam	s3,ena,ncbi,gs	ncbi.public,ena,s3.us-east-1,gs.us-east1	ERX221939	Illumina HiSeq 2000	PAIRED	RANDOM	GENOMIC	Candida metapsilosis	ILLUMINA	2014-05-14T00:00:00Z	SAMEA2058794	ERP002399	2014-05-06T15:18:00Z	1	PRJEB1698	unspecified											SZMC8095								2014-05-01	2018-11-16	SAMEA2058794	Centre for Genomic Regulation\, Barcelona	2014-05-01T17:00:42Z	2013-03-26T14:20:31Z	public
SRR3927079	WGS	300	47884357800	SAMN00750237	31392841096	JGI	public	fastq,run.zq,sra	s3,ncbi,gs	gs.us-east1,ncbi.public,s3.us-east-1	SRX1953159	Illumina HiSeq 2000	PAIRED	RANDOM	GENOMIC	Brettanomyces bruxellensis CBS 2499	ILLUMINA	2016-07-16T00:00:00Z	4090278	SRP009209	2016-07-16T16:49:00Z	1	PRJNA76499	ICHI	CBS 2499
SRR3927284	WGS	152	5595157848	SAMN00253866	3595892080	JGI	public	run.zq,fastq,sra	ncbi,gs,s3	ncbi.public,gs.us-east1,s3.us-east-1	SRX1954736	Illumina Genome Analyzer IIx	PAIRED	RANDOM	GENOMIC	Hanseniaspora valbyensis NRRL Y-1626	ILLUMINA	2016-07-16T00:00:00Z	4090168	SRP003707	2016-07-16T21:28:00Z	1	PRJNA64991	GZCW	NRRL Y-1626
SRR3927530	WGS	200	14973696000	SAMN02744094	9353391825	JGI	public	fastq,sra,run.zq	ncbi,gs,s3	gs.us-east1,ncbi.public,s3.us-east-1	SRX1956346	Illumina HiSeq 2000	PAIRED	RANDOM	GENOMIC	Nadsonia fulvescens var. elongata DSM 6958	ILLUMINA	2016-07-17T00:00:00Z	403146	SRP078740	2016-07-17T09:25:00Z	1	PRJNA207853	HZHN	DSM 6958	uncalculated	uncalculated	not collected	missing	MIGS.eu						not collected		missing	missing	missing	missing	missing
SRR3927538	WGS	300	51746232300	SAMN02746076	34664275521	JGI	public	fastq,sra,run.zq	gs,ncbi,s3	s3.us-east-1,ncbi.public,gs.us-east1	SRX1956354	Illumina HiSeq 2000	PAIRED	RANDOM	GENOMIC	Ascoidea rubescens DSM 1968	ILLUMINA	2016-07-17T00:00:00Z	403147	SRP078742	2016-07-17T11:39:00Z	1	PRJNA207865	IAYT	DSM 1968	uncalculated	uncalculated	not collected	missing	MIGS.eu						not collected		missing	missing	missing	missing	missing
SRR3928103	WGS	200	13369917400	SAMN02194406	8581987557	JGI	public	run.zq,sra,fastq	ncbi,s3,gs	s3.us-east-1,ncbi.public,gs.us-east1	SRX1957788	Illumina HiSeq 2000	PAIRED	size fractionation	GENOMIC	Aspergillus glaucus CBS 516.65	ILLUMINA	2016-07-17T00:00:00Z	30046	SRP024617	2016-07-17T23:21:00Z	1	PRJNA169684	IUSN	CBS 516.65
SRR3928140	WGS	300	11638710300	SAMN00794393	7752787294	JGI	public	run.zq,sra,fastq	ncbi,s3,gs	ncbi.public,gs.us-east1,s3.us-east-1	SRX1957824	Illumina HiSeq 2000	PAIRED	size fractionation	GENOMIC	Babjeviella inositovora NRRL Y-12698	ILLUMINA	2016-07-18T00:00:00Z	10982	SRP011161	2016-07-18T01:09:00Z	1	PRJNA207852	INHH	NRRL Y-12698
SRR6117447	WGS	202	4322427512	SAMN04102944	2867600638	KOREA RESEARCH INSTITUTE OF BIOSCIENCE AND BIOTECHNOLOGY (KRIBB)	public	sra,run.zq,fastq	s3,gs,ncbi	s3.us-east-1,ncbi.public,gs.us-east1	SRX3230175	Illumina HiSeq 2500	PAIRED	RANDOM	GENOMIC	[Candida] aaseri	ILLUMINA	2017-09-29T00:00:00Z	Candida butyri SH-14	SRP119113	2017-09-29T04:02:00Z	1	PRJNA296459	Cb01	SH-14	uncalculated	uncalculated	NA	NA	Microbe\, viral or environmental	compost from oil palm empty fruit bunches	cell culture					NA
SRR6117452	WGS	300	4896380253	SAMN07482632	2529091390	KOREA RESEARCH INSTITUTE OF BIOSCIENCE AND BIOTECHNOLOGY (KRIBB)	public	run.zq,fastq,sra	ncbi,gs,s3	gs.us-east1,ncbi.public,s3.us-east-1	SRX3230179	Illumina HiSeq 2500	PAIRED	RANDOM	GENOMIC	Starmerella bacillaris	ILLUMINA	2017-09-29T00:00:00Z	KRIBB-NP2	SRP119114	2017-09-29T04:22:00Z	1	PRJNA397468	Cz01	NP2	South Korea	Asia	2013-09-30	South Korea:Okcheon	Microbe\, viral or environmental	peach peels	cell culture
SRR6061619	WGS	302	12521083382	SAMN07689086	5154716658	UNIVERSITY OF WESTERN ONTARIO	public	run.zq,fastq,sra	gs,s3,ncbi	gs.us-east1,ncbi.public,s3.us-east-1	SRX3206834	HiSeq X Ten	PAIRED	PCR	GENOMIC	Metschnikowia torresii	ILLUMINA	2017-09-22T00:00:00Z	CBS 5152	SRP118715	2017-09-22T16:54:00Z	1	PRJNA411829	CBS 5152_candida_torresii	CBS 5152	Australia	Oceania	1962	Australia: Torres Strait	Microbe\, viral or environmental	missing	whole organism	type material of Torulopsis torresii
SRR6061621	WGS	302	12977943244	SAMN07689062	5342376912	UNIVERSITY OF WESTERN ONTARIO	public	run.zq,sra,fastq	gs,s3,ncbi	ncbi.public,s3.us-east-1,gs.us-east1	SRX3206838	HiSeq X Ten	PAIRED	PCR	GENOMIC	Metschnikowia orientalis	ILLUMINA	2017-09-22T00:00:00Z	UWOPS99-745.6	SRP118715	2017-09-22T17:05:00Z	1	PRJNA411829	UWOPS 99-745.6	UWOPS99-745.6	Malaysia	Asia	2005	Malaysia: Cameron Highlands	Microbe\, viral or environmental	missing	whole organism	culture from holotype of Metschnikowia orientalis				Palmate ipomoea
SRR6061622	WGS	302	14620673754	SAMN07689061	5912007678	UNIVERSITY OF WESTERN ONTARIO	public	sra,run.zq,fastq	s3,gs,ncbi	gs.us-east1,s3.us-east-1,ncbi.public	SRX3206837	HiSeq X Ten	PAIRED	PCR	GENOMIC	Metschnikowia hawaiiana	ILLUMINA	2017-09-22T00:00:00Z	UWOPS91-698.3	SRP118715	2017-09-22T17:01:00Z	1	PRJNA411829	UWOPS 91-698.3	UWOPS91-698.3	USA	North America	1991	USA: Hawaii	Microbe\, viral or environmental	missing	whole organism					Ipomoea indica
SRR6061623	WGS	302	14387010918	SAMN07689064	5978349986	UNIVERSITY OF WESTERN ONTARIO	public	sra,run.zq,fastq	s3,ncbi,gs	ncbi.public,gs.us-east1,s3.us-east-1	SRX3206836	HiSeq X Ten	PAIRED	PCR	GENOMIC	Metschnikowia drosophilae	ILLUMINA	2017-09-22T00:00:00Z	UWOPS83-1135.3	SRP118715	2017-09-22T17:11:00Z	1	PRJNA411829	UWOPS 83-1135.3	UWOPS83-1135.3	Cayman Islands	North America	1983	Cayman Islands: Grand Cayman	Microbe\, viral or environmental	missing	whole organism					Ipomoea sp.
SRR5452526	WGS	477	2861013633	SAMN06644762	1622589167	JIANGNAN UNIVERITY	public	sra,run.zq,fastq	gs,s3,ncbi	gs.us-east1,s3.us-east-1,ncbi.public	SRX2741186	Illumina HiSeq 2000	PAIRED	RANDOM	GENOMIC	Zygosaccharomyces bailii	ILLUMINA	2018-04-18T00:00:00Z	ZB15	SRP104102	2017-04-21T22:50:00Z	1	PRJNA380531			China	Asia	2017	China	Microbe\, viral or environmental	Maotai-flavor liquor fermentation process	whole organism
SRR5559341	WGS	492	1623284628	SAMN07122592	907344309	UW-MADISON	public	sra,run.zq,fastq	ncbi,s3,gs	s3.us-east-1,gs.us-east1,ncbi.public	SRX2822461	Illumina HiSeq 2500	PAIRED	RANDOM	GENOMIC	Ambrosiozyma philentoma	ILLUMINA	2017-12-01T00:00:00Z	Ambrosiozyma philentoma	SRP107077	2017-05-15T12:15:00Z	1	PRJNA386659	Ambrosiozyma philentoma	NRRL Y-7523	uncalculated	uncalculated	missing	missing	Microbe\, viral or environmental	missing	cell culture	type material of Ambrosiozyma philentoma
SRR5559343	WGS	490	706367340	SAMN07122594	409113278	UW-MADISON	public	sra,fastq,run.zq	gs,s3,ncbi	s3.us-east-1,gs.us-east1,ncbi.public	SRX2822459	Illumina HiSeq 2500	PAIRED	RANDOM	GENOMIC	Citeromyces matritensis	ILLUMINA	2017-12-01T00:00:00Z	Citeromyces matritensis	SRP107077	2017-05-15T12:14:00Z	1	PRJNA386659	Citeromyces matritensis	NRRL Y-2407	uncalculated	uncalculated	missing	missing	Microbe\, viral or environmental	missing	cell culture	culture from type material of Citeromyces matritensis
SRR5559344	WGS	488	575167536	SAMN07122595	343099997	UW-MADISON	public	sra,fastq,run.zq	gs,s3,ncbi	s3.us-east-1,ncbi.public,gs.us-east1	SRX2822458	Illumina HiSeq 2500	PAIRED	RANDOM	GENOMIC	Nakazawaea wickerhamii	ILLUMINA	2017-12-01T00:00:00Z	Nakazawaea wickerhamii	SRP107077	2017-05-15T12:14:00Z	1	PRJNA386659	Nakazawaea wickerhamii	NRRL Y-2563	uncalculated	uncalculated	missing	missing	Microbe\, viral or environmental	missing	cell culture	type material of Nakazawaea wickerhamii
SRR5559345	WGS	492	451927584	SAMN07122596	255991250	UW-MADISON	public	run.zq,fastq,sra	s3,ncbi,gs	gs.us-east1,ncbi.public,s3.us-east-1	SRX2822457	Illumina HiSeq 2500	PAIRED	RANDOM	GENOMIC	Peterozyma xylosa	ILLUMINA	2017-12-01T00:00:00Z	Peterozyma xylosa	SRP107077	2017-05-15T12:14:00Z	1	PRJNA386659	Peterozyma xylosa	NRRL Y-12939	uncalculated	uncalculated	missing	missing	Microbe\, viral or environmental	missing	cell culture	type material of Pichia xylosa
SRR5559346	WGS	488	1391309960	SAMN07122597	846336475	UW-MADISON	public	fastq,sra,run.zq	s3,gs,ncbi	s3.us-east-1,gs.us-east1,ncbi.public	SRX2822456	Illumina HiSeq 2500	PAIRED	RANDOM	GENOMIC	Saccharomycopsis capsularis	ILLUMINA	2017-12-01T00:00:00Z	Saccharomycopsis capsularis	SRP107077	2017-05-15T12:15:00Z	1	PRJNA386659	Saccharomycopsis capsularis	NRRL Y-17639	uncalculated	uncalculated	missing	missing	Microbe\, viral or environmental	missing	cell culture	culture from neotype of Saccharomycopsis capsularis
SRR5559347	WGS	490	445468310	SAMN07122598	248698259	UW-MADISON	public	sra,run.zq,fastq	s3,gs,ncbi	ncbi.public,gs.us-east1,s3.us-east-1	SRX2822455	Illumina HiSeq 2500	PAIRED	RANDOM	GENOMIC	Saturnispora dispora	ILLUMINA	2017-12-01T00:00:00Z	Saturnispora dispora	SRP107077	2017-05-15T12:14:00Z	1	PRJNA386659	Saturnispora dispora	NRRL Y-1447	uncalculated	uncalculated	missing	missing	Microbe\, viral or environmental	missing	cell culture	type material of Debaryomyces disporus
SRR1119201	WGS	202	967351538	SAMN02427242	587832497	FCT/UNL-CREM	public	sra,fastq,run.zq	ncbi,s3,gs	ncbi.public,s3.us-east-1,gs.us-east1	SRX433939	Illumina HiSeq 2000	PAIRED	RANDOM	GENOMIC	Saccharomyces cerevisiae x Saccharomyces kudriavzevii x Saccharomyces uvarum	ILLUMINA	2014-05-26T00:00:00Z	Triple Hybrid CBS 2834	SRP035439	2014-01-24T16:06:00Z	1	PRJNA230139		CBS 2834	Switzerland	Europe		Switzerland		Fendant starter			CBS:2834
SRR3242030	WGS	202	22127853660	SAMN04311987	15537763417	MASSACHUSETTS INSTITUTE OF TECHNOLOGY	public	run.zq,fastq,sra	s3,gs,ncbi	ncbi.public,gs.us-east1,s3.us-east-1	SRX1644217	Illumina HiSeq 2000	PAIRED	RANDOM PCR	GENOMIC	Komagataella phaffii	ILLUMINA	2016-08-09T00:00:00Z	Kphaffii	SRP072044	2016-03-18T21:00:00Z	1	PRJNA304977	KphWT_hiseq	WT	USA	North America	2014	USA	Microbe\, viral or environmental		whole organism		ATCC:76273			NA
SRR3242032	WGS	202	17555917768	SAMN04311980	12236547573	MASSACHUSETTS INSTITUTE OF TECHNOLOGY	public	sra,run.zq,fastq	s3,ncbi,gs	s3.us-east-1,ncbi.public,gs.us-east1	SRX1644219	Illumina HiSeq 2000	PAIRED	RANDOM PCR	GENOMIC	Komagataella phaffii GS115	ILLUMINA	2016-08-09T00:00:00Z	Kphaffii GS115	SRP072043	2016-03-18T19:39:00Z	1	PRJNA304976	KphGS115_hiseq	GS115	USA	North America	2014	USA	Microbe\, viral or environmental		whole organism		ATCC:20864			NA
DRR030855	MNase-Seq	200	15789379000	SAMD00026616	10032075752	TOYAMA_PREF	public	sra,run.zq	ncbi,gs,s3	gs.us-east1,s3.us-east-1,ncbi.public	DRX027865	Illumina HiSeq 2500	PAIRED	MNase	GENOMIC	Saitoella complicata NRRL Y-17804	ILLUMINA	2016-03-09T00:00:00Z	SAMD00026616	DRP002744	2016-03-09T18:54:00Z	1	PRJDB3557	15_1_15Mono	NBRC 10748									NBRC:10748	15_1_15Mono
DRR032472	WGS	302	2334943200	SAMD00028697	1500177754	RIKEN_CLST_DGT	public	run.zq,sra	ncbi,gs,s3	ncbi.public,gs.us-east1,s3.us-east-1	DRX029278	Illumina HiSeq 2500	PAIRED	RANDOM	GENOMIC	Pichiaceae sp. JCM 15000	ILLUMINA	2016-03-09T00:00:00Z	SAMD00028697	DRP003028	2016-03-10T03:40:00Z	1	PRJDB3781		JCM 15000	uncalculated	uncalculated	not applicable	not applicable	MIGS.eu					JCM 15000	not applicable		http://www.jcm.riken.jp/cgi-bin/jcm/jcm_number?JCM=15000	not applicable	9M	not applicable	not collected
DRR032473	WGS	302	1952822902	SAMD00028327	1247551993	RIKEN_CLST_DGT	public	run.zq,sra	s3,gs,ncbi	ncbi.public,gs.us-east1,s3.us-east-1	DRX029279	Illumina HiSeq 2500	PAIRED	RANDOM	GENOMIC	Ambrosiozyma kashinagicola	ILLUMINA	2016-03-09T00:00:00Z	SAMD00028327	DRP002980	2016-03-10T03:32:00Z	1	PRJDB3608		JCM 15019	uncalculated	uncalculated	not applicable	not applicable	MIGS.eu			culture from holotype of Candida kashinagicola		JCM 15019	not applicable		http://www.jcm.riken.jp/cgi-bin/jcm/jcm_number?JCM=15019	not applicable	12M	not applicable	not collected
DRR032475	WGS	302	1835648714	SAMD00028329	1188249681	RIKEN_CLST_DGT	public	run.zq,sra	gs,ncbi,s3	ncbi.public,s3.us-east-1,gs.us-east1	DRX029281	Illumina HiSeq 2500	PAIRED	RANDOM	GENOMIC	Hyphopichia homilentoma	ILLUMINA	2016-03-09T00:00:00Z	SAMD00028329	DRP003010	2016-03-10T03:32:00Z	1	PRJDB3610		JCM 1507	uncalculated	uncalculated	not applicable	not applicable	MIGS.eu			type material of Candida homilentoma		JCM 1507	not applicable		http://www.jcm.riken.jp/cgi-bin/jcm/jcm_number?JCM=1507	not applicable	12M	not applicable	not collected
DRR032476	WGS	302	1793557162	SAMD00028330	1154194671	RIKEN_CLST_DGT	public	sra,run.zq	gs,s3,ncbi	gs.us-east1,s3.us-east-1,ncbi.public	DRX029282	Illumina HiSeq 2500	PAIRED	RANDOM	GENOMIC	[Candida] sorboxylosa	ILLUMINA	2016-03-09T00:00:00Z	SAMD00028330	DRP003018	2016-03-10T03:33:00Z	1	PRJDB3611		JCM 1536	uncalculated	uncalculated	not applicable	not applicable	MIGS.eu			culture from holotype of Candida sorboxylosa		JCM 1536	not applicable		http://www.jcm.riken.jp/cgi-bin/jcm/jcm_number?JCM=1536	not applicable	10M	not applicable	not collected
DRR032477	WGS	302	2047132066	SAMD00028331	1310374904	RIKEN_CLST_DGT	public	run.zq,sra	s3,gs,ncbi	s3.us-east-1,ncbi.public,gs.us-east1	DRX029283	Illumina HiSeq 2500	PAIRED	RANDOM	GENOMIC	Sungouiella intermedia	ILLUMINA	2016-03-09T00:00:00Z	SAMD00028331	DRP002930	2016-03-10T03:33:00Z	1	PRJDB3612		JCM 1607	uncalculated	uncalculated	not applicable	not applicable	MIGS.eu			type material of Blastodendrion intermedium		JCM 1607	not applicable		http://www.jcm.riken.jp/cgi-bin/jcm/jcm_number?JCM=1607	not applicable	13M	not applicable	not collected
DRR032478	WGS	302	2330668390	SAMD00028332	1485356197	RIKEN_CLST_DGT	public	sra,run.zq	gs,s3,ncbi	gs.us-east1,s3.us-east-1,ncbi.public	DRX029284	Illumina HiSeq 2500	PAIRED	RANDOM	GENOMIC	Wickerhamia fluorescens	ILLUMINA	2016-03-09T00:00:00Z	SAMD00028332	DRP002978	2016-03-10T03:56:00Z	1	PRJDB3613		JCM 1821	uncalculated	uncalculated	not applicable	not applicable	MIGS.eu			culture from type material of Kloeckera fluorescens		JCM 1821	not applicable		http://www.jcm.riken.jp/cgi-bin/jcm/jcm_number?JCM=1821	not applicable	13M	not applicable	not collected
DRR032482	WGS	302	1983076356	SAMD00028336	1249432718	RIKEN_CLST_DGT	public	run.zq,sra	gs,ncbi,s3	gs.us-east1,ncbi.public,s3.us-east-1	DRX029288	Illumina HiSeq 2500	PAIRED	RANDOM	GENOMIC	Cyberlindnera fabianii	ILLUMINA	2016-03-09T00:00:00Z	SAMD00028336	DRP002945	2016-03-10T03:29:00Z	1	PRJDB3616		JCM 3601	uncalculated	uncalculated	not applicable	not applicable	MIGS.eu			type material of Hansenula fabianii		JCM 3601	not applicable		http://www.jcm.riken.jp/cgi-bin/jcm/jcm_number?JCM=3601	not applicable	12M	not applicable	not collected
DRR032483	WGS	302	2483119198	SAMD00028337	1539380928	RIKEN_CLST_DGT	public	run.zq,sra	s3,ncbi,gs	s3.us-east-1,gs.us-east1,ncbi.public	DRX029289	Illumina HiSeq 2500	PAIRED	RANDOM	GENOMIC	Saccharomycopsis malanga	ILLUMINA	2016-03-09T00:00:00Z	SAMD00028337	DRP003013	2016-03-10T04:01:00Z	1	PRJDB3617		JCM 7620	uncalculated	uncalculated	not applicable	not applicable	MIGS.eu			type material of Hansenula malanga		JCM 7620	not applicable		http://www.jcm.riken.jp/cgi-bin/jcm/jcm_number?JCM=7620	not applicable	16M	not applicable	not collected
DRR032484	WGS	302	2181840676	SAMD00028338	1375795125	RIKEN_CLST_DGT	public	sra,run.zq	ncbi,s3,gs	s3.us-east-1,ncbi.public,gs.us-east1	DRX029290	Illumina HiSeq 2500	PAIRED	RANDOM	GENOMIC	Meyerozyma carpophila	ILLUMINA	2016-03-09T00:00:00Z	SAMD00028338	DRP002999	2016-03-10T03:43:00Z	1	PRJDB3618		JCM 9396	uncalculated	uncalculated	not applicable	not applicable	MIGS.eu					JCM 9396	not applicable		http://www.jcm.riken.jp/cgi-bin/jcm/jcm_number?JCM=9396	not applicable	10M	not applicable	not collected
DRR032485	WGS	302	2211942526	SAMD00028339	1381386108	RIKEN_CLST_DGT	public	run.zq,sra	s3,ncbi,gs	gs.us-east1,s3.us-east-1,ncbi.public	DRX029291	Illumina HiSeq 2500	PAIRED	RANDOM	GENOMIC	[Candida] succiphila	ILLUMINA	2016-03-09T00:00:00Z	SAMD00028339	DRP002986	2016-03-09T18:28:00Z	1	PRJDB3619		JCM 9445	uncalculated	uncalculated	not applicable	not applicable	MIGS.eu			type material of Candida succiphila		JCM 9445	not applicable		http://www.jcm.riken.jp/cgi-bin/jcm/jcm_number?JCM=9445	not applicable	12M	not applicable	not collected
DRR032487	WGS	302	2417254206	SAMD00028341	1475354501	RIKEN_CLST_DGT	public	run.zq,sra	ncbi,s3,gs	ncbi.public,gs.us-east1,s3.us-east-1	DRX029293	Illumina HiSeq 2500	PAIRED	RANDOM	GENOMIC	Sporopachydermia quercuum	ILLUMINA	2016-03-09T00:00:00Z	SAMD00028341	DRP002955	2016-03-09T18:28:00Z	1	PRJDB3621		JCM 9486	uncalculated	uncalculated	not applicable	not applicable	MIGS.eu					JCM 9486	not applicable		http://www.jcm.riken.jp/cgi-bin/jcm/jcm_number?JCM=9486	not applicable	16M	not applicable	not collected
DRR032488	WGS	302	2289663132	SAMD00028342	1429347103	RIKEN_CLST_DGT	public	run.zq,sra	gs,ncbi,s3	gs.us-east1,ncbi.public,s3.us-east-1	DRX029294	Illumina HiSeq 2500	PAIRED	RANDOM	GENOMIC	Starmerella bombicola	ILLUMINA	2016-03-09T00:00:00Z	SAMD00028342	DRP003006	2016-03-10T03:29:00Z	1	PRJDB3622		JCM 9596	uncalculated	uncalculated	not applicable	not applicable	MIGS.eu			type material of Starmerella bombicola		JCM 9596	not applicable		http://www.jcm.riken.jp/cgi-bin/jcm/jcm_number?JCM=9596	not applicable	10M	not applicable	not collected
DRR032489	WGS	302	2175391466	SAMD00028343	1338980420	RIKEN_CLST_DGT	public	sra,run.zq	ncbi,s3,gs	s3.us-east-1,ncbi.public,gs.us-east1	DRX029295	Illumina HiSeq 2500	PAIRED	RANDOM	GENOMIC	[Candida] boidinii	ILLUMINA	2016-03-09T00:00:00Z	SAMD00028343	DRP002924	2016-03-09T18:28:00Z	1	PRJDB3623		JCM 9604	uncalculated	uncalculated	not applicable	not applicable	MIGS.eu			type material of Candida boidinii		JCM 9604	not applicable		http://www.jcm.riken.jp/cgi-bin/jcm/jcm_number?JCM=9604	not applicable	19M	not applicable	not collected
DRR032490	WGS	302	2264961042	SAMD00028344	1411036633	RIKEN_CLST_DGT	public	run.zq,sra	s3,gs,ncbi	gs.us-east1,ncbi.public,s3.us-east-1	DRX029296	Illumina HiSeq 2500	PAIRED	RANDOM	GENOMIC	Nakazawaea peltata	ILLUMINA	2016-03-09T00:00:00Z	SAMD00028344	DRP002998	2016-03-10T03:29:00Z	1	PRJDB3624		JCM 9829	uncalculated	uncalculated	not applicable	not applicable	MIGS.eu			type material of Torulopsis peltata		JCM 9829	not applicable		http://www.jcm.riken.jp/cgi-bin/jcm/jcm_number?JCM=9829	not applicable	12M	not applicable	not collected
DRR032492	WGS	302	2106214440	SAMD00028346	1309817660	RIKEN_CLST_DGT	public	sra,run.zq	s3,ncbi,gs	ncbi.public,s3.us-east-1,gs.us-east1	DRX029298	Illumina HiSeq 2500	PAIRED	RANDOM	GENOMIC	Scheffersomyces lignosus	ILLUMINA	2016-03-09T00:00:00Z	SAMD00028346	DRP002983	2016-03-10T03:27:00Z	1	PRJDB3626		JCM 9837	uncalculated	uncalculated	not applicable	not applicable	MIGS.eu			type material of Candida shehatae var. lignosa		JCM 9837	not applicable		http://www.jcm.riken.jp/cgi-bin/jcm/jcm_number?JCM=9837	not applicable	16M	not applicable	not collected
DRR032537	WGS	302	2024113626	SAMD00028387	1197837207	RIKEN_CLST_DGT	public	sra,run.zq	s3,ncbi,gs	ncbi.public,gs.us-east1,s3.us-east-1	DRX029343	Illumina HiSeq 2500	PAIRED	RANDOM	GENOMIC	Priceomyces haplophilus	ILLUMINA	2016-03-09T00:00:00Z	SAMD00028387	DRP003015	2016-03-10T03:13:00Z	1	PRJDB3667		JCM 1635	uncalculated	uncalculated	not applicable	not applicable	MIGS.eu			culture from type material of Pichia haplophila		JCM 1635	not applicable		http://www.jcm.riken.jp/cgi-bin/jcm/jcm_number?JCM=1635	not applicable	11M	not applicable	not collected
DRR032547	WGS	302	1999146078	SAMD00028397	1222949146	RIKEN_CLST_DGT	public	sra,run.zq	s3,gs,ncbi	s3.us-east-1,gs.us-east1,ncbi.public	DRX029353	Illumina HiSeq 2500	PAIRED	RANDOM	GENOMIC	Ambrosiozyma monospora	ILLUMINA	2016-03-09T00:00:00Z	SAMD00028397	DRP002969	2016-03-10T03:08:00Z	1	PRJDB3677		JCM 7599	uncalculated	uncalculated	not applicable	not applicable	MIGS.eu			type material of Endomycopsis monospora		JCM 7599	not applicable		http://www.jcm.riken.jp/cgi-bin/jcm/jcm_number?JCM=7599	not applicable	24M	not applicable	not collected
DRR032554	WGS	302	1770235212	SAMD00028404	1107990243	RIKEN_CLST_DGT	public	sra,run.zq	gs,s3,ncbi	s3.us-east-1,gs.us-east1,ncbi.public	DRX029360	Illumina HiSeq 2500	PAIRED	RANDOM	GENOMIC	Yarrowia deformans	ILLUMINA	2016-03-09T00:00:00Z	SAMD00028404	DRP002987	2016-03-09T18:31:00Z	1	PRJDB3684		JCM 1694	uncalculated	uncalculated	not applicable	not applicable	MIGS.eu			culture from type material of Pseudomonilia deformans		JCM 1694	not applicable		http://www.jcm.riken.jp/cgi-bin/jcm/jcm_number?JCM=1694	not applicable	21M	not applicable	not collected
DRR032561	WGS	302	3542630328	SAMD00028411	2253486373	RIKEN_CLST_DGT	public	run.zq,sra	ncbi,s3,gs	ncbi.public,s3.us-east-1,gs.us-east1	DRX029367	Illumina HiSeq 2500	PAIRED	RANDOM	GENOMIC	Yarrowia keelungensis	ILLUMINA	2016-03-09T00:00:00Z	SAMD00028411	DRP003000	2016-03-10T03:07:00Z	1	PRJDB3795		JCM 14894	uncalculated	uncalculated	not applicable	not applicable	MIGS.eu			culture from holotype of Yarrowia keelungensis		JCM 14894	not applicable		http://www.jcm.riken.jp/cgi-bin/jcm/jcm_number?JCM=14894	not applicable	22M	not applicable	not collected
DRR032582	WGS	302	3321435562	SAMD00028701	2194428084	RIKEN_CLST_DGT	public	sra,run.zq	ncbi,gs,s3	ncbi.public,gs.us-east1,s3.us-east-1	DRX029388	Illumina HiSeq 2500	PAIRED	RANDOM	GENOMIC	Yarrowia sp. JCM 30694	ILLUMINA	2016-03-09T00:00:00Z	SAMD00028701	DRP003001	2016-03-10T03:01:00Z	1	PRJDB3798		JCM 30694	uncalculated	uncalculated	not applicable	not applicable	MIGS.eu					JCM 30694	not applicable		not applicable	not applicable	22M	not applicable	not collected
DRR032583	WGS	302	3549328990	SAMD00028702	2344894414	RIKEN_CLST_DGT	public	sra,run.zq	ncbi,s3,gs	gs.us-east1,ncbi.public,s3.us-east-1	DRX029389	Illumina HiSeq 2500	PAIRED	RANDOM	GENOMIC	Yarrowia sp. JCM 30696	ILLUMINA	2016-03-09T00:00:00Z	SAMD00028702	DRP003023	2016-03-10T03:02:00Z	1	PRJDB3799		JCM 30696	uncalculated	uncalculated	not applicable	not applicable	MIGS.eu					JCM 30696	not applicable		not applicable	not applicable	22M	not applicable	not collected
DRR037283	WGS	302	1653468724	SAMD00031914	985763147	RIKEN_CLST_DGT	public	sra,run.zq	ncbi,gs,s3	s3.us-east-1,ncbi.public,gs.us-east1	DRX033517	Illumina HiSeq 2500	PAIRED	RANDOM	GENOMIC	Millerozyma acaciae	ILLUMINA	2016-03-09T00:00:00Z	SAMD00031914	DRP002939	2016-03-10T01:24:00Z	1	PRJDB3722		JCM 10732	uncalculated	uncalculated	not applicable	not applicable	MIGS.eu					JCM 10732	not applicable		http://www.jcm.riken.jp/cgi-bin/jcm/jcm_number?JCM=10732	not applicable	11M	not applicable	not collected
DRR037291	WGS	302	2955690308	SAMD00031922	1790979098	RIKEN_CLST_DGT	public	run.zq,sra	ncbi,s3,gs	ncbi.public,gs.us-east1,s3.us-east-1	DRX033525	Illumina HiSeq 2500	PAIRED	RANDOM	GENOMIC	Yarrowia sp. JCM 30695	ILLUMINA	2016-03-09T00:00:00Z	SAMD00031922	DRP003004	2016-03-10T02:35:00Z	1	PRJDB3800		JCM 30695	uncalculated	uncalculated	not applicable	not applicable	MIGS.eu					JCM 30695	not applicable		not applicable	not applicable	22M	not applicable	not collected
DRR040637	WGS	596	3505564626	SAMD00035484	2030587892	TITECH	public	run.zq,sra	gs,s3,ncbi	ncbi.public,s3.us-east-1,gs.us-east1	DRX036583	Illumina MiSeq	PAIRED	RANDOM	GENOMIC	Saccharomyces pastorianus CBS 1503	ILLUMINA	2016-03-09T00:00:00Z	SAMD00035484	DRP002848	2016-03-10T01:24:00Z	1	PRJDB4073		CBS 1503	Denmark	Europe	1908	Denmark:Carlsberg Brewery	MIGS.eu			type material of Saccharomyces monacensis		Saccharomyces pastorianus CBS1503	missing		missing	allopolyploid	17300000	asexual	missing
DRR040640	WGS	596	3268275588	SAMD00035484	1824817788	TITECH	public	sra,run.zq	ncbi,gs,s3	s3.us-east-1,ncbi.public,gs.us-east1	DRX036583	Illumina MiSeq	PAIRED	RANDOM	GENOMIC	Saccharomyces pastorianus CBS 1503	ILLUMINA	2016-03-09T00:00:00Z	SAMD00035484	DRP002848	2016-03-10T01:22:00Z	1	PRJDB4073		CBS 1503	Denmark	Europe	1908	Denmark:Carlsberg Brewery	MIGS.eu			type material of Saccharomyces monacensis		Saccharomyces pastorianus CBS1503	missing		missing	allopolyploid	17300000	asexual	missing
DRR040641	WGS	597	3107447558	SAMD00035485	1798159523	TITECH	public	run.zq,sra	ncbi,gs,s3	s3.us-east-1,gs.us-east1,ncbi.public	DRX036586	Illumina MiSeq	PAIRED	RANDOM	GENOMIC	Saccharomyces pastorianus CBS 1513	ILLUMINA	2016-03-09T00:00:00Z	SAMD00035485	DRP002848	2016-03-10T01:23:00Z	1	PRJDB4073		CBS 1513	Denmark	Europe	1947-11	Denmark:Carlsberg Brewery	MIGS.eu			type material of Saccharomyces carlsbergensis		Saccharomyces pastorianus CBS1513	missing		missing	allopolyploid	19300000	asexual	missing
SRR3228419	WGS	202	3615880800	SAMN04305316	2360542799	MASSACHUSETTS INSTITUTE OF TECHNOLOGY	public	sra,fastq,run.zq	s3,ncbi,gs	s3.us-east-1,ncbi.public,gs.us-east1	SRX1634179	Illumina HiSeq 2000	PAIRED	RANDOM PCR	GENOMIC	Komagataella pastoris	ILLUMINA	2016-08-09T00:00:00Z	Kpastoris	SRP071809	2016-03-15T16:11:00Z	1	PRJNA304627	Kpas_hiseq	ATCC 28485	USA	North America	2014	USA	Microbe\, viral or environmental		whole organism	type material of Zygosaccharomyces pastoris				NA
DRR040644	WGS	597	2788399271	SAMD00035485	1552321539	TITECH	public	sra,run.zq	ncbi,s3,gs	gs.us-east1,ncbi.public,s3.us-east-1	DRX036586	Illumina MiSeq	PAIRED	RANDOM	GENOMIC	Saccharomyces pastorianus CBS 1513	ILLUMINA	2016-03-09T00:00:00Z	SAMD00035485	DRP002848	2016-03-09T18:39:00Z	1	PRJDB4073		CBS 1513	Denmark	Europe	1947-11	Denmark:Carlsberg Brewery	MIGS.eu			type material of Saccharomyces carlsbergensis		Saccharomyces pastorianus CBS1513	missing		missing	allopolyploid	19300000	asexual	missing
DRR040651	WGS	596	1632018510	SAMD00035489	981922904	TITECH	public	run.zq,sra	ncbi,gs,s3	s3.us-east-1,gs.us-east1,ncbi.public	DRX036594	Illumina MiSeq	PAIRED	RANDOM	GENOMIC	Saccharomyces pastorianus Weihenstephan 34/70	ILLUMINA	2016-03-09T00:00:00Z	SAMD00035489	DRP002848	2016-03-10T01:18:00Z	1	PRJDB4073		Weihenstephan 34/70	Germany	Europe	missing	Germany	MIGS.eu					Saccharomyces pastorianus Weihenstephan 34-70	missing		missing	allopolyploid	22600000	asexual	missing
DRR040654	WGS	596	2365536127	SAMD00035489	1371496051	TITECH	public	sra,run.zq	s3,gs,ncbi	ncbi.public,s3.us-east-1,gs.us-east1	DRX036594	Illumina MiSeq	PAIRED	RANDOM	GENOMIC	Saccharomyces pastorianus Weihenstephan 34/70	ILLUMINA	2016-03-09T00:00:00Z	SAMD00035489	DRP002848	2016-03-10T04:57:00Z	1	PRJDB4073		Weihenstephan 34/70	Germany	Europe	missing	Germany	MIGS.eu					Saccharomyces pastorianus Weihenstephan 34-70	missing		missing	allopolyploid	22600000	asexual	missing
DRR040655	WGS	598	594086728	SAMD00035489	366562440	TITECH	public	run.zq,sra	gs,ncbi,s3	ncbi.public,gs.us-east1,s3.us-east-1	DRX036594	Illumina MiSeq	PAIRED	RANDOM	GENOMIC	Saccharomyces pastorianus Weihenstephan 34/70	ILLUMINA	2016-03-09T00:00:00Z	SAMD00035489	DRP002848	2016-03-10T01:16:00Z	1	PRJDB4073		Weihenstephan 34/70	Germany	Europe	missing	Germany	MIGS.eu					Saccharomyces pastorianus Weihenstephan 34-70	missing		missing	allopolyploid	22600000	asexual	missing
DRR040667	WGS	596	1544077436	SAMD00035494	900559609	TITECH	public	run.zq,sra	ncbi,s3,gs	gs.us-east1,ncbi.public,s3.us-east-1	DRX036606	Illumina MiSeq	PAIRED	RANDOM	GENOMIC	Saccharomyces bayanus NBRC1948	ILLUMINA	2016-03-09T00:00:00Z	SAMD00035494	DRP002848	2016-03-10T04:38:00Z	1	PRJDB4073		NBRC1948	uncalculated	uncalculated	1925	missing	MIGS.eu					Saccharomyces bayanus NBRC1948	missing		missing	diploid	11700000	missing	missing
DRR042669	WGS	302	2159884370	SAMD00028433	1261703212	RIKEN_CLST_DGT	public	sra,run.zq	s3,ncbi,gs	ncbi.public,s3.us-east-1,gs.us-east1	DRX038302	Illumina HiSeq 2500	PAIRED	RANDOM	GENOMIC	Wickerhamiella versatilis	ILLUMINA	2016-03-09T00:00:00Z	SAMD00028433	DRP002932	2016-03-09T23:41:00Z	1	PRJDB3712		JCM 5958	uncalculated	uncalculated	not applicable	not applicable	MIGS.eu					JCM 5958	not applicable		http://www.jcm.riken.jp/cgi-bin/jcm/jcm_number?JCM=5958	not applicable	9M	not applicable	not collected
DRR042681	WGS	302	1956843428	SAMD00031916	1126467405	RIKEN_CLST_DGT	public	sra,run.zq	gs,s3,ncbi	s3.us-east-1,ncbi.public,gs.us-east1	DRX038314	Illumina HiSeq 2500	PAIRED	RANDOM	GENOMIC	Ascoidea asiatica	ILLUMINA	2016-03-09T00:00:00Z	SAMD00031916	DRP002920	2016-03-09T18:40:00Z	1	PRJDB3724		JCM 7603	uncalculated	uncalculated	not applicable	not applicable	MIGS.eu					JCM 7603	not applicable		http://www.jcm.riken.jp/cgi-bin/jcm/jcm_number?JCM=7603	not applicable	20M	not applicable	not collected
DRR043254	WGS	302	2521304984	SAMD00036787	1491717634	RIKEN_CLST_DGT	public	sra,run.zq	s3,gs,ncbi	s3.us-east-1,gs.us-east1,ncbi.public	DRX038887	Illumina HiSeq 2500	PAIRED	RANDOM	GENOMIC	Ogataea methanolica	ILLUMINA	2016-03-09T00:00:00Z	SAMD00036787	DRP002951	2016-03-09T18:42:00Z	1	PRJDB3731		JCM 10240	uncalculated	uncalculated	not applicable	not applicable	MIGS.eu			culture from type material of Pichia methanolica		JCM 10240	not applicable		http://www.jcm.riken.jp/cgi-bin/jcm/jcm_number?JCM=10240	not applicable	15M	not applicable	not collected
DRR043257	WGS	302	2346321050	SAMD00036790	1380641209	RIKEN_CLST_DGT	public	sra,run.zq	gs,ncbi,s3	ncbi.public,s3.us-east-1,gs.us-east1	DRX038890	Illumina HiSeq 2500	PAIRED	RANDOM	GENOMIC	Alloascoidea hylecoeti	ILLUMINA	2016-03-09T00:00:00Z	SAMD00036790	DRP002973	2016-03-09T18:43:00Z	1	PRJDB3734		JCM 7604	uncalculated	uncalculated	not applicable	not applicable	MIGS.eu					JCM 7604	not applicable		http://www.jcm.riken.jp/cgi-bin/jcm/jcm_number?JCM=7604	not applicable	25M	not applicable	not collected
ERR1404484	WGS	40	269700600	SAMEA3959263	160035102	INRA UMR 1319	public	fastq,sra,run.zq	ncbi,ena,gs,s3	gs.us-east1,ncbi.public,s3.us-east-1,ena	ERX1475743	Illumina HiSeq 2000	SINGLE	unspecified	GENOMIC	Lachancea meyersii CBS 8951	ILLUMINA	2016-05-11T00:00:00Z	LAME0_SG1	ERP014463	2016-05-12T02:47:00Z	1	PRJEB12931	unspecified	CBS 8951																		2016-05-09	2018-11-16
ERR946881	WGS	197	7280077996	SAMEA3751021	5186059438	GSC	public	run.zq,fastq,sra	ncbi,ena,gs,s3	s3.us-east-1,ncbi.public,gs.us-east1,ena	ERX1025866	Illumina HiSeq 2000	PAIRED	RANDOM	GENOMIC	Debaryomyces tyrocola	ILLUMINA	2017-06-24T00:00:00Z	SAMEA3751021	ERP010872	2017-06-26T02:08:00Z	1	PRJEB9732	AQF_ANOSC_r1											sample_AQF_522358								2017-06-22	2018-11-16	SAMEA3751021	GSC	2017-06-22T17:01:58Z	2018-03-09T13:26:20Z	public
SRR7630458	WGS	193	11645978727	SAMN09435534	7370570566	CURTIN UNIVERSITY OF TECHNOLOGY	public	sra,fastq,run.zq	s3,gs,ncbi	gs.us-east1,s3.us-east-1,ncbi.public	SRX4494202	Illumina HiSeq 2000	PAIRED	RANDOM	GENOMIC	Parastagonospora nodorum	ILLUMINA	2018-08-01T00:00:00Z	WAC8410	SRP155908	2018-07-31T23:19:00Z	1	PRJNA476481	WAC8410	WAC8410	Australia	Oceania	2010	Australia	MIGS.eu,MIGS/MIMS/MIMARKS.plant-associated	leaf						Triticum aestivum		haploid	40.27
SRR5806845	WGS	200	2925775200	SAMN04516238	1325060300	UNIVERSITY OF WESTERN ONTARIO	public	sra,fastq,run.zq	s3,ncbi,gs	gs.us-east1,ncbi.public,s3.us-east-1	SRX2985829	Illumina HiSeq 2000	PAIRED	PCR	GENOMIC	Metschnikowia colocasiae	ILLUMINA	2017-07-05T00:00:00Z	UWOPS03-202.1	SRP072062	2017-07-05T16:26:00Z	1	PRJNA312754	UWOPS03-202.1	UWOPS 03-202.1	Costa Rica	North America	2003	Costa Rica: Guanacaste	Microbe\, viral or environmental	not collected	whole organism					missing
SRR5807831	OTHER	51	1632252399	SAMN07313811	838215381	UPMC-CNRS	public	bam,run.zq,sra	ncbi,s3,gs	s3.us-east-1,gs.us-east1,ncbi.public	SRX2986445	Illumina HiSeq 2000	SINGLE	unspecified	GENOMIC	Lachancea nothofagi	ILLUMINA	2019-08-01T00:00:00Z	LANO.stat	SRP111158	2017-07-07T16:00:00Z	1	PRJNA393002	LANO.stat	CBS11611	uncalculated	uncalculated	2015-01-06	missing	Microbe\, viral or environmental	missing	cell culture	culture from type material of Lachancea nothofagi	missing		missing	missing
SRR5807840	OTHER	51	1119584385	SAMN07313821	476359242	UPMC-CNRS	public	bam,run.zq,sra	gs,ncbi,s3	s3.us-east-1,gs.us-east1,ncbi.public	SRX2986436	Illumina HiSeq 2000	SINGLE	unspecified	GENOMIC	Lachancea dasiensis	ILLUMINA	2019-08-01T00:00:00Z	LADA.stat	SRP111158	2017-07-07T16:03:00Z	1	PRJNA393002	LADA.stat	CBS10888	uncalculated	uncalculated	2014-11-12	missing	Microbe\, viral or environmental	missing	cell culture	culture from holotype of Lachancea dasiensis	missing		missing	missing
SRR5807861	OTHER	51	1928096310	SAMN07313760	968019012	UPMC-CNRS	public	bam,sra,run.zq	s3,ncbi,gs	gs.us-east1,ncbi.public,s3.us-east-1	SRX2986415	Illumina HiSeq 2000	SINGLE	unspecified	GENOMIC	Lachancea cidri	ILLUMINA	2019-08-01T00:00:00Z	LACI.expo	SRP111158	2017-07-07T16:10:00Z	1	PRJNA393002	LACI.expo	CBS4575	uncalculated	uncalculated	2014-04-08	missing	Microbe\, viral or environmental	missing	cell culture	type material of Saccharomyces cidri	missing		missing	missing
SRR5807874	OTHER	40	1424993040	SAMN07313769	367638274	UPMC-CNRS	public	sra,bam,run.zq	gs,s3,ncbi	s3.us-east-1,ncbi.public,gs.us-east1	SRX2986402	Illumina Genome Analyzer IIx	SINGLE	unspecified	GENOMIC	Lachancea fermentati	ILLUMINA	2019-08-01T00:00:00Z	LAFE.T8	SRP111158	2017-07-07T16:03:00Z	1	PRJNA393002	LAFE.T8	CBS707	uncalculated	uncalculated	2011-04-14	missing	Microbe\, viral or environmental	missing	cell culture	type material of Zygosaccharomyces fermentati	missing		missing	missing
SRR5807887	OTHER	51	1089363009	SAMN07313779	453322139	UPMC-CNRS	public	run.zq,bam,sra	gs,s3,ncbi	ncbi.public,gs.us-east1,s3.us-east-1	SRX2986389	Illumina HiSeq 2000	SINGLE	unspecified	GENOMIC	Lachancea mirantina	ILLUMINA	2019-08-01T00:00:00Z	LAMI.expo	SRP111158	2017-07-13T23:11:00Z	1	PRJNA393002	LAMI.expo	CBS11717	uncalculated	uncalculated	2014-11-12	missing	Microbe\, viral or environmental	missing	cell culture	culture from holotype of Lachancea mirantina	missing		missing	missing
SRR3547558	WGS	300	10382724900	SAMN05150003	4064446675	CONWAY INSTITUTE, UNIVERSITY COLLEGE DUBLIN	public	sra,fastq,run.zq	ncbi,s3,gs	gs.us-east1,ncbi.public,s3.us-east-1	SRX1776070	Illumina HiSeq 2500	PAIRED	size fractionation	GENOMIC	Candida orthopsilosis	ILLUMINA	2016-10-08T00:00:00Z	Sample 320	SRP075444	2016-05-20T10:28:00Z	1	PRJNA322245	Sample 320 Library	CAS08-0320	USA	North America	2008	USA: Baltimore	Microbe\, viral or environmental	blood	missing					Homo sapiens
SRR3257847	WGS	200	4111564000	SAMN04516213	1903062021	UNIVERSITY OF GUELPH	public	run.zq,sra,fastq	s3,ncbi,gs	ncbi.public,gs.us-east1,s3.us-east-1	SRX1647324	Illumina HiSeq 2000	PAIRED	PCR	GENOMIC	Metschnikowia drakensbergensis	ILLUMINA	2016-03-25T00:00:00Z	EBD-CdVSA09-2T	SRP072062	2016-03-20T03:29:00Z	1	PRJNA312754	EBD-CdVSA09-2T	EBD-CdVSA09-2T	South Africa	Africa	2011	South Africa: KwaZulu-Natal	Microbe\, viral or environmental	not collected	whole organism	holotype of Metschnikowia drakensbergensis				missing
SRR3257848	WGS	200	4001220400	SAMN04516222	1831837646	UNIVERSITY OF GUELPH	public	fastq,sra,run.zq	gs,s3,ncbi	s3.us-east-1,ncbi.public,gs.us-east1	SRX1647325	Illumina HiSeq 2000	PAIRED	PCR	GENOMIC	Metschnikowia matae var. matae	ILLUMINA	2016-03-25T00:00:00Z	UFMG-CM-Y391A	SRP072062	2016-03-20T03:29:00Z	1	PRJNA312754	UFMG-CM-Y391A	UFMG-CM-Y391A	Brazil	South America	2013	Brazil: Minas Gerais	Microbe\, viral or environmental	not collected	whole organism					missing
SRR3257850	WGS	200	3925723000	SAMN04516224	1808861657	UNIVERSITY OF GUELPH	public	sra,run.zq,fastq	s3,ncbi,gs	gs.us-east1,s3.us-east-1,ncbi.public	SRX1647327	Illumina HiSeq 2000	PAIRED	PCR	GENOMIC	Metschnikowia matae var. maris	ILLUMINA	2016-03-25T00:00:00Z	UFMG-CM-Y397T	SRP072062	2016-03-20T03:29:00Z	1	PRJNA312754	UFMG-CM-Y397T	UFMG-CM-Y397	Brazil	South America	2006	Brazil: Sao Paulo	Microbe\, viral or environmental	not collected	whole organism					missing
SRR3257853	WGS	200	3642659400	SAMN04516230	1653352041	UNIVERSITY OF GUELPH	public	fastq,sra,run.zq	ncbi,gs,s3	gs.us-east1,ncbi.public,s3.us-east-1	SRX1647330	Illumina HiSeq 2000	PAIRED	PCR	GENOMIC	Metschnikowia santaceciliae	ILLUMINA	2016-03-25T00:00:00Z	UWOPS01-517a1	SRP072062	2016-03-20T03:29:00Z	1	PRJNA312754	UWOPS01-517a1	UWOPS 01-517a1	Costa Rica	North America	2000	Costa Rica: Guanacaste	Microbe\, viral or environmental	not collected	whole organism	culture from type material of Metschnikowia santaceciliae				missing
SRR3257854	WGS	200	3394998800	SAMN04516232	1558496064	UNIVERSITY OF GUELPH	public	sra,fastq,run.zq	s3,gs,ncbi	ncbi.public,gs.us-east1,s3.us-east-1	SRX1647331	Illumina HiSeq 2000	PAIRED	PCR	GENOMIC	Metschnikowia similis	ILLUMINA	2016-03-25T00:00:00Z	UWOPS03-133.4	SRP072062	2016-03-20T03:28:00Z	1	PRJNA312754	UWOPS03-133.4	UWOPS 03-133.4	Costa Rica	North America	2003	Costa Rica: Guanacaste	Microbe\, viral or environmental	not collected	whole organism					missing
SRR3257858	WGS	200	3572340000	SAMN04516237	1501596893	UNIVERSITY OF GUELPH	public	run.zq,sra,fastq	gs,s3,ncbi	ncbi.public,gs.us-east1,s3.us-east-1	SRX1647335	Illumina HiSeq 2000	PAIRED	PCR	GENOMIC	Metschnikowia dekortorum	ILLUMINA	2016-03-25T00:00:00Z	UWOPS03-172.2	SRP072062	2016-03-20T03:35:00Z	1	PRJNA312754	UWOPS03-172.2	UWOPS 03-172.2	Costa Rica	North America	2003	Costa Rica: Guanacaste	Microbe\, viral or environmental	not collected	whole organism					missing
SRR3257864	WGS	200	4328505000	SAMN04516248	2001883048	UNIVERSITY OF GUELPH	public	fastq,run.zq,sra	ncbi,gs,s3	gs.us-east1,ncbi.public,s3.us-east-1	SRX1647341	Illumina HiSeq 2000	PAIRED	PCR	GENOMIC	Metschnikowia shivogae	ILLUMINA	2016-03-25T00:00:00Z	UWOPS04-310.1	SRP072062	2016-03-20T03:33:00Z	1	PRJNA312754	UWOPS04-310.1	UWOPS 04-310.1	Tanzania	Africa	2004	Tanzania: Mugumu	Microbe\, viral or environmental	not collected	whole organism					missing
SRR3257865	WGS	200	3886379400	SAMN04516215	1803323469	UNIVERSITY OF GUELPH	public	fastq,run.zq,sra	s3,ncbi,gs	ncbi.public,s3.us-east-1,gs.us-east1	SRX1647342	Illumina HiSeq 2000	PAIRED	PCR	GENOMIC	Metschnikowia proteae	ILLUMINA	2016-03-25T00:00:00Z	EBD-T1Y1T	SRP072062	2016-03-20T03:33:00Z	1	PRJNA312754	EBD-T1Y1T	EBD-T1Y1T	South Africa	Africa	2008	South Africa: KwaZulu-Natal	Microbe\, viral or environmental	not collected	whole organism	holotype of Metschnikowia proteae				missing
SRR3257868	WGS	200	3857594200	SAMN04516252	1796513932	UNIVERSITY OF GUELPH	public	run.zq,sra,fastq	ncbi,gs,s3	s3.us-east-1,ncbi.public,gs.us-east1	SRX1647345	Illumina HiSeq 2000	PAIRED	PCR	GENOMIC	Metschnikowia bowlesiae	ILLUMINA	2016-03-25T00:00:00Z	UWOPS12-611.1	SRP072062	2016-03-20T03:33:00Z	1	PRJNA312754	UWOPS12-611.1	UWOPS 12-611.1	Belize	North America	2012	Belize: Orange Walk	Microbe\, viral or environmental	not collected	whole organism					missing
SRR3257870	WGS	200	5225998400	SAMN04516255	3731207848	UNIVERSITY OF GUELPH	public	run.zq,fastq,sra	ncbi,gs,s3	gs.us-east1,ncbi.public,s3.us-east-1	SRX1647347	Illumina HiSeq 2000	PAIRED	PCR	GENOMIC	Metschnikowia hawaiiensis	ILLUMINA	2016-03-25T00:00:00Z	UWOPS87-2203.2	SRP072062	2016-03-20T03:32:00Z	1	PRJNA312754	UWOPS87-2203.2	UWOPS 87-2203.2	USA	North America	1987	USA: Hawaii	Microbe\, viral or environmental	not collected	whole organism					missing
SRR3257872	WGS	200	4325584800	SAMN04516257	1988683349	UNIVERSITY OF GUELPH	public	fastq,run.zq,sra	gs,s3,ncbi	s3.us-east-1,ncbi.public,gs.us-east1	SRX1647349	Illumina HiSeq 2000	PAIRED	PCR	GENOMIC	Metschnikowia continentalis	ILLUMINA	2016-03-25T00:00:00Z	UWOPS95-402.1	SRP072062	2016-03-20T03:33:00Z	1	PRJNA312754	UWOPS95-402.1	UWOPS 95-402.1	Brazil	South America	1995	Brazil: Minas Gerais	Microbe\, viral or environmental	not collected	whole organism					missing
SRR3257873	WGS	200	3478973400	SAMN04516258	1432229735	UNIVERSITY OF GUELPH	public	sra,run.zq,fastq	gs,s3,ncbi	ncbi.public,gs.us-east1,s3.us-east-1	SRX1647350	Illumina HiSeq 2000	PAIRED	PCR	GENOMIC	Metschnikowia hibisci	ILLUMINA	2016-03-25T00:00:00Z	UWOPS95-797.2	SRP072062	2016-03-20T03:31:00Z	1	PRJNA312754	UWOPS95-797.2	UWOPS 95-797.2	Australia	Oceania	1995	Australia: Queensland	Microbe\, viral or environmental	not collected	whole organism	culture from holotype of Metschnikowia hibisci				missing
SRR3257876	WGS	200	3837772800	SAMN04516216	1782708045	UNIVERSITY OF GUELPH	public	fastq,run.zq,sra	gs,s3,ncbi	ncbi.public,gs.us-east1,s3.us-east-1	SRX1647353	Illumina HiSeq 2000	PAIRED	PCR	GENOMIC	Metschnikowia cubensis	ILLUMINA	2016-03-25T00:00:00Z	MUCL45751	SRP072062	2016-03-20T03:35:00Z	1	PRJNA312754	MUCL45751	MUCL 45751	Cuba	North America	2001	Cuba	Microbe\, viral or environmental	not collected	whole organism					missing
SRR3257879	WGS	200	3481099800	SAMN04516263	1574525180	UNIVERSITY OF GUELPH	public	fastq,run.zq,sra	ncbi,gs,s3	ncbi.public,s3.us-east-1,gs.us-east1	SRX1647356	Illumina HiSeq 2000	PAIRED	PCR	GENOMIC	Metschnikowia arizonensis	ILLUMINA	2016-03-25T00:00:00Z	UWOPS99-103.4	SRP072062	2016-03-20T03:35:00Z	1	PRJNA312754	UWOPS99-103.4	UWOPS 99-103.4	USA	North America	1999	USA: Arizona	Microbe\, viral or environmental	not collected	whole organism					missing
SRR3257880	WGS	200	3834954600	SAMN04516265	1744451678	UNIVERSITY OF GUELPH	public	run.zq,fastq,sra	gs,s3,ncbi	s3.us-east-1,ncbi.public,gs.us-east1	SRX1647357	Illumina HiSeq 2000	PAIRED	PCR	GENOMIC	Metschnikowia lochheadii	ILLUMINA	2016-03-25T00:00:00Z	UWOPS99-661.1	SRP072062	2016-03-20T03:33:00Z	1	PRJNA312754	UWOPS99-661.1	UWOPS 99-661.1	USA	North America	1999	USA: Hawaii	Microbe\, viral or environmental	not collected	whole organism					missing
SRR3257882	WGS	200	4054818200	SAMN04516218	1875856491	UNIVERSITY OF GUELPH	public	run.zq,sra,fastq	ncbi,gs,s3	s3.us-east-1,ncbi.public,gs.us-east1	SRX1647359	Illumina HiSeq 2000	PAIRED	PCR	GENOMIC	Metschnikowia aberdeeniae	ILLUMINA	2016-03-25T00:00:00Z	SUB05-213.1	SRP072062	2016-03-20T03:35:00Z	1	PRJNA312754	SUB05-213.1	SUB 05-213.1			2005		Microbe\, viral or environmental	not collected	whole organism	holotype of Metschnikowia aberdeeniae				missing
SRR3257884	WGS	200	4051672000	SAMN04516221	1864590079	UNIVERSITY OF GUELPH	public	run.zq,sra,fastq	gs,s3,ncbi	gs.us-east1,s3.us-east-1,ncbi.public	SRX1647361	Illumina HiSeq 2000	PAIRED	PCR	GENOMIC	Metschnikowia cerradonensis	ILLUMINA	2016-03-25T00:00:00Z	UFMG03-T68.1	SRP072062	2016-03-20T03:34:00Z	1	PRJNA312754	UFMG03-T68.1	UFMG 03-T68.1	Brazil	South America	2003	Brazil: Tocantins	Microbe\, viral or environmental	not collected	whole organism					missing
ERR246509	WGS	152	6651064456	SAMEA2057029	3132350430	CRG	public	sra,bam,run.zq	ena,gs,s3,ncbi	gs.us-east1,ena,ncbi.public,s3.us-east-1	ERX221043	Illumina Genome Analyzer IIx	PAIRED	RANDOM	GENOMIC	Candida parapsilosis	ILLUMINA	2014-03-18T00:00:00Z	SAMEA2057029	ERP002387	2013-11-27T13:59:00Z	1	PRJEB1685	unspecified	CBS1954										CBS1954								2013-11-26	2018-11-16	SAMEA2057029	Centre for Genomic Regulation\, Barcelona	2013-12-03T16:17:43Z	2013-11-04T20:06:58Z	public
DRR088700	WGS	300	1950837900	SAMD00075727	974186062	KAZUSA	public	run.zq,sra	ncbi,s3,gs	ncbi.public,s3.us-east-1,gs.us-east1	DRX082523	Illumina MiSeq	PAIRED	RANDOM	GENOMIC	Scheffersomyces shehatae	ILLUMINA	2017-04-04T00:00:00Z	SAMD00075727	DRP003561	2017-04-04T03:37:00Z	1	PRJDB5577	MiSeq Paired-end	ATY839	Japan	Asia	missing	Japan: Kyoto	MIGS.eu					ATY839	missing		missing	diploid	12 Mb	missing	missing
SRR3110861	WGS	202	5382793182	SAMN04492128	3081068201	UNIVERSITY OF THESSALY, DPT. OF AGRICULTURE, CROP	public	fastq,run.zq,sra	gs,ncbi,s3	gs.us-east1,ncbi.public,s3.us-east-1	SRX1592009	Illumina HiSeq 2000	PAIRED	RANDOM PCR	GENOMIC	Botrytis cinerea	ILLUMINA	2016-03-01T00:00:00Z	UTH.PPL.CR55	SRP067953	2016-01-22T19:52:00Z	1	PRJNA307302	UTH.PPL.CR55	CR55	Greece	Europe	2012-02-26	Greece: Magnesia	Microbe\, viral or environmental	Greenhouse	whole genome					Lettuce
SRR868710	WGS	80	1317305760	SAMN02140346	805711012	WIBR	public	fastq,sra	gs,ncbi,s3	gs.us-east1,ncbi.public,s3.us-east-1	SRX286462	Illumina HiSeq 2000	PAIRED	RANDOM	GENOMIC	Candida tropicalis ATCC 200956	ILLUMINA	2015-07-22T00:00:00Z	Candida tropicalis ATCC200956 AmB-resistant clinical isolate	SRP023150	2015-11-03T06:39:00Z	2	PRJNA194439	OY5/TS5-ACAGTG	MY1012									ATCC:200956
SRR892042	WGS	300	22029679800	SAMN02194470	14744252189	JGI	public	fastq,run.zq,sra	gs,ncbi,s3	gs.us-east1,ncbi.public,s3.us-east-1	SRX298705	Illumina HiSeq 2000	PAIRED	RANDOM	GENOMIC	Cyberlindnera jadinii NRRL Y-1542	ILLUMINA	2013-06-11T00:00:00Z	30304	SRP011155	2013-06-11T02:09:00Z	1	PRJNA196024	CSOH	NRRL Y-1542
ERR339465	WGS	202	38354203388	SAMEA2186855	24811048504	IPK-GATERSLEBEN	public	run.zq,fastq,sra	ncbi,s3,gs,ena	ncbi.public,ena,gs.us-east1,s3.us-east-1	ERX312336	Illumina HiSeq 2000	PAIRED	size fractionation	GENOMIC	Magnusiomyces clavatus	ILLUMINA	2013-10-03T00:00:00Z	CNRMA12.647	ERP003645	2013-09-22T05:56:00Z	1	PRJEB4367	unspecified	CNRMA12.647																		2013-09-21	2018-11-16
SRR346503	WGS	152	6828606992	SAMN00723033	4254247792	NREMC	public	fastq,run.zq,sra	gs,ncbi,s3	gs.us-east1,ncbi.public,s3.us-east-1	SRX098313	Illumina Genome Analyzer IIx	PAIRED	other	GENOMIC	Lachancea waltii	ILLUMINA	2012-05-04T00:00:00Z	LwaltiiARSLibrary	SRP008333	2012-01-21T05:23:00Z	2	PRJNA73481	L. waltii ARS Library
SRR065672	WGS	148	3729067644	SAMN00113322	25062510860	JGI	public	run.zq,sra,srf	gs,ncbi,s3	gs.us-east1,ncbi.public,s3.us-east-1	SRX026782	Illumina Genome Analyzer II	PAIRED	RANDOM	GENOMIC	Tortispora caseinolytica NRRL Y-17796	ILLUMINA	2010-09-15T00:00:00Z	1398	SRP009445	2014-05-28T00:14:00Z	2	PRJNA76687	GZHU	Y-17796
SRR173084	WGS	102	1702268922	SAMN00255234	1196188159	UCOLD_MED	public	fastq,run.zq,sra	gs,ncbi,s3	gs.us-east1,ncbi.public,s3.us-east-1	SRX055453	Illumina Genome Analyzer II	PAIRED	RANDOM	GENOMIC	Saccharomyces uvarum CLIB 533	ILLUMINA	2011-05-02T00:00:00Z	Saccaromyces bayanus var. uvarum CBS 7001 genome sequence	SRP006340	2014-05-30T11:25:00Z	3		Saccharomyces bayanus var. uvarum CBS 7001 paired-end Illumina WGS	CBS 7001
SRR173086	WGS	228	3293454072	SAMN00255236	1969854722	UCOLD_MED	public	fastq,run.zq,sra	gs,ncbi,s3	gs.us-east1,ncbi.public,s3.us-east-1	SRX055456	Illumina Genome Analyzer II	PAIRED	RANDOM	GENOMIC	Saccharomyces kudriavzevii	ILLUMINA	2011-05-02T00:00:00Z	Saccharomyces kudriavzevii FM 1109 (ZP 591-derivative) genome sequence	SRP006340	2014-05-30T11:27:00Z	3		Saccharomyces kudriavzevii FM 1109 paired-end Illumina WGS	FM 1109
SRR6653446	WGA	448	1488790551	SAMN08439027	693624593	CBC-UIUC	public	fastq,run.zq,sra	gs,ncbi,s3	gs.us-east1,ncbi.public,s3.us-east-1	SRX3630829	Illumina MiSeq	PAIRED	PCR	GENOMIC	Spathaspora passalidarum NRRL Y-27907	ILLUMINA	2020-06-15T00:00:00Z	S_passalidarum_NRRL_Y-27907	SRP131801	2018-01-30T19:54:00Z	1	PRJNA432249	MiSeq_reads	NRRL Y-27907	uncalculated	uncalculated	Not applicable	Not applicable	MIGS.eu,MIGS/MIMS/MIMARKS.miscellaneous			type material of Spathaspora passalidarum			Not applicable		Not applicable	missing	13.2Gbp	missing	Not applicable
SRR3594711	WGS	509	2233481324	SAMN05181838	1075872612	UNIVERSITY OF PUERTO RICO AT MAYAGUEZ	public	fastq,run.zq,sra	s3,gs,ncbi	ncbi.public,gs.us-east1,s3.us-east-1	SRX1803855	Illumina MiSeq	PAIRED	RANDOM	GENOMIC	Saccharomyces hansenii	ILLUMINA	2016-09-29T00:00:00Z	D.hansenii J6	SRP075830	2016-09-29T20:04:00Z	1	PRJNA323601		J6	Sweden	Europe		Sweden	MIGS.eu,MIGS/MIMS/MIMARKS.water						57.687443 N 11.83652000 E		YPD	Haploid	11.55	eukaryote:asexual
ERR2348785	WGS	202	1178264788	SAMEA104589863	471879923	UNIVERSITY OF MANCHESTER	public	fastq,run.zq,sra	ncbi,ena,gs,s3	ena,s3.us-east-1,gs.us-east1,ncbi.public	ERX2399671	Illumina HiSeq 2500	PAIRED	RANDOM	GENOMIC	Saccharomyces jurei	ILLUMINA	2018-08-15T00:00:00Z	SAMEA104589863	ERP106671	2018-08-15T07:44:00Z	1	PRJEB24816	Illumina library		France	Europe	2013-07			Bark from oak trees (Quercus)				Saccharomyces jurei2	43 5.2deg N 006 44deg E							2018-08-14	2018-11-16	SAMEA104589863	University of Manchester	2018-08-14T17:02:59Z	2018-02-22T11:58:27Z	public
ERR169334	WGS	509	247871453	SAMEA2024666	587948889	IPK-GATERSLEBEN	public	sra,run.zq,sff	ncbi,s3,ena,gs	s3.us-east-1,ena,gs.us-east1,ncbi.public	ERX145209	454 GS FLX Titanium	SINGLE	RANDOM	GENOMIC	Blastobotrys adeninivorans	LS454	2014-05-16T00:00:00Z	SAMEA2024666	ERP001774	2014-05-17T16:08:00Z	1	PRJEB3245	Arxula_single_lib_1							wood hydrolysate\, Sibiria				Arxula adeninivorans LS3								2014-05-15	2018-11-16	SAMEA2024666	IPK-Gatersleben	2014-05-15T17:02:12Z	2018-03-09T10:01:39Z	public
ERR169335	WGS	501	294527002	SAMEA2024666	707123879	IPK-GATERSLEBEN	public	sff,run.zq,sra	ena,ncbi,s3,gs	ena,ncbi.public,gs.us-east1,s3.us-east-1	ERX145209	454 GS FLX Titanium	SINGLE	RANDOM	GENOMIC	Blastobotrys adeninivorans	LS454	2014-05-16T00:00:00Z	SAMEA2024666	ERP001774	2014-05-17T16:08:00Z	1	PRJEB3245	Arxula_single_lib_1							wood hydrolysate\, Sibiria				Arxula adeninivorans LS3								2014-05-15	2018-11-16	SAMEA2024666	IPK-Gatersleben	2014-05-15T17:02:12Z	2018-03-09T10:01:39Z	public
SRR8830816	WGS	490	221446680	SAMN11259513	130535893	UW-MADISON	public	fastq,sra,run.zq	gs,ncbi,s3	s3.us-east-1,gs.us-east1,ncbi.public	SRX5619118	Illumina HiSeq 2500	PAIRED	RANDOM	GENOMIC	Hanseniaspora vineae	ILLUMINA	2019-04-01T00:00:00Z	Hanseniaspora vineae	SRP190008	2019-04-01T12:30:00Z	1	PRJNA529215	Hanseniaspora_vineae	NRRL Y-17529	USA	North America	2016	USA: Madison\, Wisconsin	Microbe\, viral or environmental	missing	cell culture	type material of Hanseniaspora vineae	NRRL:Y-17529
SRR1772870	RNA-Seq	102	3142009428	SAMN03295076	2298141608	GEO	public	sra,fastq,run.zq	gs,ncbi,s3	gs.us-east1,ncbi.public,s3.us-east-1	SRX852877	Illumina HiSeq 2000	PAIRED	cDNA	TRANSCRIPTOMIC	Fusarium graminearum PH-1	ILLUMINA	2016-06-02T00:00:00Z	GSM1592260	SRP052835	2015-01-27T16:56:00Z	1	PRJNA273653		NRRL31084
ERR2814817	WGS	502	5219893890	SAMEA4945973	3040354641	TECHNISCHE UNIVERSITAT MUNCHEN - WZW	public	run.zq,fastq,sra	s3,ncbi,gs,ena	ncbi.public,ena,s3.us-east-1,gs.us-east1	ERX2821648	Illumina MiSeq	PAIRED	RANDOM	GENOMIC	Saccharomycodes ludwigii	ILLUMINA	2018-09-29T00:00:00Z	SAMEA4945973	ERP109542	2018-09-30T03:08:00Z	1	PRJEB27462	DNA1	UTAD17										S_ludwigii_1								2018-09-28	2018-11-16	SAMEA4945973	Technische Universitat Munchen - WZW	2018-09-28T13:00:56Z	2018-09-27T14:38:32Z	public
ERR570060	WGS	200	767363800	SAMEA2061172	403175197	SC	public	run.zq,sra,cram	s3,ncbi,gs,ena	s3.us-east-1,ncbi.public,gs.us-east1,ena	ERX529049	Illumina HiSeq 2000	PAIRED	RANDOM	GENOMIC	Lachancea thermotolerans CBS 6340	ILLUMINA	2014-07-28T00:00:00Z	SAMEA2061172	ERP001366	2014-07-29T09:48:00Z	1	PRJEB2977	9923700											SC_MFY5515285-sc-2013-04-16T12:01:07Z-1610015								2014-07-28	2018-11-16	SAMEA2061172	SC	2013-08-27T17:00:50Z	2018-03-09T10:11:44Z	public
ERR570061	WGS	200	740002600	SAMEA2061173	386503324	SC	public	sra,run.zq,cram	ncbi,s3,gs,ena	s3.us-east-1,ena,gs.us-east1,ncbi.public	ERX529050	Illumina HiSeq 2000	PAIRED	RANDOM	GENOMIC	Kluyveromyces marxianus CBS 712	ILLUMINA	2014-07-28T00:00:00Z	SAMEA2061173	ERP001366	2014-07-29T09:52:00Z	1	PRJEB2977	9923712											SC_MFY5515286-sc-2013-04-16T12:01:08Z-1610016								2014-07-28	2018-11-16	SAMEA2061173	SC	2013-08-27T17:00:50Z	2018-03-09T10:11:45Z	public
ERR570072	WGS	200	723493400	SAMEA2061184	376159881	SC	public	sra,run.zq,cram	gs,ena,ncbi,s3	s3.us-east-1,gs.us-east1,ncbi.public,ena	ERX529061	Illumina HiSeq 2000	PAIRED	RANDOM	GENOMIC	Zygosaccharomyces rouxii CBS 732	ILLUMINA	2014-07-28T00:00:00Z	SAMEA2061184	ERP001366	2014-07-29T19:07:00Z	1	PRJEB2977	9923749											SC_MFY5515297-sc-2013-04-16T12:01:22Z-1610027								2014-07-28	2018-11-16	SAMEA2061184	SC	2013-08-27T17:00:50Z	2018-03-09T10:11:45Z	public
SRR7983514	RNA-Seq	302	20617787640	SAMN09076266	9200990312	JGI	public	sra,fastq,run.zq	s3,gs,ncbi	gs.us-east1,s3.us-east-1,ncbi.public	SRX4814783	Illumina HiSeq 2500	PAIRED	RT-PCR	TRANSCRIPTOMIC	Spathaspora arborariae	ILLUMINA	2018-10-09T00:00:00Z	Gp0304682	SRP164612	2018-10-09T03:06:00Z	1	PRJNA463991	CGXWT	UFMG-HMD-19.1	uncalculated	uncalculated	missing	missing	MIGS.eu	missing					missing	not applicable	missing	missing	missing	missing	missing
SRR8530937	WGS	502	6667121738	SAMN09242015	4234648409	CENTERS FOR DISEASE CONTROL AND PREVENTION	public	run.zq,sra	s3,gs,ncbi	ncbi.public,s3.us-east-1,gs.us-east1	SRX5334254	Illumina HiSeq 2500	PAIRED	RANDOM	GENOMIC	Coccidioides immitis	ILLUMINA	2019-02-08T00:00:00Z	B11034	SRP148748	2019-02-05T11:22:00Z	1	PRJNA472461	4		USA	North America	2014	USA:Washington	Pathogen.cl,Pathogen.cl	lung					Not collected	Homo sapiens
SRR1796786	WGS	300	12904407000	SAMN02746074	8745513502	JGI	public	run.zq,sra,fastq	s3,gs,ncbi	ncbi.public,gs.us-east1,s3.us-east-1	SRX871862	Illumina HiSeq 2000	PAIRED	RANDOM	GENOMIC	Thermothelomyces heterothallicus CBS 203.75	ILLUMINA	2015-02-20T00:00:00Z	1006350	SRP053478	2015-02-20T22:29:00Z	1	PRJNA200597	PWPG	CBS 203.75	uncalculated	uncalculated	not collected	missing	MIGS.eu						not collected		missing	missing	missing	missing	missing
SRR1798060	WGS	300	22852932900	SAMN02744854	14511842560	JGI	public	run.zq,sra,fastq	gs,s3,ncbi	ncbi.public,s3.us-east-1,gs.us-east1	SRX872596	Illumina HiSeq 2000	PAIRED	RANDOM	GENOMIC	Xylona heveae TC161	ILLUMINA	2015-02-20T00:00:00Z	1019529	SRP053768	2015-02-20T21:11:00Z	1	PRJNA200619	PWWS	TC161	uncalculated	uncalculated	not collected	missing	MIGS.eu			culture from holotype of Xylona heveae			not collected		missing	missing	missing	missing	missing
ERR3085720	WGS	250	205263000	SAMEA1089408	46807418	WELLCOME SANGER INSTITUTE	public	sra,cram,run.zq	gs,s3,ena,ncbi	s3.us-east-1,ena,gs.us-east1,ncbi.public	ERX3146563	Illumina HiSeq 2500	PAIRED	RANDOM	GENOMIC	Saccharomyces cerevisiae	ILLUMINA	2019-01-24T00:00:00Z	SAMEA1089408	ERP020060	2020-02-29T22:36:00Z	1	PRJEB18133	NT1254701R											41e42b54-e3dd-11e7-9056-68b599768938								2019-01-22	2019-01-22	SAMEA1089408	SC	2019-01-22T17:06:49Z	2018-04-10T13:12:27Z	public
ERR2764753	WGS	200	1400029600	SAMEA4873232	968009473	UNIVERSITY OF STRASBOURG, FRANCE	public	fastq,sra,run.zq	ncbi,s3,gs	s3.us-east-1,ncbi.public,gs.us-east1	ERX2777655	Illumina HiSeq 2500	PAIRED	RANDOM	GENOMIC	Brettanomyces bruxellensis	ILLUMINA	2020-02-25T00:00:00Z	SAMEA4873232	ERP110620	2020-11-07T16:14:00Z	1	PRJEB28420	unspecified											Brbr37								2020-02-23	2018-11-16	SAMEA4873232	UDS	2018-10-29T17:02:08Z	2018-08-30T13:19:29Z	public
SRR4131951	WGS	200	31795116200	SAMN05446235	13139616852	JGI	public	sra,fastq,run.zq	ncbi,s3,gs	s3.us-east-1,ncbi.public,gs.us-east1	SRX2114794	Illumina HiSeq 2500	PAIRED	size fractionation	GENOMIC	Trichomonascus petasosporus	ILLUMINA	2016-09-03T00:00:00Z	Gp0114593	SRP084683	2016-09-03T06:20:00Z	1	PRJNA332934	ZOZZ	YB-2093	uncalculated	uncalculated	missing	missing	MIGS.eu	missing					missing	not applicable	missing	missing	missing	missing	missing
SRR1594141	WGS	495	420773204	SAMN03023420	248703592	THE UNIVERSITY OF AUCKLAND	public	sra,run.zq,fastq	s3,ncbi,gs	s3.us-east-1,gs.us-east1,ncbi.public	SRX718265	Illumina MiSeq	PAIRED	RANDOM	GENOMIC	Saccharomyces arboricola	ILLUMINA	2015-09-26T00:00:00Z	P7A9	SRP048568	2014-10-02T05:36:00Z	1	PRJNA260464	6	P7A9	New Zealand	Oceania	2012-05-26	New Zealand: Tongariro National Park	Microbe\, viral or environmental	soil	missing
SRR4171246	WGS	302	36481572518	SAMN05446216	16294924464	JGI	public	run.zq,fastq,sra	gs,s3,ncbi	ncbi.public,s3.us-east-1,gs.us-east1	SRX2139638	Illumina HiSeq 2500	PAIRED	RANDOM	GENOMIC	Geotrichum candidum	ILLUMINA	2016-09-06T00:00:00Z	Gp0113691	SRP086499	2016-09-06T05:50:00Z	1	PRJNA334358	BAXAX	Phaff 72-186	uncalculated	uncalculated	missing	missing	MIGS.eu	missing					missing	not applicable	missing	missing	missing	missing	missing
SRR9336600	RNA-Seq	300	7379601300	SAMN12107532	2861702259	GEO	public	sra,run.zq,fastq	ncbi,s3,gs	s3.us-east-1,gs.us-east1,ncbi.public	SRX6102489	Illumina HiSeq 2500	PAIRED	cDNA	TRANSCRIPTOMIC	Saccharomyces eubayanus	ILLUMINA	2019-10-09T00:00:00Z	GSM3900938	SRP202209	2019-06-21T18:37:00Z	1	PRJNA550094		IMX1939
SRR1924553	WGS	144	2954017872	SAMN03431275	1944502497	UNIVERSIDAD NACIONAL AUTONOMA DE MEXICO	public	run.zq,fastq	s3,ncbi,gs	s3.us-east-1,ncbi.public,gs.us-east1	SRX964398	Illumina Genome Analyzer IIx	PAIRED	other	GENOMIC	Saccharomyces delbrueckii	ILLUMINA	2015-03-25T00:00:00Z	DN1	SRP056427			PRJNA278774	DN1	NRRL Y-50541	Mexico	North America	2009-03-20	Mexico: Oaxaca	MIGS.eu,MIGS/MIMS/MIMARKS.microbial	wort for Mezcal production					16.51 N 96.23 W		10.1007/s10482-011-9605-y	Diplod	9.2 Mb	asexual	8
SRR1924581	WGS	144	1901892096	SAMN03431278	1290439000	UNIVERSIDAD NACIONAL AUTONOMA DE MEXICO	public	run.zq,fastq,sra	s3,gs,ncbi	ncbi.public,s3.us-east-1,gs.us-east1	SRX964429	Illumina Genome Analyzer IIx	PAIRED	other	GENOMIC	Starmerella apicola	ILLUMINA	2015-03-25T00:00:00Z	MC3	SRP056431	2015-03-23T16:54:00Z	1	PRJNA278776	MC3	NRRL Y-50540	Mexico	North America	2009-03-13	Mexico: Oaxaca	MIGS.eu,MIGS/MIMS/MIMARKS.microbial						16.40 N 96.18 W		10.1007/s10482-011-9605-y	Diploid	9.5 Mb	asexual	undeterminated
SRR8838460	RNA-Seq	102	4713554334	SAMN11318713	2206668112	GEO	public	run.zq,sra,fastq	s3,gs,ncbi	gs.us-east1,s3.us-east-1,ncbi.public	SRX5626458	Illumina HiSeq 2500	PAIRED	cDNA	TRANSCRIPTOMIC	Naumovozyma castellii	ILLUMINA	2019-08-27T00:00:00Z	GSM3703259	SRP093607	2019-04-02T15:31:00Z	1	PRJNA354404		YAM2796
ERR2737224	WGS	210	4999636950	SAMEA4787557	3132589568	COMENIUS UNIVERSITY, FACULTY OF MATHEMATICS, PHYSI	public	sra,fastq,run.zq	ncbi,ena,s3,gs	ena,ncbi.public,gs.us-east1,s3.us-east-1	ERX2750306	Illumina HiSeq 2000	PAIRED	RANDOM	GENOMIC	Magnusiomyces capitatus NRRL Y-17686	ILLUMINA	2018-11-15T00:00:00Z	SAMEA4787557	ERP109867	2018-11-15T08:11:00Z	1	PRJEB27745												NRRL Y-17686								2018-11-14	2018-11-16	SAMEA4787557	Comenius University\, Faculty of Mathematics\, Physics and Informatics	2018-11-14T17:02:39Z	2018-07-12T14:00:57Z	public
ERR2752133	WGS	202	7923198712	SAMEA4787846	5142474579	COMENIUS UNIVERSITY, FACULTY OF MATHEMATICS, PHYSI	public	run.zq,sra,fastq	ncbi,ena,s3,gs	ncbi.public,s3.us-east-1,ena,gs.us-east1	ERX2765179	Illumina HiSeq 2000	PAIRED	RANDOM	GENOMIC	Magnusiomyces capitatus	ILLUMINA	2018-11-15T00:00:00Z	SAMEA4787846	ERP109867	2018-11-15T08:17:00Z	1	PRJEB27745								clinical isolate (human)				CBS 580.82								2018-11-14	2018-11-16	SAMEA4787846	Comenius University\, Faculty of Mathematics\, Physics and Informatics	2018-11-14T17:02:52Z	2018-07-12T13:07:43Z	public
ERR2752260	WGS	210	5964256830	SAMEA4787559	3853000906	COMENIUS UNIVERSITY, FACULTY OF MATHEMATICS, PHYSI	public	run.zq,fastq,sra	ena,gs,s3,ncbi	ncbi.public,ena,gs.us-east1,s3.us-east-1	ERX2765306	Illumina HiSeq 2000	PAIRED	RANDOM	GENOMIC	Magnusiomyces ingens NRRL Y-17630	ILLUMINA	2018-11-15T00:00:00Z	SAMEA4787559	ERP109868	2018-11-15T08:58:00Z	1	PRJEB27746												NRRL Y-17630								2018-11-14	2018-11-16	SAMEA4787559	Comenius University\, Faculty of Mathematics\, Physics and Informatics	2018-11-14T17:02:42Z	2018-07-12T13:59:00Z	public
ERR2752261	WGS	202	4463427754	SAMEA4787854	2195634282	COMENIUS UNIVERSITY, FACULTY OF MATHEMATICS, PHYSI	public	fastq,sra,run.zq	s3,ena,ncbi,gs	ena,gs.us-east1,ncbi.public,s3.us-east-1	ERX2765307	Illumina HiSeq 2000	PAIRED	RANDOM	GENOMIC	Magnusiomyces ingens	ILLUMINA	2018-11-15T00:00:00Z	SAMEA4787854	ERP109868	2018-11-15T08:21:00Z	1	PRJEB27746												CBS 523.90								2018-11-14	2018-11-16	SAMEA4787854	Comenius University\, Faculty of Mathematics\, Physics and Informatics	2018-11-14T17:02:52Z	2018-07-12T13:07:44Z	public
SRR4125774	WGS	200	8127188600	SAMN05446317	5274242315	JGI	public	fastq,run.zq,sra	gs,ncbi,s3	s3.us-east-1,gs.us-east1,ncbi.public	SRX2112499	Illumina HiSeq 2000	PAIRED	RANDOM	GENOMIC	Lipomyces starkeyi	ILLUMINA	2016-09-02T00:00:00Z	Gp0113753	SRP084528	2016-09-02T22:45:00Z	1	PRJNA334367	YCAS	NRRL Y-11558	uncalculated	uncalculated	missing	missing	MIGS.eu	missing					missing	not applicable	missing	missing	missing	missing	missing
SRR4125809	WGS	300	10486992000	SAMN05660411	6791625303	JGI	public	fastq,run.zq,sra	gs,s3,ncbi	ncbi.public,gs.us-east1,s3.us-east-1	SRX2112533	Illumina HiSeq 2000	PAIRED	RANDOM	GENOMIC	Metschnikowia bicuspidata	ILLUMINA	2016-09-02T00:00:00Z	Gp0072273	SRP084539	2016-09-02T23:20:00Z	1	PRJNA246206	UOTO	Baker2002	uncalculated	uncalculated	missing	missing	MIGS.eu	missing					missing	not applicable	missing	missing	missing	missing	missing
SRR4125827	WGS	200	16286564000	SAMN05446040	7127062459	JGI	public	fastq,run.zq,sra	ncbi,gs,s3	ncbi.public,gs.us-east1,s3.us-east-1	SRX2112550	Illumina HiSeq 2500	PAIRED	size fractionation	GENOMIC	Saccharomycopsis fermentans	ILLUMINA	2016-09-02T00:00:00Z	Gp0113423	SRP084547	2016-09-03T00:13:00Z	1	PRJNA334330	YWNH	NRRL Y-17710	uncalculated	uncalculated	missing	missing	MIGS.eu	missing		type material of Arthroascus fermentans			missing	not applicable	missing	missing	missing	missing	missing
SRR4125838	WGS	200	19863304200	SAMN05445975	8761951483	JGI	public	run.zq,sra,fastq	s3,gs,ncbi	ncbi.public,gs.us-east1,s3.us-east-1	SRX2112561	Illumina HiSeq 2500	PAIRED	size fractionation	GENOMIC	Cephaloascus fragrans	ILLUMINA	2016-09-02T00:00:00Z	Gp0113482	SRP084550	2016-09-03T00:30:00Z	1	PRJNA334347	ZCGG	12-1022	uncalculated	uncalculated	missing	missing	MIGS.eu	missing					missing	not applicable	missing	missing	missing	missing	missing
SRR4128931	WGS	302	18646122958	SAMN05446011	8599329452	JGI	public	fastq,sra,run.zq	s3,gs,ncbi	ncbi.public,gs.us-east1,s3.us-east-1	SRX2112580	Illumina HiSeq 2500	PAIRED	RANDOM	GENOMIC	Sugiyamaella americana	ILLUMINA	2016-09-03T00:00:00Z	Gp0110883	SRP084565	2016-09-03T01:25:00Z	1	PRJNA333475	ACZXZ	NRRL YB-2067	uncalculated	uncalculated	missing	missing	MIGS.eu	missing		culture from holotype of Sugiyamaella americana			missing	not applicable	missing	missing	missing	missing	missing
SRR4128934	WGS	200	18126569800	SAMN05445961	8150326047	JGI	public	run.zq,fastq,sra	s3,gs,ncbi	s3.us-east-1,gs.us-east1,ncbi.public	SRX2112583	Illumina HiSeq 2500	PAIRED	size fractionation	GENOMIC	Zygoascus hellenicus	ILLUMINA	2016-09-03T00:00:00Z	Gp0114656	SRP084567	2016-09-03T02:25:00Z	1	PRJNA332967	ZCGY	NRRL Y-7136	uncalculated	uncalculated	missing	missing	MIGS.eu	missing		culture from type material of Zygoascus hellenicus			missing	not applicable	missing	missing	missing	missing	missing
SRR4128937	WGS	200	19720872000	SAMN05446030	9184648170	JGI	public	run.zq,sra,fastq	s3,gs,ncbi	ncbi.public,gs.us-east1,s3.us-east-1	SRX2112586	Illumina HiSeq 2500	PAIRED	size fractionation	GENOMIC	Wickerhamiella domercqiae	ILLUMINA	2016-09-03T00:00:00Z	Gp0114613	SRP084569	2016-09-03T01:32:00Z	1	PRJNA332937	YTBT	Y-6692	uncalculated	uncalculated	missing	missing	MIGS.eu	missing					missing	not applicable	missing	missing	missing	missing	missing
SRR4128940	WGS	200	15842128200	SAMN05446041	7428466644	JGI	public	sra,run.zq,fastq	ncbi,s3,gs	s3.us-east-1,gs.us-east1,ncbi.public	SRX2112589	Illumina HiSeq 2500	PAIRED	size fractionation	GENOMIC	Blastobotrys attinorum	ILLUMINA	2016-09-03T00:00:00Z	Gp0113438	SRP084572	2016-09-03T01:19:00Z	1	PRJNA334331	YWNN	Y-27639	uncalculated	uncalculated	missing	missing	MIGS.eu	missing					missing	not applicable	missing	missing	missing	missing	missing
ERR1865257	WGS	456	621414657	SAMEA103646668	344498566	FUNCTIONAL GENOMICS GENTER ZURICH	public	sra,run.zq,fastq	s3,ena,gs,ncbi	ena,s3.us-east-1,ncbi.public,gs.us-east1	ERX1926021	Illumina MiSeq	PAIRED	RANDOM	GENOMIC	Blastobotrys raffinosifermentans	ILLUMINA	2017-11-29T00:00:00Z	SAMEA103646668	ERP021885	2017-12-07T21:07:00Z	1	PRJEB19816	unspecified		Switzerland	Europe	2016-12			human patient				Br_1612								2017-11-27	2018-11-16	SAMEA103646668	Functional Genomics Genter Zurich	2017-11-27T17:02:33Z	2017-03-03T14:43:14Z	public
SRR6361053	WGS	298	19026320555	SAMN07785112	8962735886	VTT TECHNICAL RESEARCH CENTRE OF FINLAND	public	run.zq,sra,fastq	gs,s3,ncbi	s3.us-east-1,gs.us-east1,ncbi.public	SRX3457088	NextSeq 500	PAIRED	RANDOM	GENOMIC	Saccharomyces cerevisiae x Saccharomyces eubayanus	ILLUMINA	2017-12-31T00:00:00Z	STAFF4_Y2M6	SRP126377	2017-12-08T04:12:00Z	1	PRJNA408119	PRJNA408119_Y2M6	Hybrid H1	Finland	Europe	2016-08	Finland	Microbe\, viral or environmental	Adaptive evolution experiment	Single cell
SRR6352886	WGS	502	1244493140	SAMN08136124	801171313	UNIVERSITY COLLEGE DUBLIN	public	sra,fastq,run.zq	ncbi,s3,gs	gs.us-east1,ncbi.public,s3.us-east-1	SRX3449624	Illumina HiSeq 2500	PAIRED	unspecified	GENOMIC	Diutina catenulata	ILLUMINA	2018-02-28T00:00:00Z	WY3-10-4	SRP126237	2017-12-06T12:35:00Z	1	PRJNA421257	G6		Ireland	Europe	2016-09-18	Ireland: Dublin	Microbe\, viral or environmental	Soil from canal bank	Fungal culture
SRR6475852	WGS	491	305090912	SAMN08343418	187712487	UW-MADISON	public	run.zq,sra,fastq	gs,s3,ncbi	gs.us-east1,s3.us-east-1,ncbi.public	SRX3565912	Illumina HiSeq 2500	PAIRED	RANDOM	GENOMIC	Martiniozyma abietophila	ILLUMINA	2018-11-01T00:00:00Z	Martiniozyma_abiesophila	SRP129831	2018-01-16T13:46:00Z	1	PRJNA429441	Martiniozyma_abiesophila	NRRL Y-11514	USA	North America	2016	USA: Madison\, Wisconsin	Microbe\, viral or environmental	missing	cell culture	culture from type material of Candida abietophila	NRRL:Y-11514
SRR6475853	WGS	488	308455528	SAMN08343417	190312451	UW-MADISON	public	run.zq,sra,fastq	ncbi,gs,s3	ncbi.public,s3.us-east-1,gs.us-east1	SRX3565911	Illumina HiSeq 2500	PAIRED	RANDOM	GENOMIC	[Candida] athensensis	ILLUMINA	2018-11-01T00:00:00Z	Candida_athensensis	SRP129831	2018-01-16T13:46:00Z	1	PRJNA429441	Candida_athensensis	NRRL Y-27644	USA	North America	2016	USA: Madison\, Wisconsin	Microbe\, viral or environmental	missing	cell culture	culture from type material of Candida athensensis	NRRL:Y-27644
SRR6475854	WGS	492	2671020768	SAMN08343416	1569305317	UW-MADISON	public	fastq,run.zq,sra	gs,s3,ncbi	s3.us-east-1,ncbi.public,gs.us-east1	SRX3565910	Illumina HiSeq 2500	PAIRED	RANDOM	GENOMIC	Nadsonia fulvescens var. fulvescens NRRL Y-12810	ILLUMINA	2018-11-01T00:00:00Z	Nadsonia fulvescens var. fulvescens NRRL Y-12810	SRP129831	2018-01-16T13:50:00Z	1	PRJNA429441	Nadsonia_fulvescens	NRRL Y-12810	USA	North America	2016	USA: Madison\, Wisconsin	Microbe\, viral or environmental	missing	cell culture	type material of Guilliermondia fulvescens	NRRL:Y-12810
SRR6475855	WGS	492	477986856	SAMN08343415	289454529	UW-MADISON	public	run.zq,fastq,sra	ncbi,s3,gs	s3.us-east-1,ncbi.public,gs.us-east1	SRX3565909	Illumina HiSeq 2500	PAIRED	RANDOM	GENOMIC	Ogataea nitratoaversa	ILLUMINA	2018-11-01T00:00:00Z	Ogataea_nitratoaversa	SRP129831	2018-01-16T13:47:00Z	1	PRJNA429441	Ogataea_nitratoaversa	NRRL Y-48449	USA	North America	2016	USA: Madison\, Wisconsin	Microbe\, viral or environmental	missing	cell culture	type material of Ogataea nitratoaversa	NRRL:Y-48449
SRR6475856	WGS	492	319706520	SAMN08343414	195091995	UW-MADISON	public	sra,run.zq,fastq	gs,s3,ncbi	s3.us-east-1,gs.us-east1,ncbi.public	SRX3565908	Illumina HiSeq 2500	PAIRED	RANDOM	GENOMIC	Ogataea populi-albae	ILLUMINA	2018-11-01T00:00:00Z	Ogataea_populialbae	SRP129831	2018-01-16T13:47:00Z	1	PRJNA429441	Ogataea_populialbae	NRRL Y-48632	USA	North America	2016	USA: Madison\, Wisconsin	Microbe\, viral or environmental	missing	cell culture	type material of Ogataea populi-albae	NRRL:Y-48632
SRR6475857	WGS	490	949368140	SAMN08343413	562476664	UW-MADISON	public	fastq,run.zq,sra	ncbi,gs,s3	s3.us-east-1,gs.us-east1,ncbi.public	SRX3565907	Illumina HiSeq 2500	PAIRED	RANDOM	GENOMIC	[Candida] schatavii	ILLUMINA	2018-11-01T00:00:00Z	Candida_schatavii	SRP129831	2018-01-16T13:48:00Z	1	PRJNA429441	Candida_schatavii	NRRL Y-17078	USA	North America	2016	USA: Madison\, Wisconsin	Microbe\, viral or environmental	missing	cell culture	type material of Torulopsis schatavii	NRRL:Y-17078
SRR6475858	WGS	492	1480550508	SAMN08343412	905210758	UW-MADISON	public	sra,fastq,run.zq	gs,ncbi,s3	gs.us-east1,ncbi.public,s3.us-east-1	SRX3565906	Illumina HiSeq 2500	PAIRED	RANDOM	GENOMIC	Wickerhamiella cacticola	ILLUMINA	2018-11-01T00:00:00Z	Wickerhamiella_cacticola	SRP129831	2018-01-16T13:49:00Z	1	PRJNA429441	Wickerhamiella_cacticola	NRRL Y-27362	USA	North America	2016	USA: Madison\, Wisconsin	Microbe\, viral or environmental	missing	cell culture	culture from type material of Wickerhamiella cacticola	NRRL:Y-27362
SRR6475859	WGS	492	775395444	SAMN08343411	467611946	UW-MADISON	public	run.zq,fastq,sra	gs,ncbi,s3	gs.us-east1,s3.us-east-1,ncbi.public	SRX3565905	Illumina HiSeq 2500	PAIRED	RANDOM	GENOMIC	Kodamaea restingae	ILLUMINA	2018-11-01T00:00:00Z	Candida_restingae	SRP129831	2018-01-16T13:48:00Z	1	PRJNA429441	Candida_restingae	NRRL Y-27358	USA	North America	2016	USA: Madison\, Wisconsin	Microbe\, viral or environmental	missing	cell culture	culture from type material of Candida restingae	NRRL:Y-27358
SRR6475860	WGS	488	1601343208	SAMN08343410	946479980	UW-MADISON	public	run.zq,fastq,sra	s3,gs,ncbi	ncbi.public,gs.us-east1,s3.us-east-1	SRX3565904	Illumina HiSeq 2500	PAIRED	RANDOM	GENOMIC	Aciculoconidium aculeatum	ILLUMINA	2018-11-01T00:00:00Z	Aciculoconidium_aculeatum	SRP129831	2018-01-16T13:49:00Z	1	PRJNA429441	Aciculoconidium_aculeatum	NRRL YB-4298	USA	North America	2016	USA: Madison\, Wisconsin	Microbe\, viral or environmental	missing	cell culture	type material of Trichosporon aculeatum	NRRL:YB-4298
SRR6475861	WGS	489	334928620	SAMN08343409	201301550	UW-MADISON	public	fastq,run.zq,sra	gs,s3,ncbi	gs.us-east1,ncbi.public,s3.us-east-1	SRX3565903	Illumina HiSeq 2500	PAIRED	RANDOM	GENOMIC	Botryozyma nematodophila	ILLUMINA	2018-11-01T00:00:00Z	Botryozyma_nematodophila	SRP129831	2018-01-16T13:48:00Z	1	PRJNA429441	Botryozyma_nematodophila	NRRL Y-17705	USA	North America	2016	USA: Madison\, Wisconsin	Microbe\, viral or environmental	missing	cell culture	culture from type material of Botryozyma nematodophila	NRRL:Y-17705
SRR6475862	WGS	503	1903612800	SAMN08343267	1141109399	UW-MADISON	public	run.zq,fastq,sra	gs,ncbi,s3	gs.us-east1,s3.us-east-1,ncbi.public	SRX3565902	Illumina HiSeq 2500	PAIRED	RANDOM	GENOMIC	Kazachstania taianensis	ILLUMINA	2018-11-01T00:00:00Z	Kazachstania_taianensis	SRP129831	2018-01-17T19:33:00Z	1	PRJNA429441	Kazachstania_taianensis	NRRL Y-48846	USA	North America	2016	USA: Madison\, Wisconsin	Microbe\, viral or environmental	missing	cell culture	culture from type material of Kazachstania taianensis	NRRL:Y-48846
SRR6475863	WGS	201	466767186	SAMN08343268	356368538	UW-MADISON	public	run.zq,sra,fastq	ncbi,gs,s3	gs.us-east1,s3.us-east-1,ncbi.public	SRX3565901	Illumina HiSeq 2500	PAIRED	RANDOM	GENOMIC	Sungouiozyma intestinalis	ILLUMINA	2018-11-01T00:00:00Z	Kazachstania_intestinalis	SRP129831	2018-01-17T19:21:00Z	1	PRJNA429441	Kazachstania_intestinalis	NRRL Y-48847	USA	North America	2016	USA: Madison\, Wisconsin	Microbe\, viral or environmental	missing	cell culture	type material of Kazachstania intestinalis	NRRL:Y-48847
SRR6475864	WGS	188	388758244	SAMN08343265	242222037	UW-MADISON	public	run.zq,fastq,sra	gs,s3,ncbi	gs.us-east1,ncbi.public,s3.us-east-1	SRX3565900	Illumina HiSeq 2500	PAIRED	RANDOM	GENOMIC	Saccharomyces martiniae	ILLUMINA	2018-11-01T00:00:00Z	Kazachstania_martiniae	SRP129831	2018-01-16T13:48:00Z	1	PRJNA429441	Kazachstania_martiniae	NRRL Y-409	USA	North America	2016	USA: Madison\, Wisconsin	Microbe\, viral or environmental	missing	cell culture	type material of Saccharomyces martiniae	NRRL:Y-409
SRR6475865	WGS	220	511594264	SAMN08343266	366255457	UW-MADISON	public	run.zq,fastq,sra	gs,s3,ncbi	s3.us-east-1,ncbi.public,gs.us-east1	SRX3565899	Illumina HiSeq 2500	PAIRED	RANDOM	GENOMIC	Monosporozyma siamensis	ILLUMINA	2018-11-01T00:00:00Z	Kazachstania_siamensis	SRP129831	2018-01-17T19:22:00Z	1	PRJNA429441	Kazachstania_siamensis	NRRL Y-48842	USA	North America	2016	USA: Madison\, Wisconsin	Microbe\, viral or environmental	missing	cell culture		NRRL:Y-48842
SRR6475866	WGS	192	529744704	SAMN08343263	333966362	UW-MADISON	public	sra,run.zq,fastq	ncbi,gs,s3	s3.us-east-1,ncbi.public,gs.us-east1	SRX3565898	Illumina HiSeq 2500	PAIRED	RANDOM	GENOMIC	Maudiozyma turicensis	ILLUMINA	2018-11-01T00:00:00Z	Kazachstania_turicensis	SRP129831	2018-01-16T13:48:00Z	1	PRJNA429441	Kazachstania_turicensis	NRRL Y-48834	USA	North America	2016	USA: Madison\, Wisconsin	Microbe\, viral or environmental	missing	cell culture	culture from type material of Saccharomyces turicensis	NRRL:Y-48834
SRR6475867	WGS	218	1218377042	SAMN08343264	829977896	UW-MADISON	public	run.zq,sra,fastq	gs,s3,ncbi	gs.us-east1,s3.us-east-1,ncbi.public	SRX3565897	Illumina HiSeq 2500	PAIRED	RANDOM	GENOMIC	Monosporozyma unispora	ILLUMINA	2018-11-01T00:00:00Z	Kazachstania_unispora	SRP129831	2018-01-17T19:41:00Z	1	PRJNA429441	Kazachstania_unispora	NRRL Y-1556	USA	North America	2016	USA: Madison\, Wisconsin	Microbe\, viral or environmental	missing	cell culture	type material of Saccharomyces unisporus	NRRL:Y-1556
SRR6475868	WGS	488	1791631488	SAMN08343261	1104169591	UW-MADISON	public	sra,fastq,run.zq	gs,s3,ncbi	ncbi.public,gs.us-east1,s3.us-east-1	SRX3565896	Illumina HiSeq 2500	PAIRED	RANDOM	GENOMIC	Debaryomyces prosopidis	ILLUMINA	2018-11-01T00:00:00Z	Debaryomyces_prosopidis	SRP129831	2018-01-16T13:49:00Z	1	PRJNA429441	Debaryomyces_prosopidis	NRRL Y-27369	USA	North America	2016	USA: Madison\, Wisconsin	Microbe\, viral or environmental	missing	cell culture	culture from type material of Debaryomyces prosopidis	NRRL:Y-27369
SRR6475869	WGS	198	857438633	SAMN08343262	603365159	UW-MADISON	public	sra,run.zq,fastq	s3,gs,ncbi	gs.us-east1,ncbi.public,s3.us-east-1	SRX3565895	Illumina HiSeq 2500	PAIRED	RANDOM	GENOMIC	Kazachstania bromeliacearum	ILLUMINA	2018-11-01T00:00:00Z	Kazachstania_bromeliacearum	SRP129831	2018-01-17T19:29:00Z	1	PRJNA429441	Kazachstania_bromeliacearum	NRRL Y-48836	USA	North America	2016	USA: Madison\, Wisconsin	Microbe\, viral or environmental	missing	cell culture	culture from holotype of Kazachstania bromeliacearum	NRRL:Y-48836
SRR6475870	WGS	490	1017716770	SAMN08343259	622276253	UW-MADISON	public	fastq,sra,run.zq	s3,ncbi,gs	gs.us-east1,s3.us-east-1,ncbi.public	SRX3565894	Illumina HiSeq 2500	PAIRED	RANDOM	GENOMIC	Debaryomyces maramus	ILLUMINA	2018-11-01T00:00:00Z	Debaryomyces_maramus	SRP129831	2018-01-16T13:48:00Z	1	PRJNA429441	Debaryomyces_maramus	NRRL Y-2171	USA	North America	2016	USA: Madison\, Wisconsin	Microbe\, viral or environmental	missing	cell culture	culture from type material of Debaryomyces maramus	NRRL:Y-2171
SRR6475871	WGS	488	355307432	SAMN08343260	219772573	UW-MADISON	public	sra,run.zq,fastq	s3,ncbi,gs	s3.us-east-1,gs.us-east1,ncbi.public	SRX3565893	Illumina HiSeq 2500	PAIRED	RANDOM	GENOMIC	Debaryomyces nepalensis	ILLUMINA	2018-11-01T00:00:00Z	Debaryomyces_nepalensis	SRP129831	2018-01-16T13:49:00Z	1	PRJNA429441	Debaryomyces_nepalensis	NRRL Y-7108	USA	North America	2016	USA: Madison\, Wisconsin	Microbe\, viral or environmental	missing	cell culture	type material of Debaryomyces nepalensis	NRRL:Y-7108
SRR6475872	WGS	492	686303592	SAMN08343407	398843869	UW-MADISON	public	run.zq,fastq,sra	s3,gs,ncbi	s3.us-east-1,ncbi.public,gs.us-east1	SRX3565892	Illumina HiSeq 2500	PAIRED	RANDOM	GENOMIC	Dipodascus albidus	ILLUMINA	2018-11-01T00:00:00Z	Dipodascus_albidus	SRP129831	2018-01-16T13:48:00Z	1	PRJNA429441	Dipodascus_albidus	NRRL Y-12859	USA	North America	2016	USA: Madison\, Wisconsin	Microbe\, viral or environmental	missing	cell culture	culture from type material of Dipodascus albidus	NRRL:Y-12859
SRR6475873	WGS	492	1068625476	SAMN08343408	657073233	UW-MADISON	public	fastq,sra,run.zq	s3,ncbi,gs	ncbi.public,s3.us-east-1,gs.us-east1	SRX3565891	Illumina HiSeq 2500	PAIRED	RANDOM	GENOMIC	Diddensiella caesifluorescens	ILLUMINA	2018-11-01T00:00:00Z	Diddensiella_caesifluorescens	SRP129831	2018-01-16T13:49:00Z	1	PRJNA429441	Diddensiella_caesifluorescens	NRRL Y-48781	USA	North America	2016	USA: Madison\, Wisconsin	Microbe\, viral or environmental	missing	cell culture	culture from holotype of Diddensiella caesifluorescens	NRRL:Y-48781
SRR6475874	WGS	491	248246572	SAMN08343401	140903753	UW-MADISON	public	fastq,sra,run.zq	gs,ncbi,s3	s3.us-east-1,ncbi.public,gs.us-east1	SRX3565890	Illumina HiSeq 2500	PAIRED	RANDOM	GENOMIC	Blastobotrys niveus	ILLUMINA	2018-11-01T00:00:00Z	Blastobotrys_nivea	SRP129831	2018-01-17T19:14:00Z	1	PRJNA429441	Blastobotrys_nivea	NRRL Y-17581	USA	North America	2016	USA: Madison\, Wisconsin	Microbe\, viral or environmental	missing	cell culture	culture from holotype of Blastobotrys niveus	NRRL:Y-17581
SRR6475875	WGS	492	274551252	SAMN08343402	159123035	UW-MADISON	public	run.zq,sra,fastq	s3,ncbi,gs	s3.us-east-1,ncbi.public,gs.us-east1	SRX3565889	Illumina HiSeq 2500	PAIRED	RANDOM	GENOMIC	Blastobotrys peoriensis	ILLUMINA	2018-11-01T00:00:00Z	Blastobotrys_peoriensis	SRP129831	2018-01-16T13:48:00Z	1	PRJNA429441	Blastobotrys_peoriensis	NRRL YB-2290	USA	North America	2016	USA: Madison\, Wisconsin	Microbe\, viral or environmental	missing	cell culture	culture from type material of Blastobotrys peoriensis	NRRL:YB-2290
SRR6475876	WGS	490	979490890	SAMN08343399	575097732	UW-MADISON	public	fastq,sra,run.zq	gs,ncbi,s3	s3.us-east-1,gs.us-east1,ncbi.public	SRX3565888	Illumina HiSeq 2500	PAIRED	RANDOM	GENOMIC	Blastobotrys mokoenaii	ILLUMINA	2018-11-01T00:00:00Z	Blastobotrys_mokoenaii	SRP129831	2018-01-16T13:49:00Z	1	PRJNA429441	Blastobotrys_mokoenaii	NRRL Y-27120	USA	North America	2016	USA: Madison\, Wisconsin	Microbe\, viral or environmental	missing	cell culture	culture from type material of Candida mokoenaii	NRRL:Y-27120
SRR6475877	WGS	490	473606560	SAMN08343400	272195087	UW-MADISON	public	fastq,run.zq,sra	ncbi,s3,gs	ncbi.public,gs.us-east1,s3.us-east-1	SRX3565887	Illumina HiSeq 2500	PAIRED	RANDOM	GENOMIC	Blastobotrys muscicola	ILLUMINA	2018-11-01T00:00:00Z	Blastobotrys_muscicola	SRP129831	2018-01-16T13:49:00Z	1	PRJNA429441	Blastobotrys_muscicola	NRRL Y-7993	USA	North America	2016	USA: Madison\, Wisconsin	Microbe\, viral or environmental	missing	cell culture	culture from type material of Blastobotrys muscicola	NRRL:Y-7993
SRR6475878	WGS	488	1079597032	SAMN08343405	635721106	UW-MADISON	public	fastq,sra,run.zq	ncbi,s3,gs	gs.us-east1,ncbi.public,s3.us-east-1	SRX3565886	Illumina HiSeq 2500	PAIRED	RANDOM	GENOMIC	Blastobotrys serpentis	ILLUMINA	2018-11-01T00:00:00Z	Blastobotrys_serpentis	SRP129831	2018-01-16T13:50:00Z	1	PRJNA429441	Blastobotrys_serpentis	NRRL Y-48249	USA	North America	2016	USA: Madison\, Wisconsin	Microbe\, viral or environmental	missing	cell culture	type material of Blastobotrys serpentis	NRRL:Y-48249
SRR6475879	WGS	490	734555570	SAMN08343406	428408076	UW-MADISON	public	fastq,run.zq,sra	gs,s3,ncbi	s3.us-east-1,gs.us-east1,ncbi.public	SRX3565885	Illumina HiSeq 2500	PAIRED	RANDOM	GENOMIC	Kodamaea laetipori	ILLUMINA	2018-11-01T00:00:00Z	Kodamaea_laetipori	SRP129831	2018-01-16T13:49:00Z	1	PRJNA429441	Kodamaea_laetipori	NRRL Y-27713	USA	North America	2016	USA: Madison\, Wisconsin	Microbe\, viral or environmental	missing	cell culture	culture from type material of Kodamaea laetipori	NRRL:Y-27713
SRR6475880	WGS	490	329372120	SAMN08343403	192252044	UW-MADISON	public	run.zq,fastq,sra	s3,ncbi,gs	ncbi.public,gs.us-east1,s3.us-east-1	SRX3565884	Illumina HiSeq 2500	PAIRED	RANDOM	GENOMIC	Blastobotrys proliferans	ILLUMINA	2018-11-01T00:00:00Z	Blastobotrys_proliferans	SRP129831	2018-01-16T13:49:00Z	1	PRJNA429441	Blastobotrys_proliferans	NRRL Y-17577	USA	North America	2016	USA: Madison\, Wisconsin	Microbe\, viral or environmental	missing	cell culture	culture from holotype of Blastobotrys proliferans	NRRL:Y-17577
SRR6475882	WGS	490	712435010	SAMN08343318	436928406	UW-MADISON	public	fastq,sra,run.zq	gs,s3,ncbi	gs.us-east1,ncbi.public,s3.us-east-1	SRX3565882	Illumina HiSeq 2500	PAIRED	RANDOM	GENOMIC	Pichia terricola	ILLUMINA	2018-11-01T00:00:00Z	Pichia_terricola	SRP129831	2018-01-16T13:49:00Z	1	PRJNA429441	Pichia_terricola	NRRL YB-4310	USA	North America	2016	USA: Madison\, Wisconsin	Microbe\, viral or environmental	missing	cell culture	type material of Pichia terricola	NRRL:YB-4310
SRR6475883	WGS	490	865837840	SAMN08343317	524374819	UW-MADISON	public	fastq,sra,run.zq	gs,s3,ncbi	gs.us-east1,ncbi.public,s3.us-east-1	SRX3565881	Illumina HiSeq 2500	PAIRED	RANDOM	GENOMIC	Kurtzmaniella fragi	ILLUMINA	2018-11-01T00:00:00Z	Candida_fragi	SRP129831	2018-01-16T13:49:00Z	1	PRJNA429441	Candida_fragi	NRRL Y-17910	USA	North America	2016	USA: Madison\, Wisconsin	Microbe\, viral or environmental	missing	cell culture	type material of Candida fragi	NRRL:Y-17910
SRR6475884	WGS	492	2089947612	SAMN08343312	1228645534	UW-MADISON	public	run.zq,fastq,sra	gs,ncbi,s3	gs.us-east1,s3.us-east-1,ncbi.public	SRX3565880	Illumina HiSeq 2500	PAIRED	RANDOM	GENOMIC	[Candida] hispaniensis	ILLUMINA	2018-11-01T00:00:00Z	Candida_hispaniensis	SRP129831	2018-01-16T13:51:00Z	1	PRJNA429441	Candida_hispaniensis	NRRL Y-5580	USA	North America	2016	USA: Madison\, Wisconsin	Microbe\, viral or environmental	missing	cell culture	type material of Candida hispaniensis	NRRL:Y-5580
SRR6475885	WGS	490	849825130	SAMN08343311	517479777	UW-MADISON	public	sra,run.zq,fastq	gs,ncbi,s3	s3.us-east-1,ncbi.public,gs.us-east1	SRX3565879	Illumina HiSeq 2500	PAIRED	RANDOM	GENOMIC	Wickerhamomyces canadensis	ILLUMINA	2018-11-01T00:00:00Z	Wickerhamomyces_canadensis	SRP129831	2018-01-16T13:49:00Z	1	PRJNA429441	Wickerhamomyces_canadensis	NRRL Y-1888	USA	North America	2016	USA: Madison\, Wisconsin	Microbe\, viral or environmental	missing	cell culture	type material of Hansenula canadensis	NRRL:Y-1888
SRR6475886	WGS	490	1080082500	SAMN08343310	639063975	UW-MADISON	public	run.zq,fastq,sra	ncbi,gs,s3	gs.us-east1,ncbi.public,s3.us-east-1	SRX3565878	Illumina HiSeq 2500	PAIRED	RANDOM	GENOMIC	Yamadazyma philogaea	ILLUMINA	2018-11-01T00:00:00Z	Yamadazyma_philogaea	SRP129831	2018-01-16T13:50:00Z	1	PRJNA429441	Yamadazyma_philogaea	NRRL Y-7813	USA	North America	2016	USA: Madison\, Wisconsin	Microbe\, viral or environmental	missing	cell culture	culture from type material of Pichia philogaea	NRRL:Y-7813
SRR6475887	WGS	490	650277040	SAMN08343309	384134265	UW-MADISON	public	run.zq,fastq,sra	s3,ncbi,gs	gs.us-east1,ncbi.public,s3.us-east-1	SRX3565877	Illumina HiSeq 2500	PAIRED	RANDOM	GENOMIC	Yamadazyma scolyti	ILLUMINA	2018-11-01T00:00:00Z	Yamadazyma_scolyti	SRP129831	2018-01-16T13:49:00Z	1	PRJNA429441	Yamadazyma_scolyti	NRRL Y-5512	USA	North America	2016	USA: Madison\, Wisconsin	Microbe\, viral or environmental	missing	cell culture	culture from type material of Endomycopsis scolyti	NRRL:Y-5512
SRR6475888	WGS	488	462269712	SAMN08343316	288754671	UW-MADISON	public	run.zq,sra,fastq	s3,ncbi,gs	gs.us-east1,ncbi.public,s3.us-east-1	SRX3565876	Illumina HiSeq 2500	PAIRED	RANDOM	GENOMIC	Isabelozyma heimii	ILLUMINA	2018-11-01T00:00:00Z	Hyphopichia_heimii	SRP129831	2018-01-16T13:49:00Z	1	PRJNA429441	Hyphopichia_heimii	NRRL Y-7502	USA	North America	2016	USA: Madison\, Wisconsin	Microbe\, viral or environmental	missing	cell culture	culture from type material of Pichia heimii	NRRL:Y-7502
SRR6475889	WGS	490	545693400	SAMN08343315	328944998	UW-MADISON	public	run.zq,fastq,sra	gs,ncbi,s3	ncbi.public,gs.us-east1,s3.us-east-1	SRX3565875	Illumina HiSeq 2500	PAIRED	RANDOM	GENOMIC	Cyberlindnera petersonii	ILLUMINA	2018-11-01T00:00:00Z	Cyberlindnera_petersonii	SRP129831	2018-01-16T13:49:00Z	1	PRJNA429441	Cyberlindnera_petersonii	NRRL YB-3808	USA	North America	2016	USA: Madison\, Wisconsin	Microbe\, viral or environmental	missing	cell culture	culture from type material of Hansenula petersonii	NRRL:YB-3808
SRR6475890	WGS	492	1729599924	SAMN08343314	1065467184	UW-MADISON	public	sra,fastq,run.zq	s3,ncbi,gs	s3.us-east-1,ncbi.public,gs.us-east1	SRX3565874	Illumina HiSeq 2500	PAIRED	RANDOM	GENOMIC	Sungouiella blattae	ILLUMINA	2018-11-01T00:00:00Z	Candida_blattae	SRP129831	2018-01-16T13:51:00Z	1	PRJNA429441	Candida_blattae	NRRL Y-27698	USA	North America	2016	USA: Madison\, Wisconsin	Microbe\, viral or environmental	missing	cell culture	culture from type material of Candida blattae	NRRL:Y-27698
SRR6475891	WGS	490	1048578930	SAMN08343313	614319004	UW-MADISON	public	sra,run.zq,fastq	gs,ncbi,s3	gs.us-east1,ncbi.public,s3.us-east-1	SRX3565873	Illumina HiSeq 2500	PAIRED	RANDOM	GENOMIC	Saccharomycodes sinensis	ILLUMINA	2018-11-01T00:00:00Z	Yueomyces_sinensis	SRP129831	2018-01-16T13:49:00Z	1	PRJNA429441	Yueomyces_sinensis	NRRL Y-17406	USA	North America	2016	USA: Madison\, Wisconsin	Microbe\, viral or environmental	missing	cell culture	culture from type material of Saccharomycodes sinensis	NRRL:Y-17406
SRR6475892	WGS	490	1635550420	SAMN08343398	898657251	UW-MADISON	public	run.zq,sra,fastq	s3,gs,ncbi	ncbi.public,s3.us-east-1,gs.us-east1	SRX3565872	Illumina HiSeq 2500	PAIRED	RANDOM	GENOMIC	Blastobotrys americana	ILLUMINA	2018-11-01T00:00:00Z	Blastobotrys_americana	SRP129831	2018-01-16T13:51:00Z	1	PRJNA429441	Blastobotrys_americana	NRRL Y-6844	USA	North America	2016	USA: Madison\, Wisconsin	Microbe\, viral or environmental	missing	cell culture	type material of Blastobotrys americana	NRRL:Y-6844
SRR6475893	WGS	490	855632120	SAMN08343397	487246963	UW-MADISON	public	sra,fastq,run.zq	s3,gs,ncbi	ncbi.public,s3.us-east-1,gs.us-east1	SRX3565871	Illumina HiSeq 2500	PAIRED	RANDOM	GENOMIC	Kluyveromyces aestuarii	ILLUMINA	2018-11-01T00:00:00Z	Kluyveromyces_aestuarii	SRP129831	2018-01-16T13:50:00Z	1	PRJNA429441	Kluyveromyces_aestuarii	NRRL YB-4510	USA	North America	2016	USA: Madison\, Wisconsin	Microbe\, viral or environmental	missing	cell culture	type material of Saccharomyces aestuarii	NRRL:YB-4510
SRR6475894	WGS	490	1277129630	SAMN08343390	752386437	UW-MADISON	public	sra,fastq,run.zq	ncbi,gs,s3	gs.us-east1,s3.us-east-1,ncbi.public	SRX3565870	Illumina HiSeq 2500	PAIRED	RANDOM	GENOMIC	Lipomyces japonicus	ILLUMINA	2018-11-01T00:00:00Z	Lipomyces_japonicus	SRP129831	2018-01-16T13:50:00Z	1	PRJNA429441	Lipomyces_japonicus	NRRL Y-17848	USA	North America	2016	USA: Madison\, Wisconsin	Microbe\, viral or environmental	missing	cell culture	culture from type material of Lipomyces japonicus	NRRL:Y-17848
SRR6475895	WGS	492	856781592	SAMN08343389	503787864	UW-MADISON	public	sra,run.zq,fastq	s3,gs,ncbi	ncbi.public,s3.us-east-1,gs.us-east1	SRX3565869	Illumina HiSeq 2500	PAIRED	RANDOM	GENOMIC	Lipomyces sp. NRRL Y-11553	ILLUMINA	2018-11-01T00:00:00Z	Lipomyces sp. NRRL Y-11553	SRP129831	2018-01-16T13:50:00Z	1	PRJNA429441	Lipomyces_kononenkoae	NRRL Y-11553	USA	North America	2016	USA: Madison\, Wisconsin	Microbe\, viral or environmental	missing	cell culture		NRRL:Y-11553
SRR6475896	WGS	492	421999224	SAMN08343392	248385065	UW-MADISON	public	run.zq,sra,fastq	s3,gs,ncbi	gs.us-east1,ncbi.public,s3.us-east-1	SRX3565868	Illumina HiSeq 2500	PAIRED	RANDOM	GENOMIC	Lipomyces arxii	ILLUMINA	2018-11-01T00:00:00Z	Lipomyces_arxii	SRP129831	2018-01-16T13:49:00Z	1	PRJNA429441	Lipomyces_arxii	NRRL Y-17921	USA	North America	2016	USA: Madison\, Wisconsin	Microbe\, viral or environmental	missing	cell culture	type material of Zygozyma arxii	NRRL:Y-17921
SRR6475897	WGS	490	1039040100	SAMN08343391	606729531	UW-MADISON	public	run.zq,sra,fastq	gs,s3,ncbi	ncbi.public,gs.us-east1,s3.us-east-1	SRX3565867	Illumina HiSeq 2500	PAIRED	RANDOM	GENOMIC	Lipomyces doorenjongii	ILLUMINA	2018-11-01T00:00:00Z	Lipomyces_doorenjongii	SRP129831	2018-01-16T13:50:00Z	1	PRJNA429441	Lipomyces_doorenjongii	NRRL Y-27504	USA	North America	2016	USA: Madison\, Wisconsin	Microbe\, viral or environmental	missing	cell culture	type material of Lipomyces doorenjongii	NRRL:Y-27504
SRR6475898	WGS	490	792340290	SAMN08343394	453102710	UW-MADISON	public	run.zq,fastq,sra	gs,s3,ncbi	s3.us-east-1,gs.us-east1,ncbi.public	SRX3565866	Illumina HiSeq 2500	PAIRED	RANDOM	GENOMIC	Lipomyces oligophaga	ILLUMINA	2018-11-01T00:00:00Z	Lipomyces_oligophaga	SRP129831	2018-01-16T13:50:00Z	1	PRJNA429441	Lipomyces_oligophaga	NRRL Y-17247	USA	North America	2016	USA: Madison\, Wisconsin	Microbe\, viral or environmental	missing	cell culture	type material of Lipomyces oligophaga	NRRL:Y-17247
SRR6475899	WGS	488	776179616	SAMN08343393	449849746	UW-MADISON	public	sra,run.zq,fastq	gs,s3,ncbi	gs.us-east1,ncbi.public,s3.us-east-1	SRX3565865	Illumina HiSeq 2500	PAIRED	RANDOM	GENOMIC	Lipomyces mesembrius	ILLUMINA	2018-11-01T00:00:00Z	Lipomyces_mesembrius	SRP129831	2018-01-16T13:50:00Z	1	PRJNA429441	Lipomyces_mesembrius	NRRL Y-27506	USA	North America	2016	USA: Madison\, Wisconsin	Microbe\, viral or environmental	missing	cell culture	type material of Lipomyces mesembrius	NRRL:Y-27506
SRR6475900	WGS	488	652041688	SAMN08343396	376491214	UW-MADISON	public	run.zq,fastq,sra	s3,ncbi,gs	gs.us-east1,ncbi.public,s3.us-east-1	SRX3565864	Illumina HiSeq 2500	PAIRED	RANDOM	GENOMIC	Saccharomyces dobzhanskii	ILLUMINA	2018-11-01T00:00:00Z	Kluyveromyces_dobzhanskii	SRP129831	2018-01-16T13:49:00Z	1	PRJNA429441	Kluyveromyces_dobzhanskii	NRRL Y-1974	USA	North America	2016	USA: Madison\, Wisconsin	Microbe\, viral or environmental	missing	cell culture	type material of Saccharomyces dobzhanskii	NRRL:Y-1974
SRR6475901	WGS	488	509318280	SAMN08343395	301136121	UW-MADISON	public	run.zq,fastq,sra	ncbi,s3,gs	s3.us-east-1,ncbi.public,gs.us-east1	SRX3565863	Illumina HiSeq 2500	PAIRED	RANDOM	GENOMIC	Zygozyma suomiensis	ILLUMINA	2018-11-01T00:00:00Z	Lipomyces_suomiensis	SRP129831	2018-01-16T13:50:00Z	1	PRJNA429441	Lipomyces_suomiensis	NRRL Y-17356	USA	North America	2016	USA: Madison\, Wisconsin	Microbe\, viral or environmental	missing	cell culture	type material of Lipomyces suomiensis	NRRL:Y-17356
SRR6475902	WGS	490	243408970	SAMN08343323	141858415	UW-MADISON	public	run.zq,fastq,sra	gs,ncbi,s3	gs.us-east1,ncbi.public,s3.us-east-1	SRX3565862	Illumina HiSeq 2500	PAIRED	RANDOM	GENOMIC	Tortispora starmeri	ILLUMINA	2018-11-01T00:00:00Z	Tortispora_starmeri	SRP129831	2018-01-16T13:50:00Z	1	PRJNA429441	Tortispora_starmeri	NRRL Y-63665	USA	North America	2016	USA: Madison\, Wisconsin	Microbe\, viral or environmental	missing	cell culture	type material of Tortispora starmeri	NRRL:Y-63665
SRR6475903	WGS	492	466571964	SAMN08343324	284319548	UW-MADISON	public	fastq,run.zq,sra	gs,ncbi,s3	s3.us-east-1,ncbi.public,gs.us-east1	SRX3565861	Illumina HiSeq 2500	PAIRED	RANDOM	GENOMIC	Wickerhamomyces alni	ILLUMINA	2018-11-01T00:00:00Z	Wickerhamomyces_alni	SRP129831	2018-01-16T13:50:00Z	1	PRJNA429441	Wickerhamomyces_alni	NRRL Y-11625	USA	North America	2016	USA: Madison\, Wisconsin	Microbe\, viral or environmental	missing	cell culture	type material of Hansenula alni	NRRL:Y-11625
SRR6475904	WGS	490	736641990	SAMN08343325	453597345	UW-MADISON	public	run.zq,sra,fastq	s3,ncbi,gs	ncbi.public,s3.us-east-1,gs.us-east1	SRX3565860	Illumina HiSeq 2500	PAIRED	RANDOM	GENOMIC	Wickerhamomyces bovis	ILLUMINA	2018-11-01T00:00:00Z	Wickerhamomyces_bovis	SRP129831	2018-01-16T13:50:00Z	1	PRJNA429441	Wickerhamomyces_bovis	NRRL YB-4184	USA	North America	2016	USA: Madison\, Wisconsin	Microbe\, viral or environmental	missing	cell culture	type material of Wickerhamomyces bovis	NRRL:YB-4184
SRR6475905	WGS	490	666130500	SAMN08343326	408167867	UW-MADISON	public	run.zq,sra,fastq	gs,ncbi,s3	ncbi.public,s3.us-east-1,gs.us-east1	SRX3565859	Illumina HiSeq 2500	PAIRED	RANDOM	GENOMIC	Wickerhamomyces hampshirensis	ILLUMINA	2018-11-01T00:00:00Z	Wickerhamomyces_hampshirensis	SRP129831	2018-01-16T13:50:00Z	1	PRJNA429441	Wickerhamomyces_hampshirensis	NRRL YB-4128	USA	North America	2016	USA: Madison\, Wisconsin	Microbe\, viral or environmental	missing	cell culture	type material of Pichia hampshirensis	NRRL:YB-4128
SRR6475906	WGS	488	210082048	SAMN08343319	128468114	UW-MADISON	public	fastq,sra,run.zq	s3,gs,ncbi	ncbi.public,gs.us-east1,s3.us-east-1	SRX3565858	Illumina HiSeq 2500	PAIRED	RANDOM	GENOMIC	Priceomyces castillae	ILLUMINA	2018-11-01T00:00:00Z	Priceomyces_castillae	SRP129831	2018-01-16T13:49:00Z	1	PRJNA429441	Priceomyces_castillae	NRRL Y-7501	USA	North America	2016	USA: Madison\, Wisconsin	Microbe\, viral or environmental	missing	cell culture	culture from type material of Priceomyces castillae	NRRL:Y-7501
SRR6475907	WGS	488	599438216	SAMN08343320	373036497	UW-MADISON	public	fastq,sra,run.zq	ncbi,s3,gs	gs.us-east1,ncbi.public,s3.us-east-1	SRX3565857	Illumina HiSeq 2500	PAIRED	RANDOM	GENOMIC	Priceomyces carsonii	ILLUMINA	2018-11-01T00:00:00Z	Priceomyces_carsonii	SRP129831	2018-01-16T13:50:00Z	1	PRJNA429441	Priceomyces_carsonii	NRRL YB-4275	USA	North America	2016	USA: Madison\, Wisconsin	Microbe\, viral or environmental	missing	cell culture	type material of Pichia carsonii	NRRL:YB-4275
SRR6475908	WGS	488	375661424	SAMN08343321	232422266	UW-MADISON	public	run.zq,sra,fastq	s3,gs,ncbi	s3.us-east-1,gs.us-east1,ncbi.public	SRX3565856	Illumina HiSeq 2500	PAIRED	RANDOM	GENOMIC	Wickerhamomyces sp. NRRL YB-2243	ILLUMINA	2018-11-01T00:00:00Z	Wickerhamomyces sp. NRRL YB-2243	SRP129831	2018-01-16T13:50:00Z	1	PRJNA429441	Candida_azyma	NRRL YB-2243	USA	North America	2016	USA: Madison\, Wisconsin	Microbe\, viral or environmental	missing	cell culture		NRRL:YB-2243
SRR6475909	WGS	490	723859360	SAMN08343322	442096846	UW-MADISON	public	run.zq,fastq,sra	s3,gs,ncbi	ncbi.public,gs.us-east1,s3.us-east-1	SRX3565855	Illumina HiSeq 2500	PAIRED	RANDOM	GENOMIC	Trigonopsis vinaria	ILLUMINA	2018-11-01T00:00:00Z	Trigonopsis_vinaria	SRP129831	2018-01-16T13:50:00Z	1	PRJNA429441	Trigonopsis_vinaria	NRRL Y-5715	USA	North America	2016	USA: Madison\, Wisconsin	Microbe\, viral or environmental	missing	cell culture	type material of Candida vinaria	NRRL:Y-5715
SRR6475910	WGS	490	1849686790	SAMN08343327	1114500300	UW-MADISON	public	sra,run.zq,fastq	ncbi,s3,gs	s3.us-east-1,gs.us-east1,ncbi.public	SRX3565854	Illumina HiSeq 2500	PAIRED	RANDOM	GENOMIC	[Candida] ponderosae	ILLUMINA	2018-11-01T00:00:00Z	Candida_ponderosae	SRP129831	2018-01-16T13:51:00Z	1	PRJNA429441	Candida_ponderosae	NRRL YB-2307	USA	North America	2016	USA: Madison\, Wisconsin	Microbe\, viral or environmental	missing	cell culture	type material of Candida ponderosae	NRRL:YB-2307
SRR6475911	WGS	490	277807460	SAMN08343328	168267544	UW-MADISON	public	fastq,sra,run.zq	gs,s3,ncbi	s3.us-east-1,gs.us-east1,ncbi.public	SRX3565853	Illumina HiSeq 2500	PAIRED	RANDOM	GENOMIC	Yamadazyma nakazawae	ILLUMINA	2018-11-01T00:00:00Z	Yamadazyma_nakazawae	SRP129831	2018-01-16T13:50:00Z	1	PRJNA429441	Yamadazyma_nakazawae	NRRL Y-7903	USA	North America	2016	USA: Madison\, Wisconsin	Microbe\, viral or environmental	missing	cell culture	type material of Pichia nakazawae	NRRL:Y-7903
SRR6475912	WGS	492	800071704	SAMN08343387	454771490	UW-MADISON	public	fastq,run.zq,sra	s3,ncbi,gs	gs.us-east1,s3.us-east-1,ncbi.public	SRX3565852	Illumina HiSeq 2500	PAIRED	RANDOM	GENOMIC	Zygotorulaspora florentina	ILLUMINA	2018-11-01T00:00:00Z	Zygotorulaspora_florentina	SRP129831	2018-01-16T13:50:00Z	1	PRJNA429441	Zygotorulaspora_florentina	NRRL Y-1560	USA	North America	2016	USA: Madison\, Wisconsin	Microbe\, viral or environmental	missing	cell culture	culture from type material of Zygosaccharomyces florentinus	NRRL:Y-1560
SRR6475913	WGS	488	520171400	SAMN08343388	312002057	UW-MADISON	public	sra,fastq,run.zq	ncbi,gs,s3	ncbi.public,s3.us-east-1,gs.us-east1	SRX3565851	Illumina HiSeq 2500	PAIRED	RANDOM	GENOMIC	Lipomyces lipofer	ILLUMINA	2018-11-01T00:00:00Z	Lipomyces_lipofer	SRP129831	2018-01-16T13:50:00Z	1	PRJNA429441	Lipomyces_lipofer	NRRL Y-11555	USA	North America	2016	USA: Madison\, Wisconsin	Microbe\, viral or environmental	missing	cell culture	type material of Lipomyces lipofer	NRRL:Y-11555
SRR6475914	WGS	490	1755834640	SAMN08343383	1030927561	UW-MADISON	public	run.zq,fastq,sra	gs,ncbi,s3	s3.us-east-1,ncbi.public,gs.us-east1	SRX3565850	Illumina HiSeq 2500	PAIRED	RANDOM	GENOMIC	Tetrapisispora iriomotensis	ILLUMINA	2018-11-01T00:00:00Z	Tetrapisispora_iriomotensis	SRP129831	2018-01-16T13:51:00Z	1	PRJNA429441	Tetrapisispora_iriomotensis	NRRL Y-27309	USA	North America	2016	USA: Madison\, Wisconsin	Microbe\, viral or environmental	missing	cell culture	culture from type material of Tetrapisispora iriomotensis	NRRL:Y-27309
SRR6475915	WGS	492	1337668296	SAMN08343384	730352698	UW-MADISON	public	fastq,sra,run.zq	s3,gs,ncbi	ncbi.public,gs.us-east1,s3.us-east-1	SRX3565849	Illumina HiSeq 2500	PAIRED	RANDOM	GENOMIC	Tetrapisispora fleetii	ILLUMINA	2018-11-01T00:00:00Z	Tetrapisispora_fleetii	SRP129831	2018-01-16T13:51:00Z	1	PRJNA429441	Tetrapisispora_fleetii	NRRL Y-27350	USA	North America	2016	USA: Madison\, Wisconsin	Microbe\, viral or environmental	missing	cell culture	culture from holotype of Tetrapisispora fleetii	NRRL:Y-27350
SRR6475916	WGS	488	696650744	SAMN08343385	418563419	UW-MADISON	public	fastq,run.zq,sra	ncbi,s3,gs	gs.us-east1,s3.us-east-1,ncbi.public	SRX3565848	Illumina HiSeq 2500	PAIRED	RANDOM	GENOMIC	Zygosaccharomyces bisporus	ILLUMINA	2018-11-01T00:00:00Z	Zygosaccharomyces_bisporus	SRP129831	2018-01-16T13:50:00Z	1	PRJNA429441	Zygosaccharomyces_bisporus	NRRL Y-12626	USA	North America	2016	USA: Madison\, Wisconsin	Microbe\, viral or environmental	missing	cell culture	culture from type material of Zygosaccharomyces bisporus	NRRL:Y-12626
SRR6475917	WGS	490	194765200	SAMN08343386	116881356	UW-MADISON	public	run.zq,fastq,sra	gs,ncbi,s3	gs.us-east1,s3.us-east-1,ncbi.public	SRX3565847	Illumina HiSeq 2500	PAIRED	RANDOM	GENOMIC	Zygosaccharomyces kombuchaensis	ILLUMINA	2018-11-01T00:00:00Z	Zygosaccharomyces_kombuchaensis	SRP129831	2018-01-16T13:49:00Z	1	PRJNA429441	Zygosaccharomyces_kombuchaensis	NRRL YB-4811	USA	North America	2016	USA: Madison\, Wisconsin	Microbe\, viral or environmental	missing	cell culture	culture from holotype of Zygosaccharomyces kombuchaensis	NRRL:YB-4811
SRR6475918	WGS	488	926394312	SAMN08343379	540675726	UW-MADISON	public	fastq,run.zq,sra	s3,gs,ncbi	gs.us-east1,ncbi.public,s3.us-east-1	SRX3565846	Illumina HiSeq 2500	PAIRED	RANDOM	GENOMIC	Peterozyma toletana	ILLUMINA	2018-11-01T00:00:00Z	Peterozyma_toletana	SRP129831	2018-01-16T13:51:00Z	1	PRJNA429441	Peterozyma_toletana	NRRL YB-4247	USA	North America	2016	USA: Madison\, Wisconsin	Microbe\, viral or environmental	missing	cell culture	type material of Debaryomyces toletanus	NRRL:YB-4247
SRR6475920	WGS	488	323249736	SAMN08343381	179685957	UW-MADISON	public	fastq,run.zq,sra	ncbi,s3,gs	ncbi.public,gs.us-east1,s3.us-east-1	SRX3565844	Illumina HiSeq 2500	PAIRED	RANDOM	GENOMIC	Saccharomyces pretoriensis	ILLUMINA	2018-11-01T00:00:00Z	Torulaspora_pretoriensis	SRP129831	2018-01-16T13:50:00Z	1	PRJNA429441	Torulaspora_pretoriensis	NRRL Y-17251	USA	North America	2016	USA: Madison\, Wisconsin	Microbe\, viral or environmental	missing	cell culture	type material of Saccharomyces pretoriensis	NRRL:Y-17251
SRR6475921	WGS	492	2147707428	SAMN08343382	1212269089	UW-MADISON	public	run.zq,sra,fastq	gs,s3,ncbi	gs.us-east1,s3.us-east-1,ncbi.public	SRX3565843	Illumina HiSeq 2500	PAIRED	RANDOM	GENOMIC	Tetrapisispora namnaoensis	ILLUMINA	2018-11-01T00:00:00Z	Tetrapisispora_namnaonensis	SRP129831	2018-01-16T13:52:00Z	1	PRJNA429441	Tetrapisispora_namnaonensis	NRRL Y-27982	USA	North America	2016	USA: Madison\, Wisconsin	Microbe\, viral or environmental	missing	cell culture	culture from type material of Tetrapisispora namnaoensis	NRRL:Y-27982
SRR6475922	WGS	490	1313211760	SAMN08343290	775877085	UW-MADISON	public	run.zq,fastq,sra	s3,ncbi,gs	s3.us-east-1,ncbi.public,gs.us-east1	SRX3565842	Illumina HiSeq 2500	PAIRED	RANDOM	GENOMIC	Isabelozyma rhagii	ILLUMINA	2018-11-01T00:00:00Z	Candida_rhagii	SRP129831	2018-01-16T13:51:00Z	1	PRJNA429441	Candida_rhagii	NRRL Y-2594	USA	North America	2016	USA: Madison\, Wisconsin	Microbe\, viral or environmental	missing	cell culture	type material of Candida tropicalis var. rhagii	NRRL:Y-2594
SRR6475923	WGS	492	1628921964	SAMN08343289	940992099	UW-MADISON	public	sra,run.zq,fastq	gs,ncbi,s3	ncbi.public,gs.us-east1,s3.us-east-1	SRX3565841	Illumina HiSeq 2500	PAIRED	RANDOM	GENOMIC	Isabelozyma gotoi	ILLUMINA	2018-11-01T00:00:00Z	Candida_gotoi	SRP129831	2018-01-16T13:52:00Z	1	PRJNA429441	Candida_gotoi	NRRL Y-27225	USA	North America	2016	USA: Madison\, Wisconsin	Microbe\, viral or environmental	missing	cell culture	culture from type material of Candida gotoi	NRRL:Y-27225
SRR6475924	WGS	492	1284617904	SAMN08343292	719898264	UW-MADISON	public	fastq,run.zq,sra	ncbi,gs,s3	s3.us-east-1,gs.us-east1,ncbi.public	SRX3565840	Illumina HiSeq 2500	PAIRED	RANDOM	GENOMIC	Kregervanrija fluxuum	ILLUMINA	2018-11-01T00:00:00Z	Kregervanrija_fluxuum	SRP129831	2018-01-16T13:51:00Z	1	PRJNA429441	Kregervanrija_fluxuum	NRRL YB-4273	USA	North America	2016	USA: Madison\, Wisconsin	Microbe\, viral or environmental	missing	cell culture	type material of Debaryomyces fluxuum	NRRL:YB-4273
SRR6475925	WGS	488	526926784	SAMN08343291	321223159	UW-MADISON	public	fastq,run.zq,sra	ncbi,s3,gs	gs.us-east1,s3.us-east-1,ncbi.public	SRX3565839	Illumina HiSeq 2500	PAIRED	RANDOM	GENOMIC	Kodamaea ohmeri	ILLUMINA	2018-11-01T00:00:00Z	Kodamaea_ohmeri	SRP129831	2018-01-16T13:50:00Z	1	PRJNA429441	Kodamaea_ohmeri	NRRL Y-1932	USA	North America	2016	USA: Madison\, Wisconsin	Microbe\, viral or environmental	missing	cell culture	culture from type material of Endomycopsis ohmeri	NRRL:Y-1932
SRR6475926	WGS	492	2357827836	SAMN08343294	1364706633	UW-MADISON	public	sra,fastq,run.zq	ncbi,gs,s3	s3.us-east-1,gs.us-east1,ncbi.public	SRX3565838	Illumina HiSeq 2500	PAIRED	RANDOM	GENOMIC	[Candida] orba	ILLUMINA	2018-11-01T00:00:00Z	Candida_orba	SRP129831	2018-01-16T13:52:00Z	1	PRJNA429441	Candida_orba	NRRL Y-27336	USA	North America	2016	USA: Madison\, Wisconsin	Microbe\, viral or environmental	missing	cell culture	type material of Candida orba	NRRL:Y-27336
SRR6475927	WGS	492	811202712	SAMN08343293	466935710	UW-MADISON	public	run.zq,sra,fastq	ncbi,s3,gs	s3.us-east-1,ncbi.public,gs.us-east1	SRX3565837	Illumina HiSeq 2500	PAIRED	RANDOM	GENOMIC	Kregervanrija delftensis	ILLUMINA	2018-11-01T00:00:00Z	Kregervanrija_delftensis	SRP129831	2018-01-16T13:50:00Z	1	PRJNA429441	Kregervanrija_delftensis	NRRL Y-7119	USA	North America	2016	USA: Madison\, Wisconsin	Microbe\, viral or environmental	missing	cell culture	type material of Pichia delftensis	NRRL:Y-7119
SRR6475928	WGS	492	352118004	SAMN08343296	199790614	UW-MADISON	public	run.zq,sra,fastq	s3,gs,ncbi	ncbi.public,gs.us-east1,s3.us-east-1	SRX3565836	Illumina HiSeq 2500	PAIRED	RANDOM	GENOMIC	Phaffomyces antillensis	ILLUMINA	2018-11-01T00:00:00Z	Phaffomyces_antillensis	SRP129831	2018-01-16T13:50:00Z	1	PRJNA429441	Phaffomyces_antillensis	NRRL Y-12881	USA	North America	2016	USA: Madison\, Wisconsin	Microbe\, viral or environmental	missing	cell culture	type material of Pichia antillensis	NRRL:Y-12881
SRR6475929	WGS	492	544661220	SAMN08343295	312651962	UW-MADISON	public	run.zq,sra,fastq	gs,s3,ncbi	gs.us-east1,ncbi.public,s3.us-east-1	SRX3565835	Illumina HiSeq 2500	PAIRED	RANDOM	GENOMIC	Phaffomyces thermotolerans	ILLUMINA	2018-11-01T00:00:00Z	Phaffomyces_thermotolerans	SRP129831	2018-01-16T13:50:00Z	1	PRJNA429441	Phaffomyces_thermotolerans	NRRL Y-11709	USA	North America	2016	USA: Madison\, Wisconsin	Microbe\, viral or environmental	missing	cell culture	culture from type material of Pichia opuntiae var. thermotolerans	NRRL:Y-11709
SRR6475930	WGS	490	851611180	SAMN08343298	503131892	UW-MADISON	public	run.zq,fastq,sra	ncbi,s3,gs	ncbi.public,s3.us-east-1,gs.us-east1	SRX3565834	Illumina HiSeq 2500	PAIRED	RANDOM	GENOMIC	Kurtzmaniella cleridarum	ILLUMINA	2018-11-01T00:00:00Z	Kurtzmaniella_cleridarum	SRP129831	2018-01-16T13:50:00Z	1	PRJNA429441	Kurtzmaniella_cleridarum	NRRL Y-48386	USA	North America	2016	USA: Madison\, Wisconsin	Microbe\, viral or environmental	missing	cell culture	culture from type material of Kurtzmaniella cleridarum	NRRL:Y-48386
SRR6475931	WGS	488	1844296936	SAMN08343297	1023797830	UW-MADISON	public	run.zq,sra,fastq	gs,ncbi,s3	ncbi.public,s3.us-east-1,gs.us-east1	SRX3565833	Illumina HiSeq 2500	PAIRED	RANDOM	GENOMIC	Phaffomyces opuntiae	ILLUMINA	2018-11-01T00:00:00Z	Phaffomyces_opuntiae	SRP129831	2018-01-16T13:52:00Z	1	PRJNA429441	Phaffomyces_opuntiae	NRRL Y-11707	USA	North America	2016	USA: Madison\, Wisconsin	Microbe\, viral or environmental	missing	cell culture	type material of Pichia opuntiae	NRRL:Y-11707
SRR6475932	WGS	188	590645052	SAMN08343276	366907702	UW-MADISON	public	run.zq,fastq,sra	ncbi,s3,gs	ncbi.public,gs.us-east1,s3.us-east-1	SRX3565832	Illumina HiSeq 2500	PAIRED	RANDOM	GENOMIC	Saccharomyces yakushimaensis	ILLUMINA	2018-11-01T00:00:00Z	Kazachstania_yakushimaensis	SRP129831	2018-01-16T13:50:00Z	1	PRJNA429441	Kazachstania_yakushimaensis	NRRL Y-48837	USA	North America	2016	USA: Madison\, Wisconsin	Microbe\, viral or environmental	missing	cell culture	culture from holotype of Saccharomyces yakushimaensis	NRRL:Y-48837
SRR6475933	WGS	193	904620960	SAMN08343275	707862297	UW-MADISON	public	sra,run.zq,fastq	gs,s3,ncbi	ncbi.public,s3.us-east-1,gs.us-east1	SRX3565831	Illumina HiSeq 2500	PAIRED	RANDOM	GENOMIC	Jamesozyma rosinii	ILLUMINA	2018-11-01T00:00:00Z	Kazachstania_rosinii	SRP129831	2018-01-17T19:31:00Z	1	PRJNA429441	Kazachstania_rosinii	NRRL Y-17919	USA	North America	2016	USA: Madison\, Wisconsin	Microbe\, viral or environmental	missing	cell culture	type material of Jamesozyma rosinii	NRRL:Y-17919
SRR6475934	WGS	218	1054222276	SAMN08343274	738195239	UW-MADISON	public	sra,run.zq,fastq	gs,ncbi,s3	gs.us-east1,ncbi.public,s3.us-east-1	SRX3565830	Illumina HiSeq 2500	PAIRED	RANDOM	GENOMIC	Saccharomyces transvaalensis	ILLUMINA	2018-11-01T00:00:00Z	Kazachstania_transvaalensis	SRP129831	2018-01-17T19:30:00Z	1	PRJNA429441	Kazachstania_transvaalensis	NRRL Y-17245	USA	North America	2016	USA: Madison\, Wisconsin	Microbe\, viral or environmental	missing	cell culture	type material of Saccharomyces transvaalensis	NRRL:Y-17245
SRR6475935	WGS	210	687986908	SAMN08343273	493102307	UW-MADISON	public	fastq,sra,run.zq	gs,s3,ncbi	s3.us-east-1,gs.us-east1,ncbi.public	SRX3565829	Illumina HiSeq 2500	PAIRED	RANDOM	GENOMIC	Jamesozyma spencerorum	ILLUMINA	2018-11-01T00:00:00Z	Kazachstania_spencerorum	SRP129831	2018-01-17T19:27:00Z	1	PRJNA429441	Kazachstania_spencerorum	NRRL Y-17920	USA	North America	2016	USA: Madison\, Wisconsin	Microbe\, viral or environmental	missing	cell culture	type material of Jamesozyma spencerorum	NRRL:Y-17920
SRR6475936	WGS	355	1150054008	SAMN08343272	727242710	UW-MADISON	public	sra,run.zq,fastq	gs,ncbi,s3	s3.us-east-1,ncbi.public,gs.us-east1	SRX3565828	Illumina HiSeq 2500	PAIRED	RANDOM	GENOMIC	Kazachstania viticola	ILLUMINA	2018-11-01T00:00:00Z	Kazachstania_viticola	SRP129831	2018-01-17T19:28:00Z	1	PRJNA429441	Kazachstania_viticola	NRRL Y-27206	USA	North America	2016	USA: Madison\, Wisconsin	Microbe\, viral or environmental	missing	cell culture	culture from type material of Kazachstania viticola	NRRL:Y-27206
SRR6475937	WGS	231	536452064	SAMN08343271	348529652	UW-MADISON	public	fastq,sra,run.zq	gs,ncbi,s3	s3.us-east-1,gs.us-east1,ncbi.public	SRX3565827	Illumina HiSeq 2500	PAIRED	RANDOM	GENOMIC	Monosporozyma solicola	ILLUMINA	2018-11-01T00:00:00Z	Kazachstania_solicola	SRP129831	2018-01-17T19:22:00Z	1	PRJNA429441	Kazachstania_solicola	NRRL Y-27207	USA	North America	2016	USA: Madison\, Wisconsin	Microbe\, viral or environmental	missing	cell culture	culture from type material of Kazachstania solicola	NRRL:Y-27207
SRR6475938	WGS	229	404789888	SAMN08343270	239123637	UW-MADISON	public	fastq,sra,run.zq	ncbi,gs,s3	gs.us-east1,s3.us-east-1,ncbi.public	SRX3565826	Illumina HiSeq 2500	PAIRED	RANDOM	GENOMIC	Saccharomyces kunashirensis	ILLUMINA	2018-11-01T00:00:00Z	Kazachstania_kunashirensis	SRP129831	2018-01-16T13:50:00Z	1	PRJNA429441	Kazachstania_kunashirensis	NRRL Y-27209	USA	North America	2016	USA: Madison\, Wisconsin	Microbe\, viral or environmental	missing	cell culture	culture from type material of Saccharomyces kunashirensis	NRRL:Y-27209
SRR6475939	WGS	209	437272658	SAMN08343269	318422704	UW-MADISON	public	run.zq,sra,fastq	gs,s3,ncbi	gs.us-east1,ncbi.public,s3.us-east-1	SRX3565825	Illumina HiSeq 2500	PAIRED	RANDOM	GENOMIC	Monosporozyma aerobia	ILLUMINA	2018-11-01T00:00:00Z	Kazachstania_aerobia	SRP129831	2018-01-17T19:21:00Z	1	PRJNA429441	Kazachstania_aerobia	NRRL Y-27976	USA	North America	2016	USA: Madison\, Wisconsin	Microbe\, viral or environmental	missing	cell culture	culture from type material of Kazachstania aerobia	NRRL:Y-27976
SRR6475940	WGS	490	781406430	SAMN08343339	452483790	UW-MADISON	public	sra,fastq,run.zq	gs,ncbi,s3	ncbi.public,gs.us-east1,s3.us-east-1	SRX3565824	Illumina HiSeq 2500	PAIRED	RANDOM	GENOMIC	[Candida] montana	ILLUMINA	2018-11-01T00:00:00Z	Candida_montana	SRP129831	2018-01-16T13:51:00Z	1	PRJNA429441	Candida_montana	NRRL Y-17326	USA	North America	2016	USA: Madison\, Wisconsin	Microbe\, viral or environmental	missing	cell culture	type material of Candida montana	NRRL:Y-17326
SRR6475941	WGS	490	1646786120	SAMN08343278	986282388	UW-MADISON	public	fastq,sra,run.zq	ncbi,gs,s3	gs.us-east1,s3.us-east-1,ncbi.public	SRX3565823	Illumina HiSeq 2500	PAIRED	RANDOM	GENOMIC	Cyberlindnera americana	ILLUMINA	2018-11-01T00:00:00Z	Cyberlindnera_americana	SRP129831	2018-01-16T13:51:00Z	1	PRJNA429441	Cyberlindnera_americana	NRRL Y-2156	USA	North America	2016	USA: Madison\, Wisconsin	Microbe\, viral or environmental	missing	cell culture	type material of Hansenula bimundalis var. americana	NRRL:Y-2156
SRR6475942	WGS	488	1089782080	SAMN08343277	663345597	UW-MADISON	public	run.zq,fastq,sra	gs,ncbi,s3	ncbi.public,gs.us-east1,s3.us-east-1	SRX3565822	Illumina HiSeq 2500	PAIRED	RANDOM	GENOMIC	Candidozyma heveicola	ILLUMINA	2018-11-01T00:00:00Z	Candida_heveicola	SRP129831	2018-01-16T13:51:00Z	1	PRJNA429441	Candida_heveicola	NRRL Y-48716	USA	North America	2016	USA: Madison\, Wisconsin	Microbe\, viral or environmental	missing	cell culture	culture from type material of Candida heveicola	NRRL:Y-48716
SRR6475943	WGS	488	778780656	SAMN08343378	477033232	UW-MADISON	public	sra,fastq,run.zq	s3,ncbi,gs	ncbi.public,gs.us-east1,s3.us-east-1	SRX3565821	Illumina HiSeq 2500	PAIRED	RANDOM	GENOMIC	Ogataea zsoltii	ILLUMINA	2018-11-01T00:00:00Z	Ogataea_zsoltii	SRP129831	2018-01-16T13:51:00Z	1	PRJNA429441	Ogataea_zsoltii	NRRL Y-27601	USA	North America	2016	USA: Madison\, Wisconsin	Microbe\, viral or environmental	missing	cell culture	type material of Ogataea zsoltii	NRRL:Y-27601
SRR6475944	WGS	488	447344232	SAMN08343377	262045485	UW-MADISON	public	run.zq,fastq,sra	gs,s3,ncbi	s3.us-east-1,gs.us-east1,ncbi.public	SRX3565820	Illumina HiSeq 2500	PAIRED	RANDOM	GENOMIC	Ogataea trehalophila	ILLUMINA	2018-11-01T00:00:00Z	Ogataea_trehalophila	SRP129831	2018-01-16T13:50:00Z	1	PRJNA429441	Ogataea_trehalophila	NRRL Y-6781	USA	North America	2016	USA: Madison\, Wisconsin	Microbe\, viral or environmental	missing	cell culture	type material of Pichia trehalophila	NRRL:Y-6781
SRR6475945	WGS	492	891624048	SAMN08343372	537482793	UW-MADISON	public	fastq,run.zq,sra	ncbi,s3,gs	ncbi.public,gs.us-east1,s3.us-east-1	SRX3565819	Illumina HiSeq 2500	PAIRED	RANDOM	GENOMIC	Ogataea philodendri	ILLUMINA	2018-11-01T00:00:00Z	Ogataea_philodendra	SRP129831	2018-01-16T13:51:00Z	1	PRJNA429441	Ogataea_philodendra	NRRL Y-7210	USA	North America	2016	USA: Madison\, Wisconsin	Microbe\, viral or environmental	missing	cell culture	culture from type material of Hansenula philodendri	NRRL:Y-7210
SRR6475946	WGS	492	426817872	SAMN08343371	248030243	UW-MADISON	public	sra,fastq,run.zq	s3,gs,ncbi	ncbi.public,s3.us-east-1,gs.us-east1	SRX3565818	Illumina HiSeq 2500	PAIRED	RANDOM	GENOMIC	Ogataea glucozyma	ILLUMINA	2018-11-01T00:00:00Z	Ogataea_glucozyma	SRP129831	2018-01-16T13:50:00Z	1	PRJNA429441	Ogataea_glucozyma	NRRL YB-2185	USA	North America	2016	USA: Madison\, Wisconsin	Microbe\, viral or environmental	missing	cell culture	type material of Hansenula glucozyma	NRRL:YB-2185
SRR6475947	WGS	490	284357290	SAMN08343370	170397778	UW-MADISON	public	sra,fastq,run.zq	s3,gs,ncbi	ncbi.public,s3.us-east-1,gs.us-east1	SRX3565817	Illumina HiSeq 2500	PAIRED	RANDOM	GENOMIC	Ogataea kodamae	ILLUMINA	2018-11-01T00:00:00Z	Ogataea_kodamae	SRP129831	2018-01-16T13:50:00Z	1	PRJNA429441	Ogataea_kodamae	NRRL Y-17234	USA	North America	2016	USA: Madison\, Wisconsin	Microbe\, viral or environmental	missing	cell culture	type material of Pichia kodamae	NRRL:Y-17234
SRR6475948	WGS	492	293492760	SAMN08343369	154013277	UW-MADISON	public	fastq,run.zq,sra	ncbi,gs,s3	s3.us-east-1,gs.us-east1,ncbi.public	SRX3565816	Illumina HiSeq 2500	PAIRED	RANDOM	GENOMIC	Ogataea methylovora	ILLUMINA	2018-11-01T00:00:00Z	Ogataea_methylivora	SRP129831	2018-01-16T13:50:00Z	1	PRJNA429441	Ogataea_methylivora	NRRL Y-17250	USA	North America	2016	USA: Madison\, Wisconsin	Microbe\, viral or environmental	missing	cell culture	type material of Pichia methylovora	NRRL:Y-17250
SRR6475949	WGS	488	363378464	SAMN08343376	215839756	UW-MADISON	public	sra,run.zq,fastq	gs,s3,ncbi	gs.us-east1,s3.us-east-1,ncbi.public	SRX3565815	Illumina HiSeq 2500	PAIRED	RANDOM	GENOMIC	Ogataea trehaloabstinens	ILLUMINA	2018-11-01T00:00:00Z	Ogataea_trehaloabstinens	SRP129831	2018-01-16T13:50:00Z	1	PRJNA429441	Ogataea_trehaloabstinens	NRRL Y-27595	USA	North America	2016	USA: Madison\, Wisconsin	Microbe\, viral or environmental	missing	cell culture	type material of Pichia trehaloabstinens	NRRL:Y-27595
SRR6475950	WGS	492	3688724244	SAMN08343375	2097489585	UW-MADISON	public	run.zq,sra,fastq	gs,ncbi,s3	ncbi.public,gs.us-east1,s3.us-east-1	SRX3565814	Illumina HiSeq 2500	PAIRED	RANDOM	GENOMIC	Ogataea ramenticola	ILLUMINA	2018-11-01T00:00:00Z	Ogataea_ramenticola	SRP129831	2018-01-16T13:55:00Z	1	PRJNA429441	Ogataea_ramenticola	NRRL YB-1985	USA	North America	2016	USA: Madison\, Wisconsin	Microbe\, viral or environmental	missing	cell culture	type material of Pichia ramenticola	NRRL:YB-1985
SRR6475951	WGS	488	1138782648	SAMN08343374	669195879	UW-MADISON	public	run.zq,sra,fastq	ncbi,s3,gs	gs.us-east1,s3.us-east-1,ncbi.public	SRX3565813	Illumina HiSeq 2500	PAIRED	RANDOM	GENOMIC	Ogataea pini	ILLUMINA	2018-11-01T00:00:00Z	Ogataea_pini	SRP129831	2018-01-16T13:54:00Z	1	PRJNA429441	Ogataea_pini	NRRL Y-11528	USA	North America	2016	USA: Madison\, Wisconsin	Microbe\, viral or environmental	missing	cell culture	type material of Zygosaccharomyces pini	NRRL:Y-11528
SRR6475952	WGS	492	469275012	SAMN08343373	268300896	UW-MADISON	public	run.zq,fastq,sra	gs,ncbi,s3	ncbi.public,gs.us-east1,s3.us-east-1	SRX3565812	Illumina HiSeq 2500	PAIRED	RANDOM	GENOMIC	Ogataea pilisensis	ILLUMINA	2018-11-01T00:00:00Z	Ogataea_pilisensis	SRP129831	2018-01-16T13:50:00Z	1	PRJNA429441	Ogataea_pilisensis	NRRL Y-27598	USA	North America	2016	USA: Madison\, Wisconsin	Microbe\, viral or environmental	missing	cell culture	type material of Ogataea pilisensis	NRRL:Y-27598
SRR6475954	WGS	490	1159641840	SAMN08343302	668615727	UW-MADISON	public	sra,run.zq,fastq	ncbi,gs,s3	s3.us-east-1,ncbi.public,gs.us-east1	SRX3565810	Illumina HiSeq 2500	PAIRED	RANDOM	GENOMIC	Starmera amethionina	ILLUMINA	2018-11-01T00:00:00Z	Starmera_amethionina	SRP129831	2018-01-16T13:51:00Z	1	PRJNA429441	Starmera_amethionina	NRRL Y-10978	USA	North America	2016	USA: Madison\, Wisconsin	Microbe\, viral or environmental	missing	cell culture	type material of Pichia amethionina	NRRL:Y-10978
SRR6475955	WGS	490	832569290	SAMN08343299	503056073	UW-MADISON	public	sra,fastq,run.zq	ncbi,gs,s3	gs.us-east1,ncbi.public,s3.us-east-1	SRX3565809	Illumina HiSeq 2500	PAIRED	RANDOM	GENOMIC	Middelhovenomyces tepae	ILLUMINA	2018-11-01T00:00:00Z	Middelhovenomyces_tepae	SRP129831	2018-01-16T13:51:00Z	1	PRJNA429441	Middelhovenomyces_tepae	NRRL Y-17670	USA	North America	2016	USA: Madison\, Wisconsin	Microbe\, viral or environmental	missing	cell culture	type material of Middelhovenomyces tepae	NRRL:Y-17670
SRR6475958	WGS	492	1045973796	SAMN08343306	638826629	UW-MADISON	public	fastq,run.zq,sra	s3,gs,ncbi	gs.us-east1,s3.us-east-1,ncbi.public	SRX3565806	Illumina HiSeq 2500	PAIRED	RANDOM	GENOMIC	Trigonopsis variabilis	ILLUMINA	2018-11-01T00:00:00Z	Trigonopsis_variabilis	SRP129831	2018-01-16T13:51:00Z	1	PRJNA429441	Trigonopsis_variabilis	NRRL Y-1579	USA	North America	2016	USA: Madison\, Wisconsin	Microbe\, viral or environmental	missing	cell culture	type material of Trigonopsis variabilis	NRRL:Y-1579
SRR6475959	WGS	488	1199710424	SAMN08343303	753977867	UW-MADISON	public	fastq,sra,run.zq	gs,s3,ncbi	s3.us-east-1,ncbi.public,gs.us-east1	SRX3565805	Illumina HiSeq 2500	PAIRED	RANDOM	GENOMIC	Tortispora ganteri	ILLUMINA	2018-11-01T00:00:00Z	Tortispora_ganteri	SRP129831	2018-01-16T13:51:00Z	1	PRJNA429441	Tortispora_ganteri	NRRL Y-17035	USA	North America	2016	USA: Madison\, Wisconsin	Microbe\, viral or environmental	missing	cell culture	type material of Tortispora ganteri	NRRL:Y-17035
SRR6475960	WGS	492	1259377320	SAMN08343304	748552876	UW-MADISON	public	fastq,run.zq,sra	s3,ncbi,gs	s3.us-east-1,ncbi.public,gs.us-east1	SRX3565804	Illumina HiSeq 2500	PAIRED	RANDOM	GENOMIC	Torulaspora maleeae	ILLUMINA	2018-11-01T00:00:00Z	Torulaspora_maleeae	SRP129831	2018-01-16T13:52:00Z	1	PRJNA429441	Torulaspora_maleeae	CBS 10694	USA	North America	2016	USA: Madison\, Wisconsin	Microbe\, viral or environmental	missing	cell culture	type material of Torulaspora maleeae	CBS:10694
SRR6475961	WGS	492	683017524	SAMN08343307	418765755	UW-MADISON	public	sra,run.zq,fastq	s3,gs,ncbi	gs.us-east1,ncbi.public,s3.us-east-1	SRX3565803	Illumina HiSeq 2500	PAIRED	RANDOM	GENOMIC	Yarrowia divulgata	ILLUMINA	2018-11-01T00:00:00Z	Yarrowia_divulgata	SRP129831	2018-01-16T13:51:00Z	1	PRJNA429441	Yarrowia_divulgata	NRRL Y-63741	USA	North America	2016	USA: Madison\, Wisconsin	Microbe\, viral or environmental	missing	cell culture	culture from type material of Yarrowia divulgata	NRRL:Y-63741
SRR6475962	WGS	492	1378948080	SAMN08343308	850624713	UW-MADISON	public	run.zq,sra,fastq	ncbi,s3,gs	s3.us-east-1,gs.us-east1,ncbi.public	SRX3565802	Illumina HiSeq 2500	PAIRED	RANDOM	GENOMIC	Yarrowia bubula	ILLUMINA	2018-11-01T00:00:00Z	Yarrowia_bubula	SRP129831	2018-01-16T13:51:00Z	1	PRJNA429441	Yarrowia_bubula	NRRL Y-63668	USA	North America	2016	USA: Madison\, Wisconsin	Microbe\, viral or environmental	missing	cell culture	type material of Yarrowia bubula	NRRL:Y-63668
SRR6475963	WGS	492	1775542392	SAMN08343279	1091831516	UW-MADISON	public	sra,fastq,run.zq	ncbi,s3,gs	gs.us-east1,s3.us-east-1,ncbi.public	SRX3565801	Illumina HiSeq 2500	PAIRED	RANDOM	GENOMIC	Cyberlindnera maclurae	ILLUMINA	2018-11-01T00:00:00Z	Cyberlindnera_maclurae	SRP129831	2018-01-16T13:52:00Z	1	PRJNA429441	Cyberlindnera_maclurae	NRRL Y-5377	USA	North America	2016	USA: Madison\, Wisconsin	Microbe\, viral or environmental	missing	cell culture	type material of Pichia maclurae	NRRL:Y-5377
SRR6475964	WGS	490	697250400	SAMN08343280	398781869	UW-MADISON	public	sra,fastq,run.zq	ncbi,s3,gs	gs.us-east1,ncbi.public,s3.us-east-1	SRX3565800	Illumina HiSeq 2500	PAIRED	RANDOM	GENOMIC	Hanseniaspora singularis (nom. inval.)	ILLUMINA	2018-11-01T00:00:00Z	Hanseniaspora_singularis	SRP129831	2018-01-16T13:51:00Z	1	PRJNA429441	Hanseniaspora_singularis	ZIM2326 Neza Cadez; ST-244	USA	North America	2016	USA: Madison\, Wisconsin	Microbe\, viral or environmental	missing	cell culture
SRR6475965	WGS	490	657226710	SAMN08343281	384649964	UW-MADISON	public	sra,fastq,run.zq	s3,ncbi,gs	ncbi.public,s3.us-east-1,gs.us-east1	SRX3565799	Illumina HiSeq 2500	PAIRED	RANDOM	GENOMIC	Hanseniaspora pseudoguilliermondii	ILLUMINA	2018-11-01T00:00:00Z	Hanseniaspora_pseudoguilliermondii	SRP129831	2018-01-16T13:52:00Z	1	PRJNA429441	Hanseniaspora_pseudoguilliermondii	ZIM213 Neza Cadez	USA	North America	2016	USA: Madison\, Wisconsin	Microbe\, viral or environmental	missing	cell culture
SRR6475966	WGS	490	485236220	SAMN08343282	300901399	UW-MADISON	public	sra,run.zq,fastq	s3,ncbi,gs	gs.us-east1,s3.us-east-1,ncbi.public	SRX3565798	Illumina HiSeq 2500	PAIRED	RANDOM	GENOMIC	Groenewaldozyma salmanticensis	ILLUMINA	2018-11-01T00:00:00Z	Candida_salmanticensis	SRP129831	2018-01-16T13:51:00Z	1	PRJNA429441	Candida_salmanticensis	NRRL Y-17090	USA	North America	2016	USA: Madison\, Wisconsin	Microbe\, viral or environmental	missing	cell culture	type material of Groenewaldozyma salmanticensis	NRRL:Y-17090
SRR6475968	WGS	488	857206648	SAMN08343284	531639338	UW-MADISON	public	fastq,run.zq,sra	s3,ncbi,gs	s3.us-east-1,gs.us-east1,ncbi.public	SRX3565796	Illumina HiSeq 2500	PAIRED	RANDOM	GENOMIC	Cyberlindnera mycetangii	ILLUMINA	2018-11-01T00:00:00Z	Candida_mycetangii	SRP129831	2018-01-16T13:51:00Z	1	PRJNA429441	Candida_mycetangii	NRRL Y-6843	USA	North America	2016	USA: Madison\, Wisconsin	Microbe\, viral or environmental	missing	cell culture	type material of Candida mycetangii	NRRL:Y-6843
SRR6475969	WGS	488	754336248	SAMN08343285	465454657	UW-MADISON	public	sra,run.zq,fastq	ncbi,s3,gs	gs.us-east1,ncbi.public,s3.us-east-1	SRX3565795	Illumina HiSeq 2500	PAIRED	RANDOM	GENOMIC	Cyberlindnera xylosilytica	ILLUMINA	2018-11-01T00:00:00Z	Cyberlindnera_xylosilytica	SRP129831	2018-01-16T13:51:00Z	1	PRJNA429441	Cyberlindnera_xylosilytica	NRRL YB-2097	USA	North America	2016	USA: Madison\, Wisconsin	Microbe\, viral or environmental	missing	cell culture	holotype of Cyberlindnera xylosilytica	NRRL:YB-2097
SRR6475970	WGS	488	513607800	SAMN08343286	309918800	UW-MADISON	public	run.zq,sra,fastq	ncbi,s3,gs	gs.us-east1,ncbi.public,s3.us-east-1	SRX3565794	Illumina HiSeq 2500	PAIRED	RANDOM	GENOMIC	Cyberlindnera suaveolens	ILLUMINA	2018-11-01T00:00:00Z	Cyberlindnera_suaveolens	SRP129831	2018-01-16T13:52:00Z	1	PRJNA429441	Cyberlindnera_suaveolens	NRRL Y-17391	USA	North America	2016	USA: Madison\, Wisconsin	Microbe\, viral or environmental	missing	cell culture	culture from lectotype of Pichia suaveolens	NRRL:Y-17391
SRR6475971	WGS	492	1174887636	SAMN08343287	691917423	UW-MADISON	public	fastq,run.zq,sra	gs,s3,ncbi	gs.us-east1,s3.us-east-1,ncbi.public	SRX3565793	Illumina HiSeq 2500	PAIRED	RANDOM	GENOMIC	Cyberlindnera saturnus	ILLUMINA	2018-11-01T00:00:00Z	Cyberlindnera_saturnus	SRP129831	2018-01-16T13:51:00Z	1	PRJNA429441	Cyberlindnera_saturnus	NRRL Y-17396	USA	North America	2016	USA: Madison\, Wisconsin	Microbe\, viral or environmental	missing	cell culture	culture from type material of Saccharomyces saturnus	NRRL:Y-17396
SRR6475972	WGS	492	1089584676	SAMN08343288	603856218	UW-MADISON	public	run.zq,fastq,sra	s3,ncbi,gs	ncbi.public,gs.us-east1,s3.us-east-1	SRX3565792	Illumina HiSeq 2500	PAIRED	RANDOM	GENOMIC	Hanseniaspora hatyaiensis (nom. inval.)	ILLUMINA	2018-11-01T00:00:00Z	Kloeckera_hatyaiensis	SRP129831	2018-01-16T13:51:00Z	1	PRJNA429441	Kloeckera_hatyaiensis	ZIM2327 Neza Cadez; ST-476	USA	North America	2016	USA: Madison\, Wisconsin	Microbe\, viral or environmental	missing	cell culture
SRR6475973	WGS	488	674697088	SAMN08343443	386810076	UW-MADISON	public	run.zq,fastq,sra	gs,ncbi,s3	gs.us-east1,s3.us-east-1,ncbi.public	SRX3565791	Illumina HiSeq 2500	PAIRED	RANDOM	GENOMIC	Ambrosiozyma ambrosiae	ILLUMINA	2018-11-01T00:00:00Z	Ambrosiozyma_ambrosiae	SRP129831	2018-01-16T13:51:00Z	1	PRJNA429441	Ambrosiozyma_ambrosiae	NRRL Y-7524	USA	North America	2016	USA: Madison\, Wisconsin	Microbe\, viral or environmental	missing	cell culture	type material of Pichia ambrosiae	NRRL:Y-7524
SRR6475974	WGS	490	1057443030	SAMN08343444	641279093	UW-MADISON	public	run.zq,sra,fastq	gs,s3,ncbi	s3.us-east-1,gs.us-east1,ncbi.public	SRX3565790	Illumina HiSeq 2500	PAIRED	RANDOM	GENOMIC	Ogataea henricii	ILLUMINA	2018-11-01T00:00:00Z	Ogataea_henricii	SRP129831	2018-01-16T13:51:00Z	1	PRJNA429441	Ogataea_henricii	NRRL YB-2194	USA	North America	2016	USA: Madison\, Wisconsin	Microbe\, viral or environmental	missing	cell culture	type material of Hansenula henricii	NRRL:YB-2194
SRR6475975	WGS	490	1887204620	SAMN08343441	1092052587	UW-MADISON	public	fastq,run.zq,sra	ncbi,s3,gs	s3.us-east-1,gs.us-east1,ncbi.public	SRX3565789	Illumina HiSeq 2500	PAIRED	RANDOM	GENOMIC	Ambrosiozyma vanderkliftii	ILLUMINA	2018-11-01T00:00:00Z	Ambrosiozyma_vanderkliftii	SRP129831	2018-01-16T13:53:00Z	1	PRJNA429441	Ambrosiozyma_vanderkliftii	NRRL Y-63633	USA	North America	2016	USA: Madison\, Wisconsin	Microbe\, viral or environmental	missing	cell culture	type material of Candida vanderkliftii	NRRL:Y-63633
SRR6475977	WGS	488	500411304	SAMN08343439	296488626	UW-MADISON	public	run.zq,fastq,sra	gs,ncbi,s3	gs.us-east1,s3.us-east-1,ncbi.public	SRX3565787	Illumina HiSeq 2500	PAIRED	RANDOM	GENOMIC	Brettanomyces custersianus	ILLUMINA	2018-11-01T00:00:00Z	Brettanomyces_custersianus	SRP129831	2018-01-16T13:51:00Z	1	PRJNA429441	Brettanomyces_custersianus	NRRL Y-6653	USA	North America	2016	USA: Madison\, Wisconsin	Microbe\, viral or environmental	missing	cell culture	type material of Brettanomyces custersianus	NRRL:Y-6653
SRR6475978	WGS	492	426797700	SAMN08343440	254056031	UW-MADISON	public	run.zq,sra,fastq	gs,ncbi,s3	ncbi.public,gs.us-east1,s3.us-east-1	SRX3565786	Illumina HiSeq 2500	PAIRED	RANDOM	GENOMIC	Torulaspora franciscae	ILLUMINA	2018-11-01T00:00:00Z	Torulaspora_franciscae	SRP129831	2018-01-16T13:50:00Z	1	PRJNA429441	Torulaspora_franciscae	NRRL Y-17532	USA	North America	2016	USA: Madison\, Wisconsin	Microbe\, viral or environmental	missing	cell culture		NRRL:Y-17532
SRR6475979	WGS	492	395128152	SAMN08343365	216694682	UW-MADISON	public	fastq,run.zq,sra	ncbi,s3,gs	s3.us-east-1,gs.us-east1,ncbi.public	SRX3565785	Illumina HiSeq 2500	PAIRED	RANDOM	GENOMIC	Nakazawaea holstii	ILLUMINA	2018-11-01T00:00:00Z	Nakazawaea_holstii	SRP129831	2018-01-16T13:50:00Z	1	PRJNA429441	Nakazawaea_holstii	NRRL Y-2155	USA	North America	2016	USA: Madison\, Wisconsin	Microbe\, viral or environmental	missing	cell culture	culture from type material of Hansenula holstii	NRRL:Y-2155
SRR6475980	WGS	490	519261330	SAMN08343366	313990873	UW-MADISON	public	fastq,run.zq,sra	s3,gs,ncbi	s3.us-east-1,gs.us-east1,ncbi.public	SRX3565784	Illumina HiSeq 2500	PAIRED	RANDOM	GENOMIC	Ogataea nonfermentans	ILLUMINA	2018-11-01T00:00:00Z	Ogataea_nonfermentans	SRP129831	2018-01-16T13:51:00Z	1	PRJNA429441	Ogataea_nonfermentans	NRRL YB-2203	USA	North America	2016	USA: Madison\, Wisconsin	Microbe\, viral or environmental	missing	cell culture	type material of Hansenula nonfermentans	NRRL:YB-2203
SRR6475981	WGS	488	535154952	SAMN08343363	291564921	UW-MADISON	public	fastq,run.zq,sra	s3,gs,ncbi	s3.us-east-1,gs.us-east1,ncbi.public	SRX3565783	Illumina HiSeq 2500	PAIRED	RANDOM	GENOMIC	Kuraishia molischiana	ILLUMINA	2018-11-01T00:00:00Z	Kuraishia_molischiana	SRP129831	2018-01-16T13:51:00Z	1	PRJNA429441	Kuraishia_molischiana	NRRL Y-27899	USA	North America	2016	USA: Madison\, Wisconsin	Microbe\, viral or environmental	missing	cell culture	culture from type material of Kuraishia molischiana	NRRL:Y-27899
SRR6475982	WGS	488	451846520	SAMN08343364	268351294	UW-MADISON	public	fastq,sra,run.zq	ncbi,s3,gs	gs.us-east1,s3.us-east-1,ncbi.public	SRX3565782	Illumina HiSeq 2500	PAIRED	RANDOM	GENOMIC	Kuraishia ogatae	ILLUMINA	2018-11-01T00:00:00Z	Kuraishia_ogatae	SRP129831	2018-01-16T13:50:00Z	1	PRJNA429441	Kuraishia_ogatae	NRRL Y-48474	USA	North America	2016	USA: Madison\, Wisconsin	Microbe\, viral or environmental	missing	cell culture	type material of Kuraishia ogatae	NRRL:Y-48474
SRR6475983	WGS	492	2851001748	SAMN08343361	1552258623	UW-MADISON	public	run.zq,fastq,sra	s3,ncbi,gs	gs.us-east1,ncbi.public,s3.us-east-1	SRX3565781	Illumina HiSeq 2500	PAIRED	RANDOM	GENOMIC	Ambrosiozyma oregonensis (nom. inval.)	ILLUMINA	2018-11-01T00:00:00Z	Ambrosiozyma_oregonensis	SRP129831	2018-01-16T13:53:00Z	1	PRJNA429441	Ambrosiozyma_oregonensis	NRRL Y-6106	USA	North America	2016	USA: Madison\, Wisconsin	Microbe\, viral or environmental	missing	cell culture		NRRL:Y-6106
SRR6475984	WGS	490	616859040	SAMN08343362	343734641	UW-MADISON	public	fastq,sra,run.zq	gs,s3,ncbi	ncbi.public,s3.us-east-1,gs.us-east1	SRX3565780	Illumina HiSeq 2500	PAIRED	RANDOM	GENOMIC	Komagataella pseudopastoris	ILLUMINA	2018-11-01T00:00:00Z	Komagataella_pseudopastoris	SRP129831	2018-01-16T13:51:00Z	1	PRJNA429441	Komagataella_pseudopastoris	NRRL Y-27603	USA	North America	2016	USA: Madison\, Wisconsin	Microbe\, viral or environmental	missing	cell culture	culture from type material of Pichia pseudopastoris	NRRL:Y-27603
SRR6475985	WGS	492	876343020	SAMN08343359	527370574	UW-MADISON	public	fastq,sra,run.zq	gs,ncbi,s3	ncbi.public,gs.us-east1,s3.us-east-1	SRX3565779	Illumina HiSeq 2500	PAIRED	RANDOM	GENOMIC	Citeromyces hawaiiensis	ILLUMINA	2018-11-01T00:00:00Z	Citeromyces_hawaiiensis	SRP129831	2018-01-16T13:51:00Z	1	PRJNA429441	Citeromyces_hawaiiensis	NRRL Y-11581	USA	North America	2016	USA: Madison\, Wisconsin	Microbe\, viral or environmental	missing	cell culture	culture from holotype of Citeromyces hawaiiensis	NRRL:Y-11581
SRR6475987	WGS	488	1790364152	SAMN08343367	1116165869	UW-MADISON	public	run.zq,sra,fastq	ncbi,gs,s3	ncbi.public,gs.us-east1,s3.us-east-1	SRX3565777	Illumina HiSeq 2500	PAIRED	RANDOM	GENOMIC	Ogataea naganishii	ILLUMINA	2018-11-01T00:00:00Z	Ogataea_naganishii	SRP129831	2018-01-16T13:52:00Z	1	PRJNA429441	Ogataea_naganishii	NRRL Y-7654	USA	North America	2016	USA: Madison\, Wisconsin	Microbe\, viral or environmental	missing	cell culture	type material of Pichia naganishii	NRRL:Y-7654
SRR6475988	WGS	490	872919810	SAMN08343368	493798103	UW-MADISON	public	run.zq,fastq,sra	gs,s3,ncbi	s3.us-east-1,gs.us-east1,ncbi.public	SRX3565776	Illumina HiSeq 2500	PAIRED	RANDOM	GENOMIC	Ogataea minuta	ILLUMINA	2018-11-01T00:00:00Z	Ogataea_minuta	SRP129831	2018-01-16T13:51:00Z	1	PRJNA429441	Ogataea_minuta	NRRL Y-411	USA	North America	2016	USA: Madison\, Wisconsin	Microbe\, viral or environmental	missing	cell culture	type material of Hansenula minuta	NRRL:Y-411
SRR6475989	WGS	492	282615132	SAMN08343427	166265557	UW-MADISON	public	sra,run.zq,fastq	ncbi,s3,gs	ncbi.public,s3.us-east-1,gs.us-east1	SRX3565775	Illumina HiSeq 2500	PAIRED	RANDOM	GENOMIC	Saturnispora serradocipensis	ILLUMINA	2018-11-01T00:00:00Z	Saturnispora_serradocipensis	SRP129831	2018-01-16T13:50:00Z	1	PRJNA429441	Saturnispora_serradocipensis	NRRL Y-48717	USA	North America	2016	USA: Madison\, Wisconsin	Microbe\, viral or environmental	missing	cell culture	culture from holotype of Saturnispora serradocipensis	NRRL:Y-48717
SRR6475990	WGS	488	1963143968	SAMN08343345	1176261917	UW-MADISON	public	fastq,sra,run.zq	ncbi,gs,s3	s3.us-east-1,gs.us-east1,ncbi.public	SRX3565774	Illumina HiSeq 2500	PAIRED	RANDOM	GENOMIC	Suhomyces pyralidae	ILLUMINA	2018-11-01T00:00:00Z	Candida_pyralidae	SRP129831	2018-01-16T13:52:00Z	1	PRJNA429441	Candida_pyralidae	NRRL Y-27085	USA	North America	2016	USA: Madison\, Wisconsin	Microbe\, viral or environmental	missing	cell culture	type material of Candida pyralidae	NRRL:Y-27085
SRR6475991	WGS	489	519927106	SAMN08343438	326494520	UW-MADISON	public	run.zq,fastq,sra	s3,ncbi,gs	ncbi.public,gs.us-east1,s3.us-east-1	SRX3565773	Illumina HiSeq 2500	PAIRED	RANDOM	GENOMIC	Zygotorulaspora mrakii	ILLUMINA	2018-11-01T00:00:00Z	Zygotorulaspora_mrakii	SRP129831	2018-01-16T13:51:00Z	1	PRJNA429441	Zygotorulaspora_mrakii	NRRL Y-12654	USA	North America	2016	USA: Madison\, Wisconsin	Microbe\, viral or environmental	missing	cell culture	culture from type material of Zygotorulaspora mrakii	NRRL:Y-12654
SRR6475992	WGS	490	419115130	SAMN08343437	242902289	UW-MADISON	public	run.zq,sra,fastq	s3,gs,ncbi	ncbi.public,gs.us-east1,s3.us-east-1	SRX3565772	Illumina HiSeq 2500	PAIRED	RANDOM	GENOMIC	Komagataella populi	ILLUMINA	2018-11-01T00:00:00Z	Komagataella_populi	SRP129831	2018-01-16T13:51:00Z	1	PRJNA429441	Komagataella_populi	NRRL YB-455	USA	North America	2016	USA: Madison\, Wisconsin	Microbe\, viral or environmental	missing	cell culture	culture from type material of Komagataella populi	NRRL:YB-455
SRR6475993	WGS	490	1420761370	SAMN08343434	872606692	UW-MADISON	public	run.zq,fastq,sra	s3,gs,ncbi	gs.us-east1,s3.us-east-1,ncbi.public	SRX3565771	Illumina HiSeq 2500	PAIRED	RANDOM	GENOMIC	Sporopachydermia lactativora	ILLUMINA	2018-11-01T00:00:00Z	Sporopachydermia_lactativora	SRP129831	2018-01-16T13:52:00Z	1	PRJNA429441	Sporopachydermia_lactativora	NRRL Y-11591	USA	North America	2016	USA: Madison\, Wisconsin	Microbe\, viral or environmental	missing	cell culture	culture from type material of Sporopachydermia lactativora	NRRL:Y-11591
SRR6475994	WGS	490	845047630	SAMN08343433	519002798	UW-MADISON	public	run.zq,fastq,sra	gs,s3,ncbi	gs.us-east1,ncbi.public,s3.us-east-1	SRX3565770	Illumina HiSeq 2500	PAIRED	RANDOM	GENOMIC	Spencermartinsiella europaea	ILLUMINA	2018-11-01T00:00:00Z	Spencermartinsiella_europaea	SRP129831	2018-01-16T13:51:00Z	1	PRJNA429441	Spencermartinsiella_europaea	NRRL Y-48265	USA	North America	2016	USA: Madison\, Wisconsin	Microbe\, viral or environmental	missing	cell culture	culture from type material of Spencermartinsiella europaea	NRRL:Y-48265
SRR6475995	WGS	488	917927512	SAMN08343436	563669458	UW-MADISON	public	sra,fastq,run.zq	gs,s3,ncbi	ncbi.public,s3.us-east-1,gs.us-east1	SRX3565769	Illumina HiSeq 2500	PAIRED	RANDOM	GENOMIC	Starmera quercuum	ILLUMINA	2018-11-01T00:00:00Z	Starmera_quercuum	SRP129831	2018-01-16T13:51:00Z	1	PRJNA429441	Starmera_quercuum	NRRL YB-4281	USA	North America	2016	USA: Madison\, Wisconsin	Microbe\, viral or environmental	missing	cell culture	type material of Pichia quercuum	NRRL:YB-4281
SRR6475996	WGS	488	751454608	SAMN08343435	440505113	UW-MADISON	public	sra,fastq,run.zq	ncbi,s3,gs	gs.us-east1,ncbi.public,s3.us-east-1	SRX3565768	Illumina HiSeq 2500	PAIRED	RANDOM	GENOMIC	Starmera stellimalicola	ILLUMINA	2018-11-01T00:00:00Z	Candida_stellimalicola	SRP129831	2018-01-16T13:51:00Z	1	PRJNA429441	Candida_stellimalicola	NRRL Y-17912	USA	North America	2016	USA: Madison\, Wisconsin	Microbe\, viral or environmental	missing	cell culture	culture from type material of Candida stellimalicola	NRRL:Y-17912
SRR6475997	WGS	488	1096792200	SAMN08343430	656319774	UW-MADISON	public	fastq,sra,run.zq	gs,s3,ncbi	s3.us-east-1,ncbi.public,gs.us-east1	SRX3565767	Illumina HiSeq 2500	PAIRED	RANDOM	GENOMIC	Saturnispora hagleri	ILLUMINA	2018-11-01T00:00:00Z	Saturnispora_hagleri	SRP129831	2018-01-16T13:52:00Z	1	PRJNA429441	Saturnispora_hagleri	NRRL Y-27828	USA	North America	2016	USA: Madison\, Wisconsin	Microbe\, viral or environmental	missing	cell culture	culture from type material of Saturnispora hagleri	NRRL:Y-27828
SRR6475998	WGS	492	895685508	SAMN08343429	520057464	UW-MADISON	public	run.zq,sra,fastq	gs,s3,ncbi	s3.us-east-1,gs.us-east1,ncbi.public	SRX3565766	Illumina HiSeq 2500	PAIRED	RANDOM	GENOMIC	Saturnispora mendoncae	ILLUMINA	2018-11-01T00:00:00Z	Saturnispora_mendoncae	SRP129831	2018-01-16T13:51:00Z	1	PRJNA429441	Saturnispora_mendoncae	NRRL Y-11515	USA	North America	2016	USA: Madison\, Wisconsin	Microbe\, viral or environmental	missing	cell culture	type material of Saturnispora mendoncae	NRRL:Y-11515
SRR6475999	WGS	490	654240650	SAMN08343432	376732286	UW-MADISON	public	run.zq,sra,fastq	ncbi,gs,s3	gs.us-east1,s3.us-east-1,ncbi.public	SRX3565765	Illumina HiSeq 2500	PAIRED	RANDOM	GENOMIC	Priceomyces medius	ILLUMINA	2018-11-01T00:00:00Z	Priceomyces_medius	SRP129831	2018-01-16T13:51:00Z	1	PRJNA429441	Priceomyces_medius	NRRL Y-7122	USA	North America	2016	USA: Madison\, Wisconsin	Microbe\, viral or environmental	missing	cell culture	type material of Pichia media	NRRL:Y-7122
SRR6476001	WGS	488	349796448	SAMN08343334	194218509	UW-MADISON	public	run.zq,fastq,sra	gs,ncbi,s3	s3.us-east-1,ncbi.public,gs.us-east1	SRX3565763	Illumina HiSeq 2500	PAIRED	RANDOM	GENOMIC	Barnettozyma populi	ILLUMINA	2018-11-01T00:00:00Z	Barnettozyma_populi	SRP129831	2018-01-16T13:51:00Z	1	PRJNA429441	Barnettozyma_populi	NRRL Y-12728	USA	North America	2016	USA: Madison\, Wisconsin	Microbe\, viral or environmental	missing	cell culture	type material of Hansenula populi	NRRL:Y-12728
SRR6476002	WGS	490	477421210	SAMN08343333	276905903	UW-MADISON	public	fastq,sra,run.zq	ncbi,s3,gs	gs.us-east1,s3.us-east-1,ncbi.public	SRX3565762	Illumina HiSeq 2500	PAIRED	RANDOM	GENOMIC	Barnettozyma pratensis	ILLUMINA	2018-11-01T00:00:00Z	Barnettozyma_pratensis	SRP129831	2018-01-16T13:51:00Z	1	PRJNA429441	Barnettozyma_pratensis	NRRL Y-12696	USA	North America	2016	USA: Madison\, Wisconsin	Microbe\, viral or environmental	missing	cell culture	type material of Williopsis pratensis	NRRL:Y-12696
SRR6476003	WGS	490	844969720	SAMN08343336	481011704	UW-MADISON	public	fastq,sra,run.zq	ncbi,s3,gs	gs.us-east1,ncbi.public,s3.us-east-1	SRX3565761	Illumina HiSeq 2500	PAIRED	RANDOM	GENOMIC	Barnettozyma californica	ILLUMINA	2018-11-01T00:00:00Z	Barnettozyma_californica	SRP129831	2018-01-16T13:51:00Z	1	PRJNA429441	Barnettozyma_californica	NRRL Y-17395	USA	North America	2016	USA: Madison\, Wisconsin	Microbe\, viral or environmental	missing	cell culture	type material of Zygohansenula californica	NRRL:Y-17395
SRR6476004	WGS	488	271096688	SAMN08343335	164946290	UW-MADISON	public	fastq,sra,run.zq	ncbi,s3,gs	ncbi.public,s3.us-east-1,gs.us-east1	SRX3565760	Illumina HiSeq 2500	PAIRED	RANDOM	GENOMIC	Barnettozyma hawaiiensis	ILLUMINA	2018-11-01T00:00:00Z	Barnettozyma_hawaiiensis	SRP129831	2018-01-16T13:50:00Z	1	PRJNA429441	Barnettozyma_hawaiiensis	NRRL Y-27270	USA	North America	2016	USA: Madison\, Wisconsin	Microbe\, viral or environmental	missing	cell culture	culture from holotype of Pichia hawaiiensis	NRRL:Y-27270
SRR6476005	WGS	492	744922932	SAMN08343330	460908735	UW-MADISON	public	fastq,sra,run.zq	gs,s3,ncbi	gs.us-east1,s3.us-east-1,ncbi.public	SRX3565759	Illumina HiSeq 2500	PAIRED	RANDOM	GENOMIC	Zygoascus meyerae	ILLUMINA	2018-11-01T00:00:00Z	Zygoascus_meyerae	SRP129831	2018-01-16T13:51:00Z	1	PRJNA429441	Zygoascus_meyerae	NRRL Y-17319	USA	North America	2016	USA: Madison\, Wisconsin	Microbe\, viral or environmental	missing	cell culture	culture from type material of Trichosporon hellenicum	NRRL:Y-17319
SRR6476006	WGS	492	405100008	SAMN08343329	250411269	UW-MADISON	public	run.zq,sra,fastq	s3,ncbi,gs	gs.us-east1,ncbi.public,s3.us-east-1	SRX3565758	Illumina HiSeq 2500	PAIRED	RANDOM	GENOMIC	[Candida] incommunis	ILLUMINA	2018-11-01T00:00:00Z	Candida_incommunis	SRP129831	2018-01-16T13:51:00Z	1	PRJNA429441	Candida_incommunis	NRRL Y-17085	USA	North America	2016	USA: Madison\, Wisconsin	Microbe\, viral or environmental	missing	cell culture	type material of Candida incommunis	NRRL:Y-17085
SRR6476007	WGS	492	529512540	SAMN08343332	292150599	UW-MADISON	public	run.zq,sra,fastq	gs,ncbi,s3	ncbi.public,s3.us-east-1,gs.us-east1	SRX3565757	Illumina HiSeq 2500	PAIRED	RANDOM	GENOMIC	Barnettozyma salicaria	ILLUMINA	2018-11-01T00:00:00Z	Barnettozyma_salicaria	SRP129831	2018-01-16T13:51:00Z	1	PRJNA429441	Barnettozyma_salicaria	NRRL Y-6780	USA	North America	2016	USA: Madison\, Wisconsin	Microbe\, viral or environmental	missing	cell culture	type material of Pichia salicaria	NRRL:Y-6780
SRR6476008	WGS	490	612745490	SAMN08343331	383688492	UW-MADISON	public	run.zq,fastq,sra	s3,ncbi,gs	gs.us-east1,ncbi.public,s3.us-east-1	SRX3565756	Illumina HiSeq 2500	PAIRED	RANDOM	GENOMIC	Zygoascus ofunaensis	ILLUMINA	2018-11-01T00:00:00Z	Zygoascus_ofunaensis	SRP129831	2018-01-16T13:51:00Z	1	PRJNA429441	Zygoascus_ofunaensis	NRRL Y-10998	USA	North America	2016	USA: Madison\, Wisconsin	Microbe\, viral or environmental	missing	cell culture	culture from type material of Zygoascus ofunaensis	NRRL:Y-10998
SRR6476009	WGS	490	1330386260	SAMN08343338	767391252	UW-MADISON	public	fastq,sra,run.zq	s3,ncbi,gs	gs.us-east1,ncbi.public,s3.us-east-1	SRX3565755	Illumina HiSeq 2500	PAIRED	RANDOM	GENOMIC	Ambrosiozyma maleeae (nom. inval.)	ILLUMINA	2018-11-01T00:00:00Z	Ambrosiozyma_maleeae	SRP129831	2018-01-16T13:52:00Z	1	PRJNA429441	Ambrosiozyma_maleeae	NRRL Y-63635	USA	North America	2016	USA: Madison\, Wisconsin	Microbe\, viral or environmental	missing	cell culture		NRRL:Y-63635
SRR6476010	WGS	490	1997575650	SAMN08343337	1199986632	UW-MADISON	public	run.zq,fastq,sra	gs,ncbi,s3	s3.us-east-1,gs.us-east1,ncbi.public	SRX3565754	Illumina HiSeq 2500	PAIRED	RANDOM	GENOMIC	Ambrosiozyma pseudovanderkliftii	ILLUMINA	2018-11-01T00:00:00Z	Ambrosiozyma_pseudovanderkliftii	SRP129831	2018-01-16T13:59:00Z	1	PRJNA429441	Ambrosiozyma_pseudovanderkliftii	NRRL Y-63632	USA	North America	2016	USA: Madison\, Wisconsin	Microbe\, viral or environmental	missing	cell culture	type material of Candida pseudovanderkliftii	NRRL:Y-63632
SRR6476011	WGS	492	614612796	SAMN08343354	364455816	UW-MADISON	public	fastq,run.zq,sra	gs,ncbi,s3	s3.us-east-1,ncbi.public,gs.us-east1	SRX3565753	Illumina HiSeq 2500	PAIRED	RANDOM	GENOMIC	Danielozyma ontarioensis	ILLUMINA	2018-11-01T00:00:00Z	Danielozyma_ontarioensis	SRP129831	2018-01-16T13:51:00Z	1	PRJNA429441	Danielozyma_ontarioensis	NRRL YB-1246	USA	North America	2016	USA: Madison\, Wisconsin	Microbe\, viral or environmental	missing	cell culture	type material of Candida ontarioensis	NRRL:YB-1246
SRR6476012	WGS	490	497299040	SAMN08343353	298476277	UW-MADISON	public	run.zq,fastq,sra	gs,ncbi,s3	ncbi.public,s3.us-east-1,gs.us-east1	SRX3565752	Illumina HiSeq 2500	PAIRED	RANDOM	GENOMIC	Deakozyma indianensis	ILLUMINA	2018-11-01T00:00:00Z	Deakozyma_indianensis	SRP129831	2018-01-16T13:51:00Z	1	PRJNA429441	Deakozyma_indianensis	NRRL YB-1937	USA	North America	2016	USA: Madison\, Wisconsin	Microbe\, viral or environmental	missing	cell culture	type material of Deakozyma indianensis	NRRL:YB-1937
SRR6476013	WGS	488	459084536	SAMN08343356	266021982	UW-MADISON	public	run.zq,sra,fastq	gs,s3,ncbi	ncbi.public,s3.us-east-1,gs.us-east1	SRX3565751	Illumina HiSeq 2500	PAIRED	RANDOM	GENOMIC	Hanseniaspora clermontiae	ILLUMINA	2018-11-01T00:00:00Z	Hanseniaspora_clermontiae	SRP129831	2018-01-16T13:51:00Z	1	PRJNA429441	Hanseniaspora_clermontiae	NRRL Y-27515	USA	North America	2016	USA: Madison\, Wisconsin	Microbe\, viral or environmental	missing	cell culture	type material of Hanseniaspora clermontiae	NRRL:Y-27515
SRR6476014	WGS	488	530487232	SAMN08343355	309932146	UW-MADISON	public	fastq,run.zq,sra	gs,s3,ncbi	ncbi.public,gs.us-east1,s3.us-east-1	SRX3565750	Illumina HiSeq 2500	PAIRED	RANDOM	GENOMIC	[Candida] freyschussii	ILLUMINA	2018-11-01T00:00:00Z	Candida_freyschussii	SRP129831	2018-01-16T13:51:00Z	1	PRJNA429441	Candida_freyschussii	NRRL Y-7957A	USA	North America	2016	USA: Madison\, Wisconsin	Microbe\, viral or environmental	missing	cell culture		NRRL:Y-7957A
SRR6476015	WGS	492	1131630996	SAMN08343350	673072861	UW-MADISON	public	run.zq,sra,fastq	ncbi,s3,gs	gs.us-east1,s3.us-east-1,ncbi.public	SRX3565749	Illumina HiSeq 2500	PAIRED	RANDOM	GENOMIC	Danielia oregonensis	ILLUMINA	2018-11-01T00:00:00Z	Candida_oregonensis	SRP129831	2018-01-16T13:52:00Z	1	PRJNA429441	Candida_oregonensis	NRRL Y-5850	USA	North America	2016	USA: Madison\, Wisconsin	Microbe\, viral or environmental	missing	cell culture	type material of Candida oregonensis	NRRL:Y-5850
SRR6476016	WGS	488	387249472	SAMN08343349	233562741	UW-MADISON	public	run.zq,sra,fastq	ncbi,s3,gs	gs.us-east1,ncbi.public,s3.us-east-1	SRX3565748	Illumina HiSeq 2500	PAIRED	RANDOM	GENOMIC	Clavispora fructus	ILLUMINA	2018-11-01T00:00:00Z	Candida_fructus	SRP129831	2018-01-16T13:51:00Z	1	PRJNA429441	Candida_fructus	NRRL Y-17072	USA	North America	2016	USA: Madison\, Wisconsin	Microbe\, viral or environmental	missing	cell culture	type material of Torulopsis fructus	NRRL:Y-17072
SRR6476017	WGS	488	580174904	SAMN08343249	352350912	UW-MADISON	public	sra,fastq,run.zq	s3,ncbi,gs	ncbi.public,s3.us-east-1,gs.us-east1	SRX3565747	Illumina HiSeq 2500	PAIRED	RANDOM	GENOMIC	[Candida] gorgasii	ILLUMINA	2018-11-01T00:00:00Z	Candida_gorgasii	SRP129831	2018-01-16T13:51:00Z	1	PRJNA429441	Candida_gorgasii	NRRL Y-27707	USA	North America	2016	USA: Madison\, Wisconsin	Microbe\, viral or environmental	missing	cell culture	culture from type material of Candida gorgasii	NRRL:Y-27707
SRR6476018	WGS	488	525369576	SAMN08343250	323773149	UW-MADISON	public	fastq,run.zq,sra	s3,ncbi,gs	s3.us-east-1,gs.us-east1,ncbi.public	SRX3565746	Illumina HiSeq 2500	PAIRED	RANDOM	GENOMIC	[Candida] golubevii	ILLUMINA	2018-11-01T00:00:00Z	Candida_golubevii	SRP129831	2018-01-16T13:51:00Z	1	PRJNA429441	Candida_golubevii	NRRL Y-48707	USA	North America	2016	USA: Madison\, Wisconsin	Microbe\, viral or environmental	missing	cell culture	culture from type material of Candida golubevii	NRRL:Y-48707
SRR6476019	WGS	492	475815168	SAMN08343358	280636197	UW-MADISON	public	run.zq,fastq,sra	s3,ncbi,gs	ncbi.public,s3.us-east-1,gs.us-east1	SRX3565745	Illumina HiSeq 2500	PAIRED	RANDOM	GENOMIC	Citeromyces siamensis	ILLUMINA	2018-11-01T00:00:00Z	Citeromyces_siamensis	SRP129831	2018-01-16T13:52:00Z	1	PRJNA429441	Citeromyces_siamensis	NRRL Y-27975	USA	North America	2016	USA: Madison\, Wisconsin	Microbe\, viral or environmental	missing	cell culture	culture from type material of Citeromyces siamensis	NRRL:Y-27975
SRR6476020	WGS	490	2941254890	SAMN08343357	1731639198	UW-MADISON	public	sra,run.zq,fastq	gs,ncbi,s3	ncbi.public,s3.us-east-1,gs.us-east1	SRX3565744	Illumina HiSeq 2500	PAIRED	RANDOM	GENOMIC	Hanseniaspora osmophila	ILLUMINA	2018-11-01T00:00:00Z	Hanseniaspora_osmophila	SRP129831	2018-01-16T13:55:00Z	1	PRJNA429441	Hanseniaspora_osmophila	NRRL Y-1613	USA	North America	2016	USA: Madison\, Wisconsin	Microbe\, viral or environmental	missing	cell culture	type material of Kloeckeraspora osmophila	NRRL:Y-1613
SRR6476021	WGS	490	1470300370	SAMN08343257	909073613	UW-MADISON	public	fastq,sra,run.zq	ncbi,s3,gs	gs.us-east1,s3.us-east-1,ncbi.public	SRX3565743	Illumina HiSeq 2500	PAIRED	RANDOM	GENOMIC	Magnusiomyces tetraspermus NRRL Y-7288	ILLUMINA	2018-11-01T00:00:00Z	Magnusiomyces tetraspermus NRRL Y-7288	SRP129831	2018-01-16T13:52:00Z	1	PRJNA429441	Magnusiomyces_tetrasperma	NRRL Y-7288	USA	North America	2016	USA: Madison\, Wisconsin	Microbe\, viral or environmental	missing	cell culture	culture from holotype of Endomyces tetraspermus	NRRL:Y-7288
SRR6476023	WGS	488	316790568	SAMN08343255	195333814	UW-MADISON	public	run.zq,fastq,sra	s3,ncbi,gs	ncbi.public,s3.us-east-1,gs.us-east1	SRX3565741	Illumina HiSeq 2500	PAIRED	RANDOM	GENOMIC	Debaryomyces subglobosus	ILLUMINA	2018-11-01T00:00:00Z	Debaryomyces_subglobosus	SRP129831	2018-01-16T13:51:00Z	1	PRJNA429441	Debaryomyces_subglobosus	NRRL Y-6666	USA	North America	2016	USA: Madison\, Wisconsin	Microbe\, viral or environmental	missing	cell culture	type material of Eutorulopsis subglobosa	NRRL:Y-6666
SRR6476024	WGS	492	793277184	SAMN08343256	488220730	UW-MADISON	public	sra,run.zq,fastq	gs,s3,ncbi	ncbi.public,s3.us-east-1,gs.us-east1	SRX3565740	Illumina HiSeq 2500	PAIRED	RANDOM	GENOMIC	Dipodascus geniculatus	ILLUMINA	2018-11-01T00:00:00Z	Dipodascus_geniculatus	SRP129831	2018-01-16T13:51:00Z	1	PRJNA429441	Dipodascus_geniculatus	NRRL Y-17628	USA	North America	2016	USA: Madison\, Wisconsin	Microbe\, viral or environmental	missing	cell culture	culture from type material of Dipodascus geniculatus	NRRL:Y-17628
SRR6476025	WGS	492	1345671168	SAMN08343253	808544610	UW-MADISON	public	sra,run.zq,fastq	s3,gs,ncbi	s3.us-east-1,gs.us-east1,ncbi.public	SRX3565739	Illumina HiSeq 2500	PAIRED	RANDOM	GENOMIC	[Candida] tammaniensis	ILLUMINA	2018-11-01T00:00:00Z	Candida_tammaniensis	SRP129831	2018-01-16T13:52:00Z	1	PRJNA429441	Candida_tammaniensis	NRRL Y-8257	USA	North America	2016	USA: Madison\, Wisconsin	Microbe\, viral or environmental	missing	cell culture	type material of Candida tammaniensis	NRRL:Y-8257
SRR6476027	WGS	488	525490600	SAMN08343343	307107507	UW-MADISON	public	run.zq,fastq,sra	ncbi,s3,gs	s3.us-east-1,ncbi.public,gs.us-east1	SRX3565737	Illumina HiSeq 2500	PAIRED	RANDOM	GENOMIC	Suhomyces emberorum	ILLUMINA	2018-11-01T00:00:00Z	Candida_emberorum	SRP129831	2018-01-16T13:51:00Z	1	PRJNA429441	Candida_emberorum	NRRL Y-27606	USA	North America	2016	USA: Madison\, Wisconsin	Microbe\, viral or environmental	missing	cell culture	type material of Candida emberorum	NRRL:Y-27606
SRR6476028	WGS	492	747149724	SAMN08343344	427953424	UW-MADISON	public	fastq,run.zq,sra	ncbi,s3,gs	gs.us-east1,s3.us-east-1,ncbi.public	SRX3565736	Illumina HiSeq 2500	PAIRED	RANDOM	GENOMIC	Suhomyces canberraensis	ILLUMINA	2018-11-01T00:00:00Z	Candida_canberraensis	SRP129831	2018-01-16T13:51:00Z	1	PRJNA429441	Candida_canberraensis	NRRL YB-2417	USA	North America	2016	USA: Madison\, Wisconsin	Microbe\, viral or environmental	missing	cell culture	type material of Candida canberraensis	NRRL:YB-2417
SRR6476029	WGS	492	991385412	SAMN08343341	574985922	UW-MADISON	public	run.zq,sra,fastq	gs,s3,ncbi	s3.us-east-1,gs.us-east1,ncbi.public	SRX3565735	Illumina HiSeq 2500	PAIRED	RANDOM	GENOMIC	Teunomyces gatunensis	ILLUMINA	2018-11-01T00:00:00Z	Candida_gatunensis	SRP129831	2018-01-16T13:51:00Z	1	PRJNA429441	Candida_gatunensis	NRRL Y-48064	USA	North America	2016	USA: Madison\, Wisconsin	Microbe\, viral or environmental	missing	cell culture	type material of Candida gatunensis	NRRL:Y-48064
SRR6476030	WGS	492	439711224	SAMN08343342	246179171	UW-MADISON	public	fastq,sra,run.zq	ncbi,gs,s3	s3.us-east-1,ncbi.public,gs.us-east1	SRX3565734	Illumina HiSeq 2500	PAIRED	RANDOM	GENOMIC	Teunomyces kruisii	ILLUMINA	2018-11-01T00:00:00Z	Candida_kruisii	SRP129831	2018-01-16T13:51:00Z	1	PRJNA429441	Candida_kruisii	NRRL Y-17087	USA	North America	2016	USA: Madison\, Wisconsin	Microbe\, viral or environmental	missing	cell culture	type material of Torulopsis kruisii	NRRL:Y-17087
SRR6476031	WGS	490	369512430	SAMN08343254	221799500	UW-MADISON	public	sra,fastq,run.zq	gs,s3,ncbi	s3.us-east-1,ncbi.public,gs.us-east1	SRX3565733	Illumina HiSeq 2500	PAIRED	RANDOM	GENOMIC	Debaryomyces fabryi	ILLUMINA	2018-11-01T00:00:00Z	Debaryomyces_fabryi	SRP129831	2018-01-16T13:51:00Z	1	PRJNA429441	Debaryomyces_fabryi	NRRL Y-17914	USA	North America	2016	USA: Madison\, Wisconsin	Microbe\, viral or environmental	missing	cell culture	culture from type material of Debaryomyces fabryi	NRRL:Y-17914
SRR6476032	WGS	492	864613740	SAMN08343340	508345695	UW-MADISON	public	run.zq,fastq,sra	ncbi,gs,s3	ncbi.public,s3.us-east-1,gs.us-east1	SRX3565732	Illumina HiSeq 2500	PAIRED	RANDOM	GENOMIC	Teunomyces cretensis	ILLUMINA	2018-11-01T00:00:00Z	Candida_cretensis	SRP129831	2018-01-16T13:52:00Z	1	PRJNA429441	Candida_cretensis	NRRL Y-27777	USA	North America	2016	USA: Madison\, Wisconsin	Microbe\, viral or environmental	missing	cell culture	type material of Candida cretensis	NRRL:Y-27777
SRR6476033	WGS	490	1097565700	SAMN08343251	680006719	UW-MADISON	public	sra,run.zq,fastq	s3,gs,ncbi	s3.us-east-1,ncbi.public,gs.us-east1	SRX3565731	Illumina HiSeq 2500	PAIRED	RANDOM	GENOMIC	[Candida] ascalaphidarum	ILLUMINA	2018-11-01T00:00:00Z	Candida_ascalaphidarum	SRP129831	2018-01-16T13:52:00Z	1	PRJNA429441	Candida_ascalaphidarum	NRRL Y-27908	USA	North America	2016	USA: Madison\, Wisconsin	Microbe\, viral or environmental	missing	cell culture	culture from holotype of Candida ascalaphidarum	NRRL:Y-27908
SRR6476035	WGS	492	728108832	SAMN08343348	399486639	UW-MADISON	public	fastq,sra,run.zq	gs,s3,ncbi	gs.us-east1,s3.us-east-1,ncbi.public	SRX3565729	Illumina HiSeq 2500	PAIRED	RANDOM	GENOMIC	Candida corydali	ILLUMINA	2018-11-01T00:00:00Z	Candida_corydali	SRP129831	2018-01-16T13:52:00Z	1	PRJNA429441	Candida_corydali	NRRL Y-27910	USA	North America	2016	USA: Madison\, Wisconsin	Microbe\, viral or environmental	missing	cell culture	culture from type material of Candida corydali	NRRL:Y-27910
SRR6476036	WGS	490	478720690	SAMN08343419	279395758	UW-MADISON	public	sra,run.zq,fastq	ncbi,gs,s3	ncbi.public,gs.us-east1,s3.us-east-1	SRX3565728	Illumina HiSeq 2500	PAIRED	RANDOM	GENOMIC	Pichia exigua	ILLUMINA	2018-11-01T00:00:00Z	Pichia_exigua	SRP129831	2018-01-16T13:51:00Z	1	PRJNA429441	Pichia_exigua	NRRL Y-10920	USA	North America	2016	USA: Madison\, Wisconsin	Microbe\, viral or environmental	missing	cell culture	type material of Pichia exigua	NRRL:Y-10920
SRR6476037	WGS	488	302381392	SAMN08343420	172427064	UW-MADISON	public	fastq,sra,run.zq	s3,gs,ncbi	gs.us-east1,s3.us-east-1,ncbi.public	SRX3565727	Illumina HiSeq 2500	PAIRED	RANDOM	GENOMIC	Pichia heedii	ILLUMINA	2018-11-01T00:00:00Z	Pichia_heedii	SRP129831	2018-01-16T13:51:00Z	1	PRJNA429441	Pichia_heedii	NRRL Y-10967	USA	North America	2016	USA: Madison\, Wisconsin	Microbe\, viral or environmental	missing	cell culture	type material of Pichia heedii	NRRL:Y-10967
SRR6476039	WGS	492	1743878748	SAMN08343422	1018389066	UW-MADISON	public	sra,fastq,run.zq	s3,gs,ncbi	gs.us-east1,ncbi.public,s3.us-east-1	SRX3565725	Illumina HiSeq 2500	PAIRED	RANDOM	GENOMIC	Pichia nakasei	ILLUMINA	2018-11-01T00:00:00Z	Pichia_nakasei	SRP129831	2018-01-16T13:53:00Z	1	PRJNA429441	Pichia_nakasei	NRRL Y-7686	USA	North America	2016	USA: Madison\, Wisconsin	Microbe\, viral or environmental	missing	cell culture	type material of Pichia nakasei	NRRL:Y-7686
SRR6476040	WGS	492	1259979036	SAMN08343423	756089570	UW-MADISON	public	sra,run.zq,fastq	gs,s3,ncbi	s3.us-east-1,ncbi.public,gs.us-east1	SRX3565724	Illumina HiSeq 2500	PAIRED	RANDOM	GENOMIC	Pichia norvegensis	ILLUMINA	2018-11-01T00:00:00Z	Pichia_norvegensis	SRP129831	2018-01-16T13:52:00Z	1	PRJNA429441	Pichia_norvegensis	NRRL Y-7687	USA	North America	2016	USA: Madison\, Wisconsin	Microbe\, viral or environmental	missing	cell culture	type material of Pichia norvegensis	NRRL:Y-7687
SRR6476041	WGS	492	495103044	SAMN08343424	301443013	UW-MADISON	public	fastq,sra,run.zq	ncbi,s3,gs	s3.us-east-1,gs.us-east1,ncbi.public	SRX3565723	Illumina HiSeq 2500	PAIRED	RANDOM	GENOMIC	Pichia occidentalis	ILLUMINA	2018-11-01T00:00:00Z	Pichia_occidentalis	SRP129831	2018-01-16T13:51:00Z	1	PRJNA429441	Pichia_occidentalis	NRRL Y-7552	USA	North America	2016	USA: Madison\, Wisconsin	Microbe\, viral or environmental	missing	cell culture	type material of Issatchenkia occidentalis	NRRL:Y-7552
SRR6476042	WGS	490	1404331670	SAMN08343425	822139545	UW-MADISON	public	sra,fastq,run.zq	ncbi,s3,gs	s3.us-east-1,ncbi.public,gs.us-east1	SRX3565722	Illumina HiSeq 2500	PAIRED	RANDOM	GENOMIC	Saturnispora zaruensis	ILLUMINA	2018-11-01T00:00:00Z	Saturnispora_zaruensis	SRP129831	2018-01-16T13:52:00Z	1	PRJNA429441	Saturnispora_zaruensis	NRRL Y-7008	USA	North America	2016	USA: Madison\, Wisconsin	Microbe\, viral or environmental	missing	cell culture	type material of Saturnispora zaruensis	NRRL:Y-7008
SRR6476043	WGS	492	288165876	SAMN08343426	172954109	UW-MADISON	public	run.zq,fastq,sra	ncbi,gs,s3	s3.us-east-1,gs.us-east1,ncbi.public	SRX3565721	Illumina HiSeq 2500	PAIRED	RANDOM	GENOMIC	Saturnispora silvae	ILLUMINA	2018-11-01T00:00:00Z	Saturnispora_silvae	SRP129831	2018-01-16T13:51:00Z	1	PRJNA429441	Saturnispora_silvae	NRRL Y-6725	USA	North America	2016	USA: Madison\, Wisconsin	Microbe\, viral or environmental	missing	cell culture	type material of Saturnispora silvae	NRRL:Y-6725
SRR6476044	WGS	492	415805928	SAMN08343352	237306190	UW-MADISON	public	sra,run.zq,fastq	ncbi,s3,gs	gs.us-east1,ncbi.public,s3.us-east-1	SRX3565720	Illumina HiSeq 2500	PAIRED	RANDOM	GENOMIC	Cyberlindnera mrakii	ILLUMINA	2018-11-01T00:00:00Z	Cyberlindnera_mrakii	SRP129831	2018-01-16T13:51:00Z	1	PRJNA429441	Cyberlindnera_mrakii	NRRL Y-1364	USA	North America	2016	USA: Madison\, Wisconsin	Microbe\, viral or environmental	missing	cell culture	culture from type material of Hansenula mrakii	NRRL:Y-1364
SRR6476045	WGS	492	471809304	SAMN08343428	272535822	UW-MADISON	public	run.zq,sra,fastq	s3,ncbi,gs	ncbi.public,s3.us-east-1,gs.us-east1	SRX3565719	Illumina HiSeq 2500	PAIRED	RANDOM	GENOMIC	Saturnispora saitoi	ILLUMINA	2018-11-01T00:00:00Z	Saturnispora_saitoi	SRP129831	2018-01-16T13:51:00Z	1	PRJNA429441	Saturnispora_saitoi	NRRL Y-6671	USA	North America	2016	USA: Madison\, Wisconsin	Microbe\, viral or environmental	missing	cell culture	type material of Pichia saitoi	NRRL:Y-6671
SRR6476046	WGS	490	1132403720	SAMN08343252	703216442	UW-MADISON	public	fastq,sra,run.zq	ncbi,s3,gs	ncbi.public,s3.us-east-1,gs.us-east1	SRX3565718	Illumina HiSeq 2500	PAIRED	RANDOM	GENOMIC	[Candida] wancherniae	ILLUMINA	2018-11-01T00:00:00Z	Candida_wancherniae	SRP129831	2018-01-16T13:52:00Z	1	PRJNA429441	Candida_wancherniae	NRRL Y-48709	USA	North America	2016	USA: Madison\, Wisconsin	Microbe\, viral or environmental	missing	cell culture	culture from type material of Candida wancherniae	NRRL:Y-48709
SRR6476047	WGS	488	494004352	SAMN08343351	284397001	UW-MADISON	public	sra,run.zq,fastq	ncbi,s3,gs	gs.us-east1,s3.us-east-1,ncbi.public	SRX3565717	Illumina HiSeq 2500	PAIRED	RANDOM	GENOMIC	Cyberlindnera misumaiensis	ILLUMINA	2018-11-01T00:00:00Z	Cyberlindnera_misumaiensis	SRP129831	2018-01-16T13:51:00Z	1	PRJNA429441	Cyberlindnera_misumaiensis	NRRL Y-17389	USA	North America	2016	USA: Madison\, Wisconsin	Microbe\, viral or environmental	missing	cell culture	type material of Pichia misumaiensis	NRRL:Y-17389
SRR6470147	RNA-Seq	200	8694218600	SAMN08355220	6179791507	UTHSC-HOUSTON	public	run.zq,sra,fastq	s3,gs,ncbi	s3.us-east-1,ncbi.public,gs.us-east1	SRX3560036	Illumina HiSeq 2000	PAIRED	unspecified	TRANSCRIPTOMIC	Saccharomyces kluyveri	ILLUMINA	2019-01-01T00:00:00Z	YPD 30C	SRP129038	2018-01-12T17:53:00Z	1	PRJNA429657	YPD	FM479	uncalculated	uncalculated	not applicable	not applicable	Microbe\, viral or environmental		not applicable					not applicable
SRR8238747	WGS	302	43963453398	SAMN10360929	22517344951	JGI	public	run.zq,fastq,sra	s3,ncbi,gs	ncbi.public,gs.us-east1,s3.us-east-1	SRX5057011	Illumina HiSeq 2500	PAIRED	other	GENOMIC	Saccharomyces cerevisiae x Saccharomyces paradoxus	ILLUMINA	2018-11-23T00:00:00Z	Gp0344531	SRP170230	2018-11-23T03:52:00Z	1	PRJNA501674	AUUOW	DBVPG1373xZ1	uncalculated	uncalculated	missing	missing	MIGS.eu	missing					missing	not applicable	missing	missing	missing	missing	missing
SRR1656204	WGS	196	224257462	SAMN03197972	147030330	UNIVERSITY OF WASHINGTON	public	sra,fastq,run.zq	s3,gs,ncbi	gs.us-east1,s3.us-east-1,ncbi.public	SRX762670	Illumina HiSeq 2000	PAIRED	RANDOM	GENOMIC	Naumovozyma dairenensis	ILLUMINA	2015-07-07T00:00:00Z	763_NDAI	SRP049998	2014-11-25T17:30:00Z	1	PRJNA267549	763_NDAI	763_NDAI	USA	North America		USA: WA	Pathogen.cl	missing					missing	Homo sapiens
DRR185904	WGS	592	1013336750	SAMD00180043	547217577	SHIZUOKA	public	sra,run.zq	ncbi,s3,gs	ncbi.public,s3.us-east-1,gs.us-east1	DRX176382	Illumina MiSeq	PAIRED	RANDOM	GENOMIC	Eremothecium gossypii	ILLUMINA	2019-07-19T00:00:00Z	SAMD00180043	DRP005291	2019-07-19T16:49:00Z	1	PRJDB8564	A_gossypii_MT	MT									ATCC:10895	A_gossypii_MT
SRR10059691	RNA-Seq	300	11521251900	SAMN12684297	3747379170	GEO	public	fastq,run.zq,sra	s3,gs,ncbi	s3.us-east-1,ncbi.public,gs.us-east1	SRX6793587	Illumina HiSeq 2000	PAIRED	cDNA	TRANSCRIPTOMIC	[Candida] auris	ILLUMINA	2019-09-04T00:00:00Z	GSM4057614	SRP220132	2019-09-03T13:31:00Z	1	PRJNA563631
SRR9914333	WGS	5555	1647139393	SAMN12257690	1325904816	AUSTRALIAN WINE RESEARCH INSTITUTE	public	sra,fastq,run.zq	s3,ncbi,gs	ncbi.public,gs.us-east1,s3.us-east-1	SRX6663671	MinION	SINGLE	RANDOM	GENOMIC	Brettanomyces anomalus	OXFORD_NANOPORE	2019-10-16T00:00:00Z	Brettanomyces anomalus AWRI953	SRP214557	2019-08-07T00:05:00Z	1	PRJNA554210	AWRI953-NP-FQ	CBS 8139	Netherlands	Europe	1991-12-01	Netherlands	Microbe\, viral or environmental	Spoiled soft drink	cell culture	type material of Dekkera anomala	AWRI:953
ERR3456267	WGS	302	3255303300	SAMEA5816966	1069656989	INRA UMR 1319	public	run.zq,sra	s3,gs,ncbi	ncbi.public,s3.us-east-1,gs.us-east1	ERX3478101	Illumina HiSeq 2000	PAIRED	other	GENOMIC	Hanseniaspora uvarum	ILLUMINA	2019-11-05T00:00:00Z	S382CB	ERP116129	2019-11-05T08:13:00Z	1	PRJEB33345	unspecified	S382-CB	Germany	Europe	2014			Grape												2019-11-03	2019-07-29
SRR10766640	WGS	602	1054032168	SAMN13632301	552865539	NANYANG TECHNOLOGICAL UNIVERSITY	public	run.zq,sra,fastq	ncbi,gs,s3	ncbi.public,s3.us-east-1,gs.us-east1	SRX7440561	Illumina HiSeq 2500	PAIRED	RANDOM	GENOMIC	Candida sojae	ILLUMINA	2020-05-27T00:00:00Z	Illumina sequencing data of Candida sojae strain NCYC-2607	SRP238773	2019-12-26T14:15:00Z	1	PRJNA596050	Csj_Illumina	NCYC-2607	uncalculated	uncalculated	Not applicable	Not applicable	Pathogen.env	environmental		type material of Candida sojae			Not applicable
ERR2881732	WGS	200	1309216800	SAMEA5071869	903639526	UNIVERSITY OF STRASBOURG, FRANCE	public	run.zq,sra,fastq	s3,ncbi,gs	s3.us-east-1,ncbi.public,gs.us-east1	ERX2886681	Illumina HiSeq 2000	PAIRED	RANDOM	GENOMIC	Kluyveromyces lactis	ILLUMINA	2021-11-10T00:00:00Z	SAMEA5071869	ERP111879	2021-11-16T01:14:00Z	1	PRJEB29566	unspecified											Klla41								2021-10-29	2021-10-29	SAMEA5071869	UDS	2019-01-06T17:01:52Z	2018-11-07T16:23:55Z	public
ERR2886539	WGS	200	880334400	SAMEA5078356	714549515	UNIVERSITY OF STRASBOURG, FRANCE	public	sra,fastq,run.zq	gs,ncbi,s3	ncbi.public,s3.us-east-1,gs.us-east1	ERX2891464	Illumina HiSeq 2000	PAIRED	RANDOM	GENOMIC	Lachancea thermotolerans	ILLUMINA	2021-11-11T00:00:00Z	SAMEA5078356	ERP111973	2021-11-16T01:20:00Z	1	PRJEB29656	unspecified											Lath54								2021-10-29	2021-10-29	SAMEA5078356	UDS	2019-01-08T17:02:28Z	2018-11-09T16:01:08Z	public
ERR2886542	WGS	200	848241400	SAMEA5078359	668835011	UNIVERSITY OF STRASBOURG, FRANCE	public	run.zq,fastq,sra	ncbi,s3,gs	ncbi.public,gs.us-east1,s3.us-east-1	ERX2891467	Illumina HiSeq 2000	PAIRED	RANDOM	GENOMIC	Lachancea thermotolerans	ILLUMINA	2021-11-11T00:00:00Z	SAMEA5078359	ERP111973	2021-11-13T09:24:00Z	1	PRJEB29656	unspecified											Lath57								2021-10-29	2021-10-29	SAMEA5078359	UDS	2019-01-08T17:02:28Z	2018-11-09T16:01:08Z	public
[truncated: 94 more columns]
