# Supplementary material for: OrthoGarden: a pipeline for propagating phylogenetic trees for nonmodel organisms from short reads and de novo genome assemblies
Source: Mol Biol Evol. 2026 Feb 27;43(3):msag053. doi: 10.1093/molbev/msag053 (PMC12996765; doi:10.1093/molbev/msag053)
Supplement: msag053_Supplementary_Data [file msag053_supplementary_data.zip › OG_Supplementary_Table_2.xlsx]

## Sheet: genes_summary_table_overview
	OrthoGarden Gene Summary Table Overview
	Sheets ending in "_genes" within this file represent the relative completeness of each gene for all taxa.
	In these tables, rows represent individual genes, while columns D through n, where n denotes the final taxon in each dataset, represent taxa.
	Below is a list of each of the columns common to these files followed by an explanation of each.
	Column A: the zero-indexed sample number for the given gene
	Column B (file_names): the given name of the gene identified, displayed as a file path
	Column C (max_bp): the number of base pairs of the most complete copy of a particular gene (denoted in Column B) recovered
	Columns D througn n (taxa names): the quotient of the number of base pairs recovered in a particular gene (denoted in Column B) for the given taxon divided by Column C
	These summary tables, produced automatically by OrthoGarden for each run, use relative gene completeness to provide users an overview of which gene/taxa combinations recovered the most data.

## Sheet: taxa_summary_table_overview
	OrthoGarden Taxa Summary Table Overview
	Sheets ending in "_taxa" within this file represent the relative number and completeness of recovered genes for each taxon.
	Below is a list of each of the columns common to these files followed by an explanation of each.
	Column A: the zero-indexed sample number for the given gene
	Column B (taxon): the given name of the taxon provided, as denoted in the metadata file used to initiate OrthoGarden
	Column C (present): the number of genes of any length recovered for a particular taxon (denoted by Column B)
	Column D (absent): the number of genes that were not recovered by OrthoGarden for a particular taxon (denoted by Column B)
	Column E (90%): the number of genes recovered for a particular taxon (denoted by Column B) that are at least 90% of the length of the most complete gene recovered among all taxa
	Column F (75%): the number of genes recovered for a particular taxon (denoted by Column B) that are at least 75% of the length of the most complete gene recovered among all taxa
	Column G (50%): the number of genes recovered for a particular taxon (denoted by Column B) that are at least 50% of the length of the most complete gene recovered among all taxa
	Column H (25%): the number of genes recovered for a particular taxon (denoted by Column B) that are at least 25% of the length of the most complete gene recovered among all taxa
	Column I (10%): the number of genes recovered for a particular taxon (denoted by Column B) that are at least 10% of the length of the most complete gene recovered among all taxa
	These summary tables, produced automatically by OrthoGarden for each run, use relative gene completeness to provide users a broad overview of which taxa overall recovered the most data.

## Sheet: Anopheles_fasta_genes
	file_names	max bp	A_stephensi	A_maculatus	A_atroparvus	A_albimanus	A_arabiensis	A_aegypti	A_funestus	A_minimus	A_merus	A_melas	A_culicifacies	D_melanogaster	A_farauti	A_christyi	A_quadriannulatus	A_gambiae	A_darlingi	A_epiroticus	C_quinquefasciatus	A_dirus	A_sinensis
0	/pickett_centaur/project/Moulton_JHT/test/make_tables/OG0008941.fna	5662	0.44101	0.362593	0.329742	0.339279	0.549099	0.351996	0.479159	0.610032	0.521017	0.345108	0.466973	0.364712	1	0.362593	0.537443	0.54539	0.339279	0.498764	0.362593	0.362063	0.362063
1	/pickett_centaur/project/Moulton_JHT/test/make_tables/OG0008942.fna	2968	0.985849	0.955526	0.985849	1	0.985849	0.985849	0.985849	0.985849	0.985849	0.985849	0.985849	0.98686	0.988881	0.985849	0.985849	0.985849	0.987871	0.985849	0.989892	0.988881	0.985849
2	/pickett_centaur/project/Moulton_JHT/test/make_tables/OG0008943.fna	1504	0.764628	0.754654	0.932181	0.796543	0.926197	0.766622	0.395612	0.750665	0.838431	0.806516	0.325798	0.65891	0.746676	0.784574	0.758644	0.758644	0.802527	0.768617	0.732713	0.575133	1
3	/pickett_centaur/project/Moulton_JHT/test/make_tables/OG0008944.fna	3181	0.67746	1	0.785916	0.684062	0.867966	0.764225	0.857592	0.923609	0.867966	0.705753	0.679346	0.685948	0.674631	0.681232	0.775542	0.79912	0.683119	0.594467	0.787803	0.709525	0.708582
4	/pickett_centaur/project/Moulton_JHT/test/make_tables/OG0008945.fna	2233	0.755486	0.590237	1	0.70309	0.900582	0.763547	0.704433	0.692342	0.625168	0.619794	0.711151	0.692342	0.719212	0.578146	0.872369	0.689655	0.58755	0.842812	0.752799	0.720555	0.717868
5	/pickett_centaur/project/Moulton_JHT/test/make_tables/OG0008946.fna	2158	0.655236	0.656627	0.787303	0.674699	1	0.646895	0.671918	0.624652	0.689991	0.513438	0.655236	0.599629	0.648285	0.658017	0.699722	0.799815	0.715014	0.660797	0.780352	0.76367	0.837349
6	/pickett_centaur/project/Moulton_JHT/test/make_tables/OG0008947.fna	1192	0.997483	0.997483	0.997483	0.997483	0.997483	0.994966	0.997483	0.997483	0.997483	0.997483	0.997483	0.997483	0.997483	0.997483	0.997483	0.997483	0.997483	0.997483	1	0.997483	0.997483
7	/pickett_centaur/project/Moulton_JHT/test/make_tables/OG0008949.fna	3451	0.431469	0.529412	0.480151	0.529702	0.546218	0.495798	0.55665	0.552304	0.62011	0.408867	0.363952	1	0.602724	0.27789	0.281947	0.458418	0.479281	0.284555	0.308027	0.292379	0.421037
8	/pickett_centaur/project/Moulton_JHT/test/make_tables/OG0008952.fna	2107	0.578548	0.578548	1	0.599905	0.816327	0.698149	0.577124	0.577124	0.688182	0.719506	0.577124	0.565733	0.584243	0.616991	0.614143	0.830565	0.597057	0.578548	0.562886	0.581395	0.515899
9	/pickett_centaur/project/Moulton_JHT/test/make_tables/OG0008956.fna	2014	0.994042	0.901688	0.51291	0.487587	0.484608	0.474181	0.554618	1	0.481629	0.484608	0.487587	0.4429	0.992552	0.495035	0.484608	0.484608	0.694638	0.490566	0.472691	0.480139	0.541212
10	/pickett_centaur/project/Moulton_JHT/test/make_tables/OG0008958.fna	3394	0.727755	0.722451	0.916912	0.786093	0.746317	0.866529	0.746317	1	0.745433	0.747201	0.802887	0.696818	0.807307	0.739246	0.748085	0.750737	0.817914	0.752504	0.543017	0.784325	0.745433
11	/pickett_centaur/project/Moulton_JHT/test/make_tables/OG0008975.fna	2230	0.811659	0.810314	0.829148	0.834529	0.81435	0.974439	0.808969	0.808969	0.81435	0.81435	0.808969	0.973094	0.808969	1	0.81435	0.808969	0.825112	0.833184	0.861435	0.829148	0.827803
12	/pickett_centaur/project/Moulton_JHT/test/make_tables/OG0008977.fna	4177	0.923151	0.699545	0.89514	0.931051	0.925305	0.934642	0.928896	0.928896	0.922432	0.923869	0.931051	0.901604	0.996409	0.839837	0.921714	0.925305	1	0.918123	0.905913	0.931051	0.861384
13	/pickett_centaur/project/Moulton_JHT/test/make_tables/OG0008981.fna	4474	0.564819	0.567501	0.575548	0.61578	0.687528	0.533304	0.586947	0.816942	0.580688	0.412383	0.570854	0.696916	0.676799	0.569513	1	0.624497	0.631873	0.745194	0.671435	0.787439	0.697586
14	/pickett_centaur/project/Moulton_JHT/test/make_tables/OG0008983.fna	1018	0.366405	0.366405	0.366405	0.366405	0.366405	1	0.366405	0.366405	0.366405	0.366405	0.366405	0.41945	0.366405	0.366405	0.366405	0.366405	0.366405	0.366405	0.366405	0.366405	0.366405
15	/pickett_centaur/project/Moulton_JHT/test/make_tables/OG0008984.fna	3382	0.51301	0.476641	0.517445	0.525429	0.513897	0.586635	0.477528	0.514784	0.513897	0.513897	0.230928	0.868717	1	0.312537	0.513897	0.513897	0.525429	0.517445	0.560911	0.514784	0.519219
16	/pickett_centaur/project/Moulton_JHT/test/make_tables/OG0008985.fna	4372	0.497713	0.513495	0.505947	0.508005	0.625343	0.808554	0.513495	0.680238	0.54849	0.528134	0.512809	0.492909	0.532022	0.384035	0.650046	0.646615	0.508005	0.734446	0.688472	1	0.346752
17	/pickett_centaur/project/Moulton_JHT/test/make_tables/OG0008992.fna	2083	0.995679	0.995679	0.995679	0.99856	0.995679	0.991359	0.995679	0.995679	0.995679	0.995679	0.995679	0.987038	1	0.995679	0.995679	0.995679	0.99856	0.995679	0.992799	1	0.995679
18	/pickett_centaur/project/Moulton_JHT/test/make_tables/OG0008998.fna	892	0.307175	0.307175	0.303812	0.313901	0.307175	0.579596	0.307175	0.307175	0.307175	0.307175	0.307175	0.303812	0.512332	0.307175	0.431614	0.307175	0.650224	1	0.310538	0.313901	0.303812
19	/pickett_centaur/project/Moulton_JHT/test/make_tables/OG0009000.fna	2344	0.664676	0.589164	0.685154	0.459898	1	0.479096	0.526451	0.511092	0.948805	0.90785	0.573805	0.635239	0.461177	0.595563	0.868174	0.668515	0.889932	0.549488	0.517491	0.490614	0.921928
20	/pickett_centaur/project/Moulton_JHT/test/make_tables/OG0009001.fna	3667	0.486229	0.201527	0.670303	0.36024	0.218707	0.181893	0.228525	0.281702	1	0.275975	0.164712	0.275157	0.427325	0.150804	0.310335	0.400327	0.531224	0.182711	0.764385	0.324243	0.397055
21	/pickett_centaur/project/Moulton_JHT/test/make_tables/OG0009002.fna	5641	0.631448	0.634639	0.723985	0.669208	0.662294	0.55593	0.667612	0.637298	1	0.499025	0.65538	0.67878	0.793122	0.633044	0.641553	0.614962	0.662294	0.705371	0.813863	0.718667	0.633576
22	/pickett_centaur/project/Moulton_JHT/test/make_tables/OG0009003.fna	7501	0.571257	1	0.576856	0.586855	0.358486	0.571657	0.570857	0.570057	0.620051	0.364885	0.569657	0.542861	0.601253	0.568458	0.571657	0.62365	0.629249	0.572057	0.517664	0.586855	0.614985
23	/pickett_centaur/project/Moulton_JHT/test/make_tables/OG0009007.fna	7345	0.763513	0.812934	0.790061	0.972226	0.741048	0.50742	0.776583	0.769231	0.790878	0.747175	0.744724	0.754935	0.720218	0.731654	0.737781	0.701021	0.846426	0.7484	1	0.728795	0.724302
24	/pickett_centaur/project/Moulton_JHT/test/make_tables/OG0009013.fna	1228	0.809446	0.824104	0.868078	0.78013	0.809446	0.802117	0.811889	0.777687	0.809446	0.792345	0.821661	1	0.763029	0.794788	0.809446	0.836319	0.858306	0.80456	0.80456	0.809446	0.728827
25	/pickett_centaur/project/Moulton_JHT/test/make_tables/OG0009016.fna	1093	0.758463	0.758463	0.758463	0.758463	0.865508	0.758463	0.758463	0.758463	1	0.764867	0.758463	0.761208	0.758463	0.758463	0.758463	0.758463	0.972553	0.758463	0.758463	0.876487	0.758463
26	/pickett_centaur/project/Moulton_JHT/test/make_tables/OG0009021.fna	1378	0.960813	0.936865	0.92598	0.971698	0.945573	0.954282	0.749637	0.930334	0.945573	0.945573	0.928157	0.921626	0.949927	0.954282	0.945573	0.945573	1	0.958636	0.941219	0.952104	0.917271
27	/pickett_centaur/project/Moulton_JHT/test/make_tables/OG0009022.fna	7666	0.399296	0.394208	0.40634	0.384816	0.401252	0.383251	0.399296	0.389903	0.401252	0.401252	0.398904	0.391077	0.402035	0.419254	0.401252	0.401252	0.384816	0.40047	0.388338	1	0.40047
28	/pickett_centaur/project/Moulton_JHT/test/make_tables/OG0009023.fna	1837	0.960806	0.960806	0.959173	0.665215	0.944475	0.970604	0.960806	0.960806	0.960806	0.960806	0.960806	0.942842	0.960806	0.960806	0.957539	0.960806	1	0.960806	0.972237	0.954273	0.959173
29	/pickett_centaur/project/Moulton_JHT/test/make_tables/OG0009024.fna	7369	0.602253	0.625458	0.646628	0.634822	0.512281	0.392591	0.634007	0.590039	0.661284	0.511874	0.603474	1	0.606324	0.597774	0.758176	0.660877	0.605102	0.58434	0.56317	0.605917	0.679604
30	/pickett_centaur/project/Moulton_JHT/test/make_tables/OG0009025.fna	3157	0.990497	0.991448	0.988597	0.997149	0.991448	0.78999	0.986696	0.987646	0.991448	0.990497	0.981945	0.970542	0.995249	0.985746	0.990497	0.989547	1	0.986696	0.977194	0.998099	0.991448
31	/pickett_centaur/project/Moulton_JHT/test/make_tables/OG0009028.fna	2674	0.838444	0.8362	0.78908	0.772251	0.874346	0.647719	0.793568	0.829469	1	0.985415	0.816006	0.646597	0.808153	0.771129	0.822737	0.824981	0.767764	0.768886	0.671279	0.81825	0.827225
32	/pickett_centaur/project/Moulton_JHT/test/make_tables/OG0009035.fna	4057	0.750801	0.853586	0.792211	0.789993	0.699039	0.750801	0.743406	0.742667	0.556322	0.432586	0.784077	0.994824	0.829924	0.62386	0.537343	0.565196	1	0.366281	0.982253	0.894996	0.792211
33	/pickett_centaur/project/Moulton_JHT/test/make_tables/OG0009037.fna	2197	0.741921	0.605371	0.751479	0.761038	0.619026	1	0.584888	0.605371	0.619026	0.616295	0.714611	0.619026	0.897588	0.612198	0.619026	0.619026	0.963132	0.605371	0.543924	0.664087	0.649067
34	/pickett_centaur/project/Moulton_JHT/test/make_tables/OG0009045.fna	1069	0.769878	0.769878	0.778297	1	0.769878	0.896165	0.767072	0.769878	0.769878	0.769878	0.769878	0.823199	0.767072	0.769878	0.769878	0.769878	0.775491	0.764266	0.859682	0.778297	0.764266
35	/pickett_centaur/project/Moulton_JHT/test/make_tables/OG0009059.fna	1864	0.829399	0.829399	0.829399	0.829399	0.829399	0.834227	0.829399	1	0.829399	0.829399	0.829399	0.892167	0.834227	0.829399	0.829399	0.829399	0.829399	0.829399	0.896996	0.829399	0.829399
36	/pickett_centaur/project/Moulton_JHT/test/make_tables/OG0009060.fna	1951	0.301896	0.301896	0.301896	0.306509	0.300359	1	0.301896	0.301896	0.300359	0.300359	0.301896	0.298821	0.301896	0.301896	0.300359	0.300359	0.306509	0.301896	0.303434	0.301896	0.301896
37	/pickett_centaur/project/Moulton_JHT/test/make_tables/OG0009061.fna	3637	0.722849	0.486115	0.709651	0.593346	0.795436	0.533132	0.698928	0.708001	0.712125	0.803684	0.689854	0.664284	0.886995	0.704702	0.713775	0.623041	0.689029	1	0.586747	0.709651	0.686555
38	/pickett_centaur/project/Moulton_JHT/test/make_tables/OG0009065.fna	1834	0.522356	0.522356	0.523991	0.523991	0.788986	0.391494	0.453653	0.522356	0.523991	0.523991	0.522356	1	0.522356	0.527263	0.523991	0.523991	0.523991	0.522356	0.528899	0.523991	0.522356
39	/pickett_centaur/project/Moulton_JHT/test/make_tables/OG0009066.fna	3634	0.762245	0.762245	0.760594	0.762245	0.763897	0.751513	0.74656	0.763897	0.763897	0.763897	0.76142	0.762245	0.764722	0.763897	0.763897	0.763897	0.76142	0.763897	1	0.765548	0.784535
40	/pickett_centaur/project/Moulton_JHT/test/make_tables/OG0009074.fna	1513	0.904825	1	0.871117	0.813615	0.807667	0.80965	0.807667	0.807667	0.807667	0.807667	0.807667	0.807667	0.80965	0.762062	0.807667	0.807667	0.813615	0.807667	0.773959	0.80965	0.811633
41	/pickett_centaur/project/Moulton_JHT/test/make_tables/OG0009081.fna	571	1	1	1	1	1	1	1	1	1	1	1	1	1	1	1	1	1	1	1	1	1
42	/pickett_centaur/project/Moulton_JHT/test/make_tables/OG0009082.fna	889	1	1	1	1	1	1	1	1	1	1	0.95613	0.993251	1	1	1	1	1	1	1	1	1
43	/pickett_centaur/project/Moulton_JHT/test/make_tables/OG0009086.fna	3379	0.579165	0.51317	0.592483	0.58538	0.576502	0.566736	0.894347	0.63066	0.982243	0.576502	0.865049	1	0.592483	0.576502	0.655519	0.655519	0.590707	0.866825	0.589819	0.624445	0.582717
44	/pickett_centaur/project/Moulton_JHT/test/make_tables/OG0009088.fna	5359	0.805747	0.980967	0.984325	0.91211	0.574547	0.738571	0.88412	0.814144	0.647882	0.786154	0.851092	0.717858	0.931704	0.421161	0.780556	0.701623	1	0.85613	0.757044	0.847173	0.616533
45	/pickett_centaur/project/Moulton_JHT/test/make_tables/OG0009090.fna	1063	0.762935	0.760113	0.760113	0.754468	0.539981	0.746002	0.754468	0.754468	1	0.746002	0.754468	0.731891	0.751646	0.746002	0.895579	0.895579	0.751646	0.746002	0.760113	0.751646	0.748824
46	/pickett_centaur/project/Moulton_JHT/test/make_tables/OG0009096.fna	3307	0.657091	0.653462	0.697006	0.781373	0.697006	0.765044	0.657091	0.697914	0.735107	0.697006	0.657091	0.735107	0.697006	0.651648	0.697006	0.720593	1	0.729664	0.704264	0.698821	0.696099
47	/pickett_centaur/project/Moulton_JHT/test/make_tables/OG0009098.fna	3481	0.456191	1	0.496696	0.619937	0.456191	0.450158	0.456191	0.456191	0.456191	0.456191	0.565642	0.462223	0.456191	0.980178	0.456191	0.456191	0.459638	0.457053	0.45102	0.477736	0.454467
48	/pickett_centaur/project/Moulton_JHT/test/make_tables/OG0009099.fna	1183	0.65765	0.65765	0.65765	0.665258	0.677937	1	0.65765	0.660186	0.677937	0.677937	0.65765	0.710904	0.667794	0.665258	0.756551	0.677937	0.665258	0.665258	0.693153	0.660186	0.65765
49	/pickett_centaur/project/Moulton_JHT/test/make_tables/OG0009103.fna	3211	0.858922	1	0.783245	0.776705	0.795391	0.726254	0.787917	0.787917	0.797259	0.793522	0.690751	0.683276	0.798194	0.794457	0.797259	0.797259	0.770165	0.788851	0.758954	0.807537	0.790719
50	/pickett_centaur/project/Moulton_JHT/test/make_tables/OG0009108.fna	2767	0.725696	0.864474	0.794001	0.681243	0.616191	0.527286	0.597759	1	0.789664	0.659559	0.531623	0.616191	0.616191	0.730033	0.765811	0.740875	0.856885	0.614022	0.570654	0.641128	0.848211
51	/pickett_centaur/project/Moulton_JHT/test/make_tables/OG0009110.fna	4270	0.865105	0.764637	1	0.789227	0.783607	0.721077	0.808899	0.791335	0.784309	0.781499	0.683841	0.810304	0.866511	0.776581	0.783607	0.783607	0.78993	0.801874	0.892506	0.878454	0.775176
52	/pickett_centaur/project/Moulton_JHT/test/make_tables/OG0009116.fna	3940	1	0.543909	0.481472	0.717513	0.483756	0.530964	0.568274	0.516497	0.483756	0.485279	0.480711	0.495178	0.482995	0.483756	0.538579	0.53934	0.575888	0.486041	0.441117	0.482995	0.477665
53	/pickett_centaur/project/Moulton_JHT/test/make_tables/OG0009117.fna	5290	0.310397	0.287524	0.553686	0.42155	0.365974	0.24518	0.30983	0.331947	0.401701	0.330813	0.249527	1	0.312665	0.260302	0.424386	0.410775	0.321172	0.356333	0.273535	0.3138	0.170321
54	/pickett_centaur/project/Moulton_JHT/test/make_tables/OG0009118.fna	5893	0.294417	0.382997	0.396233	0.348379	0.294417	1	0.522993	0.294417	0.294417	0.294417	0.294417	0.343798	0.294417	0.28152	0.294417	0.390633	0.294417	0.306126	0.299508	0.412014	0.294417
55	/pickett_centaur/project/Moulton_JHT/test/make_tables/OG0009119.fna	1171	0.925705	0.669513	0.654142	0.795047	0.672075	0.459436	0.656704	0.874466	0.800171	0.700256	0.458582	0.897523	0.659266	0.641332	0.65158	0.733561	0.459436	0.646456	0.738685	1	0.677199
56	/pickett_centaur/project/Moulton_JHT/test/make_tables/OG0009120.fna	4918	0.730988	1	0.723058	0.730378	0.741358	0.615697	0.720008	0.721228	0.741358	0.667548	0.721838	0.732818	0.729768	0.738918	0.741358	0.741358	0.727328	0.721838	0.724888	0.740748	0.710248
57	/pickett_centaur/project/Moulton_JHT/test/make_tables/OG0009121.fna	5446	0.861183	0.899192	0.885971	1	0.927286	0.736137	0.785163	0.968601	0.960338	0.788101	0.829783	0.841351	0.87881	0.814359	0.928388	0.927286	0.957584	0.958134	0.721814	0.844106	0.867242
58	/pickett_centaur/project/Moulton_JHT/test/make_tables/OG0009122.fna	592	1	1	1	1	1	1	1	1	1	1	1	0.984797	1	1	1	1	1	0.929054	1	1	1
59	/pickett_centaur/project/Moulton_JHT/test/make_tables/OG0009127.fna	1783	0.614694	0.614694	0.614694	0.838474	0.614694	0.611329	0.614694	0.614694	0.93438	0.614694	0.614694	0.614694	0.614694	0.614694	0.614694	1	0.989905	0.614694	0.611329	0.614694	0.614694
60	/pickett_centaur/project/Moulton_JHT/test/make_tables/OG0009128.fna	8893	0.761498	1	0.807714	0.771955	0.765209	0.743281	0.755088	0.749353	0.781401	0.776341	0.753064	0.660969	0.743619	0.7561	0.758799	0.775666	0.831665	0.758124	0.953109	0.76116	0.866074
61	/pickett_centaur/project/Moulton_JHT/test/make_tables/OG0009129.fna	2344	0.520051	0.520051	0.518771	0.518771	0.518771	1	0.518771	0.518771	0.518771	0.518771	0.518771	0.53413	0.518771	0.47227	0.518771	0.518771	0.518771	0.520051	0.371587	0.518771	0.518771
62	/pickett_centaur/project/Moulton_JHT/test/make_tables/OG0009131.fna	7864	0.436546	0.436165	0.435783	0.436546	0.43502	1	0.43502	0.436165	0.43502	0.43502	0.43502	0.759283	0.530773	0.43502	0.43502	0.544888	0.436546	0.43502	0.52238	0.735249	0.426246
63	/pickett_centaur/project/Moulton_JHT/test/make_tables/OG0009136.fna	1048	0.928435	0.928435	0.928435	0.928435	0.931298	0.945611	0.928435	0.928435	0.931298	0.931298	1	0.919847	0.885496	0.931298	0.931298	0.931298	0.885496	0.928435	0.945611	0.928435	0.928435
64	/pickett_centaur/project/Moulton_JHT/test/make_tables/OG0009137.fna	4966	0.824809	0.800644	0.853806	1	0.961941	0.806685	0.847765	0.848973	0.847765	0.825413	0.848973	0.856826	0.851994	0.860451	0.881595	0.848369	0.85441	0.855618	0.826621	0.857431	0.806685
65	/pickett_centaur/project/Moulton_JHT/test/make_tables/OG0009138.fna	1663	0.594107	0.603127	0.590499	0.588695	0.830427	0.588695	0.610343	0.63199	0.606735	0.606735	0.651233	1	0.585087	0.613951	0.606735	0.608539	0.581479	0.603127	0.586891	0.610343	0.581479
66	/pickett_centaur/project/Moulton_JHT/test/make_tables/OG0009139.fna	3148	0.512071	0.813215	1	0.79892	0.822745	0.647395	0.809403	0.806544	0.818933	0.81798	0.810356	0.753177	0.813215	0.801779	0.820839	0.819886	0.797967	0.810356	0.649301	0.818933	0.811309
67	/pickett_centaur/project/Moulton_JHT/test/make_tables/OG0009140.fna	2251	0.874722	0.837406	0.809418	0.82008	0.838738	1	0.794758	0.804087	0.818747	0.842737	0.808085	0.861395	0.810751	0.80542	0.858729	0.76677	0.82008	0.817414	0.838738	0.818747	0.808085
68	/pickett_centaur/project/Moulton_JHT/test/make_tables/OG0009141.fna	1204	0.773256	0.703488	0.693522	0.740864	0.671096	0.700997	0.748339	0.663621	0.718439	0.723422	0.653654	0.80814	0.628738	0.67608	0.780731	0.783223	1	0.713455	0.681063	0.621262	0.70598
69	/pickett_centaur/project/Moulton_JHT/test/make_tables/OG0009149.fna	2299	0.990866	0.990866	0.975207	0.986951	0.852545	0.481949	0.853849	1	0.852545	0.852545	0.989561	0.938669	0.988256	0.988256	0.852545	0.852545	0.986951	0.989561	0.474119	0.992171	0.92823
70	/pickett_centaur/project/Moulton_JHT/test/make_tables/OG0009150.fna	1732	0.904734	1	0.918591	0.909931	0.780023	0.857968	0.904734	0.691686	0.993072	0.771363	0.871824	0.911663	0.904734	0.733256	0.780023	0.780023	0.909931	0.904734	0.885681	0.849307	0.679561
71	/pickett_centaur/project/Moulton_JHT/test/make_tables/OG0009151.fna	4414	0.529678	0.511328	0.529678	0.529678	0.529678	0.168781	1	0.529678	0.543951	0.529678	0.529678	0.522882	0.529678	0.529678	0.543951	0.543951	0.5657	0.529678	0.495696	0.529678	0.528999
72	/pickett_centaur/project/Moulton_JHT/test/make_tables/OG0009152.fna	952	0.89916	0.918067	0.590336	0.87395	0.918067	0.665966	0.918067	0.97479	0.918067	0.918067	0.911765	0.763655	1	0.823529	0.918067	0.918067	0.855042	0.921218	0.798319	0.921218	0.990546
73	/pickett_centaur/project/Moulton_JHT/test/make_tables/OG0009156.fna	2197	0.713245	0.713245	0.769231	0.812927	0.778789	0.695494	0.713245	0.725535	0.777424	0.762403	0.7269	1	0.730997	0.698225	0.748748	0.78152	0.741921	0.724169	0.646336	0.73919	0.736459
74	/pickett_centaur/project/Moulton_JHT/test/make_tables/OG0009158.fna	2881	0.203402	0.203402	0.159667	0.208608	0.349184	0.204443	0.20236	0.20236	0.302326	0.20236	0.20236	0.20236	0.20236	0.230128	0.20236	0.513711	0.206526	0.258591	1	0.287747	0.260673
75	/pickett_centaur/project/Moulton_JHT/test/make_tables/OG0009163.fna	2485	0.867203	0.867203	0.896177	0.867203	0.867203	0.867203	0.867203	0.867203	0.867203	0.867203	0.867203	0.870825	0.867203	0.867203	0.867203	1	0.867203	0.867203	0.867203	0.867203	0.858753
76	/pickett_centaur/project/Moulton_JHT/test/make_tables/OG0009164.fna	1444	0.474377	0.474377	0.466066	0.468144	0.490997	1	0.474377	0.470222	0.484765	0.486842	0.472299	0.557479	0.472299	0.478532	0.48892	0.48892	0.468144	0.474377	0.391274	0.472299	0.466066
77	/pickett_centaur/project/Moulton_JHT/test/make_tables/OG0009165.fna	1093	0.78591	0.720037	0.720037	0.720037	0.720037	0.720037	0.720037	0.720037	0.720037	0.720037	0.720037	0.706313	0.720037	0.720037	0.720037	0.720037	0.720037	0.720037	1	0.755718	0.720037
78	/pickett_centaur/project/Moulton_JHT/test/make_tables/OG0009166.fna	5551	0.779499	0.983246	0.744911	0.558998	0.558998	0.618988	0.591965	0.782742	0.588723	0.542605	0.528193	0.777337	0.798955	0.629796	0.639524	0.558458	0.541704	1	0.747073	0.537921	0.676815
79	/pickett_centaur/project/Moulton_JHT/test/make_tables/OG0009167.fna	370	0.635135	0.635135	1	0.635135	0.635135	0.635135	0.635135	0.635135	0.635135	0.635135	0.635135	0.635135	0.635135	0.635135	0.635135	0.635135	0.635135	0.635135	0.635135	0.635135	0.635135
80	/pickett_centaur/project/Moulton_JHT/test/make_tables/OG0009171.fna	484	0.956612	0.956612	0.956612	0.956612	0.956612	0.950413	0.950413	0.950413	0.956612	0.956612	0.950413	1	0.956612	0.956612	0.956612	0.956612	0.956612	0.956612	0.944215	0.956612	0.956612
81	/pickett_centaur/project/Moulton_JHT/test/make_tables/OG0009172.fna	910	0.416484	0.416484	1	0.416484	0.291209	0.416484	0.416484	0.416484	0.416484	0.706593	0.416484	0.39011	0.416484	0.416484	0.416484	0.416484	0.416484	0.416484	0.327473	0.416484	0.416484
82	/pickett_centaur/project/Moulton_JHT/test/make_tables/OG0009173.fna	4978	0.751708	0.766774	0.766171	0.74327	0.973483	1	0.897549	0.727601	0.949377	0.764363	0.719767	0.989152	0.894536	0.886099	0.763761	0.8409	0.716151	0.886099	0.653475	0.724588	0.787867
83	/pickett_centaur/project/Moulton_JHT/test/make_tables/OG0009174.fna	13045	0.663089	0.91146	0.663779	0.623994	0.618475	1	0.613415	0.611575	0.618015	0.631123	0.611345	0.611345	0.621924	0.613185	0.633653	0.618475	0.631583	0.706324	0.587198	0.617555	0.635033
84	/pickett_centaur/project/Moulton_JHT/test/make_tables/OG0009177.fna	2245	0.469488	0.354566	0.448107	0.442762	0.521604	1	0.449443	0.983964	0.521604	0.521604	0.911804	0.408018	0.433408	0.478842	0.430735	0.521604	0.442762	0.444098	0.905122	0.357238	0.835635
85	/pickett_centaur/project/Moulton_JHT/test/make_tables/OG0009179.fna	7672	0.185871	0.239442	0.255474	0.335245	0.251173	0.233186	0.256257	0.256648	0.255865	0.254301	0.25743	0.238269	0.159281	0.240224	0.254301	0.254301	0.312174	0.151069	0.235532	0.48501	1
86	/pickett_centaur/project/Moulton_JHT/test/make_tables/OG0009188.fna	1177	0.773152	0.773152	0.77825	1	0.890399	0.811385	0.773152	0.752761	0.895497	0.890399	0.82158	0.811385	0.77825	0.773152	0.890399	0.890399	0.836873	0.773152	0.773152	0.77825	0.77825
87	/pickett_centaur/project/Moulton_JHT/test/make_tables/OG0009189.fna	3166	0.989577	0.963045	0.962097	0.971573	0.977258	0.812382	0.954517	0.946936	1	0.979154	0.920404	0.617183	0.928932	0.958307	0.985786	0.982944	0.967783	0.953569	0.86355	0.801958	0.899558
88	/pickett_centaur/project/Moulton_JHT/test/make_tables/OG0009196.fna	3340	0.617365	0.643413	0.587725	0.661377	0.613772	0.551796	0.602096	0.59491	0.98024	0.481737	0.586228	0.602096	0.817665	0.655389	0.612874	1	0.85988	0.607485	0.749401	0.62006	0.593114
89	/pickett_centaur/project/Moulton_JHT/test/make_tables/OG0009197.fna	5065	0.817572	0.753603	0.814018	0.78618	0.748865	0.757157	0.790326	0.747088	0.750049	0.784995	0.358736	1	0.777295	0.745311	0.749457	0.748272	0.68075	0.772557	0.795656	0.786772	0.772557
90	/pickett_centaur/project/Moulton_JHT/test/make_tables/OG0009198.fna	1444	0.75277	0.75277	0.750693	0.756925	0.742382	1	0.748615	0.748615	0.742382	0.742382	0.748615	0.663435	0.740305	0.709141	0.742382	0.742382	0.756925	0.754848	0.800554	0.742382	0.729917
91	/pickett_centaur/project/Moulton_JHT/test/make_tables/OG0009201.fna	994	0.939638	0.942656	0.963783	0.948692	0.960765	1	0.93662	0.93662	0.960765	0.960765	0.93662	0.957746	0.927565	0.939638	0.960765	0.960765	0.954728	0.939638	0.990946	0.924547	0.954728
92	/pickett_centaur/project/Moulton_JHT/test/make_tables/OG0009207.fna	8047	0.747608	0.83149	0.735305	0.69355	0.887411	1	0.697278	0.696906	0.764011	0.532869	0.696906	0.661489	0.72002	0.489499	0.724494	0.896359	0.713682	0.726358	0.697651	0.721884	0.718529
93	/pickett_centaur/project/Moulton_JHT/test/make_tables/OG0009208.fna	2329	0.813225	0.811936	0.765565	0.791327	0.792615	0.939459	0.806784	0.810648	0.799055	0.795191	0.601546	0.625161	0.779734	0.783598	0.792615	0.792615	0.949764	0.814513	1	0.791327	0.920137
94	/pickett_centaur/project/Moulton_JHT/test/make_tables/OG0009210.fna	544	0.867647	0.867647	0.867647	0.867647	0.867647	0.867647	0.867647	0.867647	0.867647	0.867647	0.867647	0.867647	1	0.867647	0.867647	0.867647	0.867647	0.867647	0.867647	0.867647	0.867647
95	/pickett_centaur/project/Moulton_JHT/test/make_tables/OG0009211.fna	3688	0.498102	0.498102	0.502169	0.57538	0.498102	0.403742	0.498102	0.498102	0.498102	0.498102	0.498102	0.50461	0.625813	0.498102	0.498102	0.498102	0.498915	0.498102	0.503796	1	0.448482
96	/pickett_centaur/project/Moulton_JHT/test/make_tables/OG0009212.fna	1690	0.989349	0.856213	0.992899	0.859763	0.888166	0.866864	0.94497	1	0.898817	0.893491	0.914793	0.446154	0.847337	0.873964	0.893491	0.895266	0.857988	0.960947	0.905917	0.845562	0.897041
97	/pickett_centaur/project/Moulton_JHT/test/make_tables/OG0009213.fna	5194	0.745861	0.75799	0.793223	0.462264	0.882172	0.748171	0.748171	0.745861	0.776473	0.399884	0.746438	0.685214	0.74124	0.817482	0.747016	0.833077	0.749326	0.765499	0.757412	0.834809	1
98	/pickett_centaur/project/Moulton_JHT/test/make_tables/OG0009220.fna	1366	0.896779	0.903367	0.931918	0.931918	0.909956	1	0.905564	0.901171	0.909956	0.786969	0.901171	0.86164	0.90776	0.639824	0.909956	0.909956	0.929722	0.901171	0.732064	0.90776	0.978038
99	/pickett_centaur/project/Moulton_JHT/test/make_tables/OG0009221.fna	3466	0.639931	0.644259	0.723024	0.723889	0.804385	0.610502	0.746394	0.644259	1	0.832083	0.737738	0.448644	0.80352	0.65378	0.824293	0.734276	0.66157	0.691864	0.631275	0.752452	0.703116
100	/pickett_centaur/project/Moulton_JHT/test/make_tables/OG0009222.fna	3172	0.241488	0.166772	0.166772	0.499685	0.306747	1	0.229193	0.558323	0.166772	0.166772	0.511034	0.166772	0.166772	0.166772	0.361602	0.166772	0.166772	0.166772	0.166772	0.166772	0.166772
101	/pickett_centaur/project/Moulton_JHT/test/make_tables/OG0009229.fna	1420	0.860563	0.873239	0.860563	0.866901	0.869014	0.866901	0.88169	0.864789	0.869014	0.869014	0.875352	1	0.860563	0.888028	0.869014	0.869014	0.877465	0.88662	0.847887	0.862676	0.856338
102	/pickett_centaur/project/Moulton_JHT/test/make_tables/OG0009230.fna	1390	0.479856	0.479856	0.548921	0.566187	0.516547	0.35036	0.494964	0.479856	0.516547	0.516547	0.494964	0.572662	0.51223	0.514388	0.663309	0.516547	1	0.494964	0.497122	0.533813	0.77554
103	/pickett_centaur/project/Moulton_JHT/test/make_tables/OG0009231.fna	10657	0.796753	0.860936	0.313409	0.335085	0.391386	0.373651	0.469081	0.296237	0.462325	0.297645	0.29483	0.355635	0.307497	0.300741	0.371681	0.371681	0.317913	0.288918	0.325514	1	0.306934
104	/pickett_centaur/project/Moulton_JHT/test/make_tables/OG0009233.fna	1480	0.90473	0.906757	0.922973	0.927027	0.900676	0.706081	0.965541	0.900676	0.898649	0.898649	0.900676	0.898649	0.902703	0.902703	0.898649	0.898649	1	0.916892	0.894595	0.902703	0.922973
105	/pickett_centaur/project/Moulton_JHT/test/make_tables/OG0009238.fna	2737	0.992327	0.990135	0.984655	1	0.986847	0.975886	0.98027	0.983559	0.986847	0.986847	0.979174	0.973694	0.979174	0.984655	0.986847	0.986847	0.996712	0.986847	0.992327	0.984655	0.992327
106	/pickett_centaur/project/Moulton_JHT/test/make_tables/OG0009239.fna	4900	1	0.78449	0.834082	0.786327	0.740408	0.678571	0.763673	0.912449	0.741633	0.740408	0.737347	0.791224	0.74102	0.737347	0.740408	0.740408	0.745306	0.840816	0.745918	0.832857	0.749592
107	/pickett_centaur/project/Moulton_JHT/test/make_tables/OG0009240.fna	1936	0.422004	1	0.459194	0.426653	0.434401	0.412707	0.434401	0.578512	0.372417	0.530475	0.431302	0.590909	0.423554	0.590909	0.434401	0.858988	0.428202	0.58936	0.422004	0.601756	0.583161
108	/pickett_centaur/project/Moulton_JHT/test/make_tables/OG0009241.fna	1519	0.998025	0.998025	0.998025	0.998025	0.998025	1	0.998025	0.998025	0.998025	0.998025	0.998025	0.907176	0.998025	0.998025	0.998025	0.998025	0.998025	0.998025	0.962475	0.998025	0.998025
109	/pickett_centaur/project/Moulton_JHT/test/make_tables/OG0009246.fna	1864	0.892167	0.888948	0.874464	0.892167	0.896996	0.882511	0.890558	0.877682	1	0.896996	0.879292	0.88412	0.879292	0.892167	0.896996	0.896996	0.892167	0.94367	0.882511	0.892167	0.88573
110	/pickett_centaur/project/Moulton_JHT/test/make_tables/OG0009247.fna	850	0.52	0.516471	0.516471	0.516471	0.516471	0.647059	0.403529	0.516471	0.516471	0.516471	0.516471	0.777647	0.516471	0.516471	0.516471	0.516471	0.516471	0.435294	1	0.516471	0.516471
111	/pickett_centaur/project/Moulton_JHT/test/make_tables/OG0009248.fna	1318	0.870258	0.870258	1	0.883915	0.867982	0.467375	0.867982	0.863429	0.867982	0.867982	0.867982	0.897572	0.949924	0.870258	0.867982	0.867982	0.858877	0.870258	0.865706	0.993171	0.867982
112	/pickett_centaur/project/Moulton_JHT/test/make_tables/OG0009250.fna	3859	0.71547	0.67971	0.776885	0.689816	0.626069	1	0.682042	0.546774	0.725577	0.624255	0.698367	0.428608	0.803317	0.714693	0.71858	0.71858	0.664939	0.71547	0.635398	0.782327	0.772998
113	/pickett_centaur/project/Moulton_JHT/test/make_tables/OG0009251.fna	256	1	1	1	1	1	1	1	1	1	1	1	1	1	1	1	1	1	1	1	1	1
114	/pickett_centaur/project/Moulton_JHT/test/make_tables/OG0009256.fna	1318	0.984067	0.984067	1	0.986343	0.990895	0.965857	0.984067	0.986343	0.990895	0.990895	0.986343	0.979514	0.979514	0.990895	0.990895	0.990895	0.995448	0.995448	0.97041	0.984067	0.995448
115	/pickett_centaur/project/Moulton_JHT/test/make_tables/OG0009257.fna	2776	0.278098	0.242435	0.283501	0.306196	0.275937	0.18732	0.274856	0.278098	0.315922	0.321326	0.275937	0.302954	0.274856	0.28134	0.321326	0.321326	0.309438	0.282421	1	0.274856	0.251081
116	/pickett_centaur/project/Moulton_JHT/test/make_tables/OG0009258.fna	400	0.9625	0.9625	0.9625	0.9625	0.9625	0.9625	0.9625	0.9625	0.9625	0.9625	0.9625	0.955	0.9625	0.97	0.9625	0.9625	0.9625	0.9625	0.9625	0.9625	1
117	/pickett_centaur/project/Moulton_JHT/test/make_tables/OG0009260.fna	2128	0.74906	0.746241	0.742011	0.742011	0.74906	0.730733	0.743421	0.744831	0.74765	0.74906	0.744831	1	0.744831	0.746241	0.74906	0.74906	0.742011	0.744831	0.723684	0.744831	0.746241
118	/pickett_centaur/project/Moulton_JHT/test/make_tables/OG0009264.fna	919	0.800871	0.797606	0.794342	0.774755	0.732318	0.745375	0.787813	1	0.640914	0.640914	0.791077	0.774755	0.784548	0.640914	0.787813	0.787813	0.771491	0.787813	0.699674	0.791077	0.794342
119	/pickett_centaur/project/Moulton_JHT/test/make_tables/OG0009265.fna	3625	0.983448	0.964414	0.97931	0.980966	0.985103	0.911448	0.980966	1	0.984276	0.984276	0.980966	0.986759	0.97931	0.985931	0.984276	0.982621	1	0.985931	0.976	0.978483	0.976828
120	/pickett_centaur/project/Moulton_JHT/test/make_tables/OG0009268.fna	1747	0.898683	0.900401	0.893532	0.900401	0.902118	0.498569	0.898683	0.898683	0.902118	0.902118	0.898683	0.881511	0.900401	0.898683	0.993131	1	0.898683	0.896966	0.891815	0.900401	0.902118
121	/pickett_centaur/project/Moulton_JHT/test/make_tables/OG0009270.fna	7207	0.432635	0.496739	0.467601	0.454281	0.59581	0.425142	0.509643	0.506313	0.654086	0.466768	0.467185	0.476759	0.518385	0.470515	1	0.442625	0.461357	0.507562	0.48883	0.455529	0.438463
122	/pickett_centaur/project/Moulton_JHT/test/make_tables/OG0009277.fna	1666	0.953181	0.953181	0.976591	0.737095	0.978391	0.864946	0.978391	0.976591	0.978391	0.978391	0.976591	1	0.978391	0.976591	0.978391	0.978391	0.978391	0.980192	0.97479	0.978391	0.976591
123	/pickett_centaur/project/Moulton_JHT/test/make_tables/OG0009278.fna	2350	0.537872	0.720426	0.534043	0.536596	0.563404	0.493191	0.531489	0.528936	0.560851	0.558298	0.52766	0.402553	0.825106	0.588936	0.562128	0.562128	0.535319	0.596596	0.471489	0.544255	1
124	/pickett_centaur/project/Moulton_JHT/test/make_tables/OG0009279.fna	2902	1	0.806685	0.805651	0.889387	0.820124	0.557547	0.759132	0.831496	0.80255	0.791523	0.84011	0.757064	0.808753	0.766368	0.820124	0.830462	0.869745	0.858374	0.832529	0.815989	0.795314
125	/pickett_centaur/project/Moulton_JHT/test/make_tables/OG0009280.fna	4033	0.357302	0.294074	0.365485	0.357302	0.439127	1	0.437639	0.35879	0.439127	0.16365	0.369948	0.441359	0.366972	0.248698	0.439127	0.509794	0.357302	0.438383	0.430945	0.357302	0.366229
126	/pickett_centaur/project/Moulton_JHT/test/make_tables/OG0009282.fna	2293	0.527693	1	0.317052	0.343218	0.324902	0.450502	0.324902	0.324902	0.32621	0.354993	0.324902	0.296119	0.335369	0.320977	0.32621	0.356302	0.399477	0.323594	0.31836	0.529001	0.314435
127	/pickett_centaur/project/Moulton_JHT/test/make_tables/OG0009283.fna	1669	0.879569	0.602756	0.590174	0.590174	0.635111	0.45716	0.590174	0.590174	0.590174	0.590174	0.590174	1	0.590174	0.590174	0.741162	0.590174	0.590174	0.590174	0.591971	0.590174	0.590174
128	/pickett_centaur/project/Moulton_JHT/test/make_tables/OG0009287.fna	1153	0.849089	1	0.747615	0.7268	0.763226	0.664354	0.750217	0.750217	0.76843	0.763226	0.752819	0.763226	0.750217	0.750217	0.765828	0.763226	0.724198	0.760624	0.711188	0.745013	0.765828
129	/pickett_centaur/project/Moulton_JHT/test/make_tables/OG0009291.fna	625	1	0.8848	0.8848	0.8848	0.8848	0.88	0.8848	0.8848	0.8848	0.8848	0.8848	0.9088	0.8848	0.8848	0.8848	0.8848	0.8848	0.8848	0.88	0.8848	0.8848
130	/pickett_centaur/project/Moulton_JHT/test/make_tables/OG0009292.fna	2023	1	0.513594	0.513594	0.51656	0.515077	0.510628	0.513594	0.513594	0.515077	0.515077	0.513594	0.51656	0.513594	0.515077	0.515077	0.515077	0.480969	0.515077	0.51656	0.513594	0.498764
131	/pickett_centaur/project/Moulton_JHT/test/make_tables/OG0009293.fna	2632	0.558891	0.858663	0.794833	0.822188	0.787994	0.786854	0.786854	0.786854	0.787994	0.787994	0.786854	0.789134	0.786854	0.786854	0.787994	0.787994	0.785714	0.786854	1	0.786854	0.786854
132	/pickett_centaur/project/Moulton_JHT/test/make_tables/OG0009294.fna	598	0.994983	0.994983	0.979933	1	1	0.974916	0.994983	0.994983	1	1	0.994983	0.979933	0.994983	1	1	1	1	0.994983	0.974916	0.994983	0.884615
133	/pickett_centaur/project/Moulton_JHT/test/make_tables/OG0009295.fna	2311	0.996106	0.996106	0.997404	1	1	0.989615	0.996106	0.996106	1	1	0.996106	0.996106	0.997404	0.996106	1	1	1	0.997404	0.990913	0.997404	0.996106
134	/pickett_centaur/project/Moulton_JHT/test/make_tables/OG0009298.fna	709	0.983075	0.983075	0.983075	0.983075	0.983075	0.983075	0.983075	0.983075	0.983075	0.983075	0.983075	1	0.983075	0.983075	0.983075	0.983075	0.983075	0.983075	0.983075	0.983075	0.983075
135	/pickett_centaur/project/Moulton_JHT/test/make_tables/OG0009299.fna	1543	0.856124	0.856124	0.856124	0.865846	0.856124	1	0.856124	0.931951	0.856124	0.856124	0.856124	0.887233	0.856124	0.856124	0.856124	0.856124	0.863901	0.860013	0.86779	0.856124	0.856124
136	/pickett_centaur/project/Moulton_JHT/test/make_tables/OG0009303.fna	7765	0.433612	0.731101	0.433999	0.515905	0.433612	1	0.433612	0.433612	0.433612	0.433612	0.495042	0.435544	0.433612	0.433612	0.433612	0.433612	0.433612	0.433612	0.473406	0.433612	0.338184
137	/pickett_centaur/project/Moulton_JHT/test/make_tables/OG0009306.fna	4228	0.309603	0.309603	0.320246	0.352886	0.311022	1	0.312441	0.328051	0.311022	0.311022	0.312441	0.37843	0.311022	0.309603	0.356433	0.311022	0.320956	0.31315	0.348628	0.311022	0.367786
138	/pickett_centaur/project/Moulton_JHT/test/make_tables/OG0009309.fna	751	0.888149	0.952064	0.888149	1	0.884154	0.75233	0.884154	0.884154	0.884154	0.884154	0.884154	0.944075	0.888149	0.824234	0.884154	0.884154	0.892144	0.88016	0.88016	0.888149	0.888149
139	/pickett_centaur/project/Moulton_JHT/test/make_tables/OG0009329.fna	1735	0.645533	0.647262	0.673199	0.583285	0.647262	0.757925	0.645533	0.645533	0.647262	0.647262	0.645533	0.78732	0.638617	0.647262	0.647262	0.647262	0.621326	0.648991	0.557349	1	0.581556
140	/pickett_centaur/project/Moulton_JHT/test/make_tables/OG0009332.fna	3940	1	0.822589	0.700761	0.703807	0.753299	0.444924	0.683249	0.735787	0.789848	0.753299	0.751015	0.822589	0.804315	0.616244	0.753299	0.979442	0.884264	0.675635	0.747208	0.753299	0.74797
141	/pickett_centaur/project/Moulton_JHT/test/make_tables/OG0009333.fna	2632	0.591945	0.565729	0.602204	0.646657	0.568009	0.254559	0.571429	0.566869	0.568009	0.550152	0.557751	0.336626	0.56117	0.572568	0.568009	0.568009	0.654635	0.575988	0.481383	0.572568	1
142	/pickett_centaur/project/Moulton_JHT/test/make_tables/OG0009334.fna	5104	0.506857	0.492163	0.509796	0.502743	0.510972	0.884796	0.489224	0.844828	0.513323	0.510972	0.489812	0.496865	0.556818	0.429271	0.510972	0.510972	0.504506	0.518613	1	0.508621	0.496277
143	/pickett_centaur/project/Moulton_JHT/test/make_tables/OG0009338.fna	3115	0.964366	0.960514	0.959551	1	0.959551	0.695666	0.955698	0.955698	0.959551	0.959551	0.955698	0.936437	0.963403	0.957624	0.959551	0.959551	0.958587	0.960514	0.966292	0.963403	0.960514
144	/pickett_centaur/project/Moulton_JHT/test/make_tables/OG0009343.fna	2215	0.799549	0.714221	0.771106	0.842889	0.790068	0.693905	0.723702	0.723702	0.790068	0.791422	0.827991	0.754853	0.902483	0.735892	0.780587	1	0.723702	0.791422	0.70474	0.749436	0.771106
145	/pickett_centaur/project/Moulton_JHT/test/make_tables/OG0009344.fna	5470	0.780622	0.701097	0.692322	0.793236	0.782815	0.653382	0.747715	0.693419	0.71755	0.716271	0.681353	0.640219	0.726874	0.658867	0.725777	0.71426	0.825594	0.730165	1	0.82011	0.674223
146	/pickett_centaur/project/Moulton_JHT/test/make_tables/OG0009346.fna	4309	0.533534	0.533534	0.534231	0.535623	0.539104	1	0.516129	0.533534	0.528661	0.542585	0.524484	0.532142	0.534231	0.528661	0.528661	0.528661	0.536319	0.534927	0.523091	0.538408	0.534927
147	/pickett_centaur/project/Moulton_JHT/test/make_tables/OG0009347.fna	2053	0.672674	0.672674	0.663906	0.672674	0.672674	0.596688	0.643449	0.672674	0.672674	0.672674	0.672674	0.6566	0.675597	0.617146	0.672674	0.672674	0.672674	0.671213	1	0.666829	0.672674
148	/pickett_centaur/project/Moulton_JHT/test/make_tables/OG0009350.fna	685	0.754745	0.566423	0.89927	0.566423	0.391241	0.605839	0.391241	0.566423	0.391241	0.391241	0.618978	0.667153	0.566423	0.566423	0.391241	0.391241	1	0.662774	0.706569	0.728467	0.69781
149	/pickett_centaur/project/Moulton_JHT/test/make_tables/OG0009352.fna	2716	0.768041	0.921576	0.795655	0.837629	0.790133	0.880707	0.736009	0.756996	0.790133	0.795655	0.754786	0.561487	0.77025	0.786819	0.787923	0.792342	0.856406	0.787923	0.626657	0.761414	1
150	/pickett_centaur/project/Moulton_JHT/test/make_tables/OG0009353.fna	4033	0.912968	0.997025	0.925614	0.912968	0.912968	1	0.912968	0.912968	0.922638	0.912968	0.912968	0.929333	0.920407	0.912968	0.912968	0.912968	0.921894	0.925614	0.919663	0.912968	0.931565
151	/pickett_centaur/project/Moulton_JHT/test/make_tables/OG0009355.fna	8758	0.366294	0.619776	0.347796	0.701987	0.419731	1	0.366294	0.393012	0.364923	0.366294	0.389929	0.39678	0.664649	0.409112	0.330669	0.365951	0.505024	0.3752	0.324161	0.382051	0.350879
152	/pickett_centaur/project/Moulton_JHT/test/make_tables/OG0009360.fna	10273	0.396963	0.45566	0.4945	0.396087	0.391122	0.38791	1	0.481943	0.39229	0.391998	0.388786	0.53772	0.492456	0.386061	0.39229	0.399299	0.391414	0.430838	0.430254	0.522827	0.442519
153	/pickett_centaur/project/Moulton_JHT/test/make_tables/OG0009370.fna	1504	0.934176	0.874335	0.920213	0.934176	0.934176	0.824468	0.838431	0.860372	0.922207	1	0.934176	0.992021	0.916223	0.649601	0.922207	0.934176	0.934176	0.930186	0.920213	0.934176	0.920213
154	/pickett_centaur/project/Moulton_JHT/test/make_tables/OG0009373.fna	2818	0.680625	0.680625	0.681689	0.817956	0.680625	0.66785	0.680625	0.680625	0.680625	0.680625	0.680625	0.677431	1	0.998935	0.680625	0.680625	0.700852	0.680625	0.675302	0.680625	0.681689
155	/pickett_centaur/project/Moulton_JHT/test/make_tables/OG0009377.fna	1726	0.876593	0.881808	0.862688	1	0.883546	0.862688	0.864426	0.866165	0.883546	0.883546	0.86095	0.883546	0.878331	0.866165	0.883546	0.883546	0.85226	0.859212	0.859212	0.893975	0.857474
156	/pickett_centaur/project/Moulton_JHT/test/make_tables/OG0009378.fna	1984	0.620464	0.603831	0.621976	0.637097	0.733871	0.525202	0.609879	0.600806	0.752016	0.744456	0.593246	0.561492	0.644657	0.686996	0.748992	0.744456	0.640121	0.673387	0.50252	1	0.649194
157	/pickett_centaur/project/Moulton_JHT/test/make_tables/OG0009379.fna	1936	0.319731	0.301136	0.319731	0.322831	0.490186	0.32438	0.319731	0.319731	0.321281	0.321281	0.319731	0.307335	0.480888	0.409607	0.321281	0.321281	1	0.319731	0.32438	0.315083	0.32593
158	/pickett_centaur/project/Moulton_JHT/test/make_tables/OG0009382.fna	1942	1	0.953656	0.962925	0.959835	1	0.626159	0.970649	1	1	1	0.953656	0.949022	0.952111	0.953656	1	1	0.959835	0.953656	0.953656	1	0.952111
159	/pickett_centaur/project/Moulton_JHT/test/make_tables/OG0009384.fna	4471	0.447775	0.556475	0.449788	0.447775	0.446433	1	0.448446	0.449117	0.446433	0.446433	0.449117	0.448446	0.447104	0.446433	0.446433	0.446433	0.447775	0.447104	0.441736	0.448446	0.449117
160	/pickett_centaur/project/Moulton_JHT/test/make_tables/OG0009390.fna	589	0.709677	0.709677	0.709677	0.709677	0.709677	0.709677	0.689304	0.709677	0.994907	0.709677	0.709677	0.709677	0.709677	0.689304	1	0.709677	0.811545	0.689304	0.709677	0.709677	0.709677
161	/pickett_centaur/project/Moulton_JHT/test/make_tables/OG0009393.fna	5359	0.677552	1	0.99944	0.493935	0.668595	0.610375	0.99944	0.984325	0.699944	0.700504	0.985445	0.495615	1	0.661691	0.672514	0.733532	0.640605	0.707221	0.801829	0.50905	0.923866
162	/pickett_centaur/project/Moulton_JHT/test/make_tables/OG0009398.fna	5833	0.740271	1	0.940854	0.814332	0.790159	0.718155	0.731528	0.724327	0.744385	0.314761	0.733585	0.983542	0.741814	0.739757	0.77473	0.785531	0.770615	0.750043	0.736156	0.769587	0.736156
163	/pickett_centaur/project/Moulton_JHT/test/make_tables/OG0009404.fna	3574	0.418299	0.393956	0.899273	0.794348	0.456072	0.493844	0.462787	0.796866	0.452714	0.842194	1	0.428372	0.473699	0.848069	0.452714	0.846391	0.452714	0.846391	0.417459	0.460269	0.454393
164	/pickett_centaur/project/Moulton_JHT/test/make_tables/OG0009405.fna	751	0.75233	1	0.756325	0.744341	0.984021	0.756325	0.756325	0.740346	0.756325	0.756325	0.75233	0.768309	0.756325	0.756325	0.756325	0.984021	0.82024	0.756325	0.764314	0.756325	0.756325
165	/pickett_centaur/project/Moulton_JHT/test/make_tables/OG0009406.fna	811	0.95561	0.95561	0.948212	0.959309	0.992602	0.944513	0.963009	0.95561	0.996301	1	0.95561	0.937115	0.970407	0.959309	0.992602	0.992602	0.959309	0.977805	0.951911	0.977805	0.951911
166	/pickett_centaur/project/Moulton_JHT/test/make_tables/OG0009412.fna	2908	0.638927	0.636864	0.632737	0.629642	0.82359	0.637895	0.635832	0.633769	0.645117	0.650275	0.634801	0.700825	0.642022	0.64099	0.645117	0.645117	0.628611	0.65337	0.65337	0.636864	1
167	/pickett_centaur/project/Moulton_JHT/test/make_tables/OG0009415.fna	4048	0.695405	0.932559	0.781374	0.673913	0.683547	0.634634	0.904397	0.673172	0.644269	0.642787	0.719862	0.680583	1	0.564229	0.759881	0.683547	0.687994	0.665761	0.633152	0.670949	0.652421
168	/pickett_centaur/project/Moulton_JHT/test/make_tables/OG0009416.fna	2725	0.860183	0.83156	0.827156	0.83156	0.841468	0.830459	0.896514	0.897615	0.839266	0.842569	0.861651	0.794128	0.833761	0.835963	0.841468	0.839266	0.888807	0.995596	0.812844	0.830459	1
169	/pickett_centaur/project/Moulton_JHT/test/make_tables/OG0009429.fna	1150	0.658261	0.658261	0.718261	0.66087	0.658261	0.658261	0.658261	1	0.658261	0.658261	0.658261	0.647826	0.658261	0.658261	0.658261	0.658261	0.66087	0.658261	0.658261	0.658261	0.658261
170	/pickett_centaur/project/Moulton_JHT/test/make_tables/OG0009442.fna	5221	0.6018	0.610803	0.65294	0.610419	0.6018	0.523654	0.639724	0.597778	0.6018	0.6018	0.590691	0.53802	0.609845	0.600651	0.6018	0.6018	1	0.600651	0.578242	0.621337	0.601226
171	/pickett_centaur/project/Moulton_JHT/test/make_tables/OG0009444.fna	1174	0.422487	0.430153	0.44293	0.954003	0.430153	0.455707	0.430153	0.430153	0.430153	0.430153	1	0.458262	0.833901	0.430153	0.430153	0.430153	0.96167	0.432709	0.478705	0.430153	0.432709
172	/pickett_centaur/project/Moulton_JHT/test/make_tables/OG0009447.fna	622	0.609325	0.609325	0.609325	0.609325	0.609325	0.609325	0.609325	0.609325	0.609325	0.609325	0.609325	0.855305	0.609325	0.609325	0.609325	0.609325	0.609325	0.609325	1	0.758842	0.609325
173	/pickett_centaur/project/Moulton_JHT/test/make_tables/OG0009448.fna	1498	1	1	0.997997	0.993992	0.995995	0.989987	0.997997	0.997997	0.995995	0.995995	0.997997	0.991989	0.995995	0.995995	0.995995	0.995995	0.993992	0.995995	0.989987	0.995995	0.997997
174	/pickett_centaur/project/Moulton_JHT/test/make_tables/OG0009449.fna	715	0.773427	0.773427	0.773427	1	0.773427	0.773427	0.773427	0.773427	0.773427	0.773427	0.773427	0.773427	0.773427	0.773427	0.773427	0.773427	0.773427	0.773427	0.773427	0.827972	0.773427
175	/pickett_centaur/project/Moulton_JHT/test/make_tables/OG0009451.fna	2929	0.991806	0.991806	0.991806	1	0.991806	0.990782	0.991806	0.991806	0.991806	0.991806	0.996927	0.990782	0.991806	0.991806	0.991806	0.991806	1	0.991806	0.991806	0.991806	0.991806
176	/pickett_centaur/project/Moulton_JHT/test/make_tables/OG0009452.fna	1159	0.855047	0.813632	0.816221	0.816221	0.813632	0.816221	0.813632	0.813632	0.813632	0.847282	0.813632	0.823986	0.813632	0.813632	0.813632	0.813632	0.816221	0.813632	0.816221	0.873167	1
177	/pickett_centaur/project/Moulton_JHT/test/make_tables/OG0009453.fna	3421	0.492254	0.492254	0.59924	0.593978	0.535224	0.693072	0.491377	0.491377	0.555393	0.555393	0.460684	1	0.491377	0.491377	0.593101	0.555393	0.600994	0.492254	0.800058	0.601871	0.58784
178	/pickett_centaur/project/Moulton_JHT/test/make_tables/OG0009455.fna	3820	0.791885	0.731414	0.815445	1	0.879058	0.74712	0.789529	0.788743	0.789529	0.656021	0.789529	0.746335	0.786387	0.787173	0.787173	0.941099	0.798168	0.787173	0.76911	0.784031	0.758901
179	/pickett_centaur/project/Moulton_JHT/test/make_tables/OG0009456.fna	3028	0.709709	0.684941	0.711691	0.709709	0.704756	0.709709	0.709709	0.709709	0.709709	0.709709	0.709709	1	0.7107	0.709709	0.709709	0.709709	0.709709	0.709709	0.703765	0.7107	0.706737
180	/pickett_centaur/project/Moulton_JHT/test/make_tables/OG0009457.fna	1606	0.818804	0.818804	1	0.818804	0.818804	0.828144	0.732877	0.818804	0.818804	0.863636	0.732877	0.82254	0.818804	0.818804	0.818804	0.818804	0.818804	0.818804	0.828144	0.818804	0.818804
181	/pickett_centaur/project/Moulton_JHT/test/make_tables/OG0009458.fna	505	0.851485	0.851485	0.851485	1	0.851485	0.851485	0.851485	0.851485	0.851485	0.851485	0.851485	0.851485	0.851485	0.851485	0.851485	0.851485	0.851485	0.851485	0.851485	0.851485	0.851485
182	/pickett_centaur/project/Moulton_JHT/test/make_tables/OG0009459.fna	5005	0.715285	0.712887	0.712288	0.763237	0.717083	1	0.715884	0.716484	0.717083	0.717083	0.716484	0.709291	0.714685	0.715285	0.717083	0.717083	0.715884	0.715285	0.792607	0.714086	0.712288
183	/pickett_centaur/project/Moulton_JHT/test/make_tables/OG0009461.fna	5122	0.832487	0.895744	0.840687	0.833659	0.840102	0.805545	0.832487	1	0.841859	0.840687	0.832487	0.780945	0.833073	0.835416	0.841273	0.841273	0.831316	0.837173	0.784459	0.832487	0.84713
184	/pickett_centaur/project/Moulton_JHT/test/make_tables/OG0009463.fna	5227	0.559212	0.563229	0.468529	0.600536	0.370958	0.339392	1	0.563803	0.560934	0.370958	0.369811	0.811747	0.548881	0.41783	0.544863	0.544863	0.685479	0.374402	0.517888	0.541993	0.370385
185	/pickett_centaur/project/Moulton_JHT/test/make_tables/OG0009466.fna	1915	0.982768	1	0.863708	0.866841	0.844909	0.790078	0.87624	0.927937	0.855875	0.855875	0.895039	0.76188	0.906005	0.832376	0.844909	0.855875	0.862141	0.844909	0.837076	0.829243	0.815144
186	/pickett_centaur/project/Moulton_JHT/test/make_tables/OG0009472.fna	1102	0.387477	0.387477	0.387477	0.395644	0.387477	0.537205	0.387477	0.387477	0.387477	0.387477	0.387477	0.294918	0.42559	0.387477	0.387477	0.387477	0.395644	0.387477	1	0.387477	0.387477
187	/pickett_centaur/project/Moulton_JHT/test/make_tables/OG0009476.fna	1684	0.795131	0.795131	0.800475	0.932304	0.950119	0.793349	0.795131	0.795131	1	0.802257	0.880641	0.793349	0.795131	0.795131	0.795131	0.948337	0.795131	0.795131	0.793349	0.795131	0.795131
188	/pickett_centaur/project/Moulton_JHT/test/make_tables/OG0009480.fna	4375	0.743543	0.724343	1	0.948571	0.752457	0.677029	0.733257	0.762743	0.752457	0.752457	0.733257	0.7504	0.733943	0.729143	0.765486	0.792229	0.752457	0.753143	0.910171	0.755886	0.733943
189	/pickett_centaur/project/Moulton_JHT/test/make_tables/OG0009482.fna	3175	0.772283	1	0.771339	0.760945	0.772283	0.769449	0.772283	0.772283	0.772283	0.772283	0.772283	0.765669	0.773228	0.772283	0.772283	0.772283	0.773228	0.772283	0.777008	0.772283	0.772283
190	/pickett_centaur/project/Moulton_JHT/test/make_tables/OG0009485.fna	4222	0.358361	0.926101	0.359072	0.358361	0.358361	0.356229	0.358361	0.358361	0.358361	0.358361	0.92397	0.35694	0.359072	0.358361	0.358361	0.358361	0.358361	0.358361	0.35694	0.359072	1
191	/pickett_centaur/project/Moulton_JHT/test/make_tables/OG0009486.fna	3622	0.859194	0.832689	1	0.852568	0.878244	0.646328	0.874931	0.860022	0.893981	0.874103	0.86085	0.605743	0.890668	0.519326	0.758145	0.883214	0.845941	0.856709	0.610712	0.864992	0.730812
192	/pickett_centaur/project/Moulton_JHT/test/make_tables/OG0009488.fna	1705	0.952493	0.985924	0.964809	0.978886	0.99824	0.431672	0.971848	0.954252	1	1	0.971848	0.947214	0.968328	0.982405	0.99824	0.99824	0.982405	0.991202	0.977126	0.964809	0.956012
193	/pickett_centaur/project/Moulton_JHT/test/make_tables/OG0009493.fna	8350	0.30515	0.324192	0.340359	0.312335	0.303713	1	0.331377	0.303713	0.303713	0.278802	0.29976	0.303713	0.303713	0.29976	0.303713	0.303713	0.303713	0.303713	0.337126	0.303713	0.303713
194	/pickett_centaur/project/Moulton_JHT/test/make_tables/OG0009495.fna	3484	1	0.593571	0.590126	0.611653	0.68915	0.576349	0.593571	0.593571	0.745121	0.703789	0.553961	0.336108	0.538462	0.598737	0.698622	0.747704	0.599598	0.552239	0.572044	0.579793	0.590126
195	/pickett_centaur/project/Moulton_JHT/test/make_tables/OG0009497.fna	2926	0.864662	0.864662	0.864662	0.763158	0.864662	0.867738	0.864662	0.864662	0.87594	0.864662	1	0.866712	0.864662	0.818524	0.864662	0.876965	0.864662	0.864662	0.935407	0.865687	0.864662
196	/pickett_centaur/project/Moulton_JHT/test/make_tables/OG0009499.fna	7726	0.987574	0.774269	0.987574	1	0.983303	0.756536	0.984856	0.984468	0.983303	0.983303	0.983303	0.960005	0.989128	0.98408	0.983303	0.983303	0.998447	0.984468	0.958452	0.987574	0.990293
197	/pickett_centaur/project/Moulton_JHT/test/make_tables/OG0009500.fna	10288	0.836703	0.932057	0.839911	0.855949	0.86528	0.834662	0.847784	0.873736	0.858281	0.832523	0.862364	0.873736	0.883068	0.855365	0.846617	0.859448	0.844576	0.843118	0.842535	0.842827	1
198	/pickett_centaur/project/Moulton_JHT/test/make_tables/OG0009506.fna	1387	0.924297	0.924297	0.712329	0.714492	1	0.885364	0.928623	0.917808	0.930786	0.733958	0.919971	0.961067	0.894016	0.924297	0.935112	0.930786	0.714492	0.932949	0.941601	0.924297	0.885364
199	/pickett_centaur/project/Moulton_JHT/test/make_tables/OG0009509.fna	379	0.976253	0.976253	0.968338	1	0.968338	0.992084	0.984169	0.976253	0.968338	0.968338	0.992084	0.881266	0.968338	0.968338	0.968338	0.968338	1	0.968338	0.976253	0.968338	0.968338
200	/pickett_centaur/project/Moulton_JHT/test/make_tables/OG0009510.fna	4858	0.904282	0.286744	0.305887	1	0.340469	0.412721	0.339852	0.370111	0.502882	0.308975	0.335529	0.331824	0.800535	0.252161	0.284273	0.972828	0.341087	0.847468	0.326883	0.339852	0.200288
201	/pickett_centaur/project/Moulton_JHT/test/make_tables/OG0009511.fna	2035	0.986732	0.988206	0.983784	0.991155	0.986732	1	0.983784	0.994103	0.986732	0.986732	0.986732	0.946929	0.98231	0.986732	0.986732	0.986732	0.994103	0.988206	0.980835	0.985258	0.998526
202	/pickett_centaur/project/Moulton_JHT/test/make_tables/OG0009514.fna	853	0.982415	0.978898	0.968347	0.957796	1	0.996483	0.975381	0.982415	1	1	0.978898	0.926143	0.978898	1	1	1	0.957796	0.989449	0.975381	0.985932	0.968347
203	/pickett_centaur/project/Moulton_JHT/test/make_tables/OG0009515.fna	898	0.639198	0.639198	0.639198	0.853007	0.639198	0.863029	0.639198	0.639198	1	0.639198	0.639198	0.639198	0.639198	0.639198	0.639198	0.639198	0.806236	0.639198	0.639198	0.639198	0.639198
204	/pickett_centaur/project/Moulton_JHT/test/make_tables/OG0009516.fna	1663	0.742032	0.740229	0.736621	0.747444	0.88635	0.826819	0.738425	0.738425	0.769092	0.780517	0.738425	0.509321	0.738425	0.846663	1	0.769092	0.752856	0.742032	0.722189	0.743836	0.738425
205	/pickett_centaur/project/Moulton_JHT/test/make_tables/OG0009519.fna	1822	0.800768	0.799122	0.807355	0.784303	0.795829	1	0.792536	0.792536	0.795829	0.795829	0.792536	0.86663	0.792536	0.792536	0.795829	0.795829	0.794182	0.792536	0.795829	0.792536	0.802415
206	/pickett_centaur/project/Moulton_JHT/test/make_tables/OG0009520.fna	559	0.785331	0.785331	0.785331	0.785331	0.785331	0.790698	0.790698	0.785331	0.785331	1	0.785331	0.860465	0.785331	0.785331	0.785331	0.785331	0.790698	0.785331	0.801431	0.785331	0.785331
207	/pickett_centaur/project/Moulton_JHT/test/make_tables/OG0009522.fna	670	0.959701	0.973134	1	0.986567	0.937313	0.767164	0.843284	0.964179	0.937313	0.937313	0.959701	0.771642	0.955224	0.959701	0.932836	0.937313	0.758209	0.941791	0.71791	0.973134	0.646269
208	/pickett_centaur/project/Moulton_JHT/test/make_tables/OG0009523.fna	1015	0.89064	0.657143	0.657143	0.657143	0.677833	0.920197	0.636453	0.633498	0.677833	0.677833	0.934975	0.633498	0.677833	0.677833	0.677833	0.677833	0.657143	0.677833	1	0.970443	0.64532
209	/pickett_centaur/project/Moulton_JHT/test/make_tables/OG0009525.fna	4681	0.900021	0.902585	0.897458	0.99295	0.905148	0.887204	0.900662	1	0.905148	0.905148	0.89874	0.863491	0.88464	0.901303	0.905148	0.905148	0.900662	0.894253	0.894894	0.900021	0.900662
210	/pickett_centaur/project/Moulton_JHT/test/make_tables/OG0009526.fna	2938	0.664057	1	0.656909	0.654867	0.632403	0.645677	0.651804	0.568074	0.672226	0.690606	0.643635	0.652825	0.658952	0.644656	0.648741	0.640572	0.654867	0.653846	0.635466	0.657931	0.656909
211	/pickett_centaur/project/Moulton_JHT/test/make_tables/OG0009528.fna	2587	0.545419	0.808659	0.924623	0.553537	0.590646	0.495555	0.545419	1	0.559335	0.613838	0.545419	0.508311	0.679938	0.54426	0.661384	0.550058	0.750676	0.5431	0.664863	0.857364	0.882876
212	/pickett_centaur/project/Moulton_JHT/test/make_tables/OG0009529.fna	2182	0.990376	1	0.971127	0.973877	0.991751	0.951879	0.968378	0.975252	0.991751	0.991751	0.978002	0.967003	0.991751	0.980752	0.983501	0.983501	0.958753	0.986251	0.967003	0.989001	0.971127
213	/pickett_centaur/project/Moulton_JHT/test/make_tables/OG0009530.fna	700	0.948571	0.965714	0.597143	0.785714	0.785714	0.661429	0.785714	0.785714	0.892857	0.785714	0.785714	0.7	0.785714	0.785714	0.785714	0.785714	0.785714	0.717143	1	0.785714	0.815714
214	/pickett_centaur/project/Moulton_JHT/test/make_tables/OG0009531.fna	1342	0.97541	0.984352	0.982116	0.968703	0.997765	0.979881	0.988823	0.986587	0.995529	1	0.984352	0.970939	0.991058	0.986587	0.997765	0.997765	0.97541	0.993294	0.977645	0.984352	0.984352
215	/pickett_centaur/project/Moulton_JHT/test/make_tables/OG0009532.fna	4573	0.756615	0.532255	0.79204	0.784168	0.520446	0.448939	0.811721	0.546687	0.520446	0.51979	0.340695	0.84977	1	0.866827	0.520446	0.51979	0.552591	0.950142	0.553247	0.525694	0.559808
216	/pickett_centaur/project/Moulton_JHT/test/make_tables/OG0009533.fna	1408	0.397017	0.68679	1	0.816761	0.733665	0.703835	0.699574	0.759233	0.733665	0.729403	0.714489	0.691051	0.723011	0.716619	0.731534	0.74858	0.735795	0.71875	0.712358	0.912642	0.725142
217	/pickett_centaur/project/Moulton_JHT/test/make_tables/OG0009535.fna	2440	0.959426	0.991393	0.963115	1	0.988934	0.987705	0.992623	0.993852	0.988934	0.988934	0.992623	0.956967	0.927459	0.992623	0.988934	0.988934	1	0.988934	0.960656	0.965574	0.961885
218	/pickett_centaur/project/Moulton_JHT/test/make_tables/OG0009536.fna	5659	0.641633	0.668669	0.645874	0.675031	0.659657	0.809684	0.659127	0.652235	0.664958	0.661778	0.649585	1	0.719032	0.649585	0.666019	0.665489	0.690405	0.710019	0.665489	0.642693	0.659127
219	/pickett_centaur/project/Moulton_JHT/test/make_tables/OG0009537.fna	2248	0.37411	0.544929	1	0.484875	0.382117	0.228648	0.37411	0.372776	0.382117	0.380783	0.372776	0.399466	0.375445	0.411477	0.407473	0.380783	0.368772	0.375445	0.371441	0.375445	0.375445
220	/pickett_centaur/project/Moulton_JHT/test/make_tables/OG0009539.fna	1744	0.857225	0.822821	0.857225	0.895069	0.864106	0.90367	0.857225	0.843463	0.864106	0.864106	0.807339	0.90367	0.857225	0.869266	0.864106	0.864106	0.883028	0.860665	1	0.860665	0.857225
221	/pickett_centaur/project/Moulton_JHT/test/make_tables/OG0009540.fna	1420	0.355634	0.355634	0.353521	0.349296	1	0.353521	0.647183	0.355634	0.357746	0.566901	0.355634	0.480282	0.357746	0.355634	0.357746	0.471831	0.355634	0.359859	0.361972	0.355634	0.353521
222	/pickett_centaur/project/Moulton_JHT/test/make_tables/OG0009541.fna	451	1	1	1	1	1	1	1	1	1	1	1	0.986696	0.993348	1	1	1	1	1	1	0.993348	1
223	/pickett_centaur/project/Moulton_JHT/test/make_tables/OG0009542.fna	4285	0.553326	0.634539	0.58273	0.597433	0.589732	0.865578	0.722054	0.557526	0.572929	0.508051	0.57853	0.378996	0.63804	0.57713	0.605134	0.587631	1	0.620537	0.57923	0.776663	0.565928
224	/pickett_centaur/project/Moulton_JHT/test/make_tables/OG0009546.fna	3010	1	0.938206	0.811628	0.809635	0.822591	0.522591	0.807641	0.799668	0.822591	0.830565	0.813621	0.582392	0.665116	0.804651	0.820598	0.822591	0.785714	0.811628	0.753821	0.809635	0.817608
225	/pickett_centaur/project/Moulton_JHT/test/make_tables/OG0009547.fna	5086	0.869052	0.893236	0.886748	0.857845	0.875541	1	0.863744	0.886158	0.893236	0.893236	0.885568	0.670271	0.87731	0.876327	0.925678	0.894416	0.926858	0.898545	0.950452	0.890877	0.893236
226	/pickett_centaur/project/Moulton_JHT/test/make_tables/OG0009548.fna	1753	0.654307	0.775813	0.981175	0.998289	0.859669	0.976041	0.977752	0.977752	0.977752	0.977752	0.977752	0.989732	0.970907	0.977752	0.977752	0.977752	1	0.977752	0.970907	0.972618	0.958928
227	/pickett_centaur/project/Moulton_JHT/test/make_tables/OG0009549.fna	562	0.604982	0.599644	0.599644	0.599644	0.599644	0.599644	0.599644	0.599644	0.599644	0.877224	0.599644	0.61032	0.599644	0.599644	0.599644	0.599644	0.599644	0.599644	1	0.599644	0.599644
228	/pickett_centaur/project/Moulton_JHT/test/make_tables/OG0009551.fna	2791	0.675385	0.67646	0.743103	0.458259	0.448585	0.683984	0.708707	0.725905	0.448585	0.723755	0.840917	0.72053	0.735579	0.429237	0.448585	0.448585	0.474382	1	0.694733	0.731279	0.718381
229	/pickett_centaur/project/Moulton_JHT/test/make_tables/OG0009552.fna	1522	0.90933	0.911301	0.923127	1	0.915243	0.92707	0.917214	0.919185	0.915243	0.915243	0.919185	0.903417	0.921156	0.903417	0.915243	0.915243	0.960578	0.921156	0.938896	0.980289	0.917214
230	/pickett_centaur/project/Moulton_JHT/test/make_tables/OG0009553.fna	8047	0.82888	0.825898	0.837455	0.836337	0.89114	0.77706	0.817696	0.825898	0.805766	0.943706	0.814714	0.736051	0.84081	0.811358	0.95489	0.836337	0.84603	0.816205	0.761402	0.824034	1
231	/pickett_centaur/project/Moulton_JHT/test/make_tables/OG0009558.fna	2179	0.597981	0.536026	0.597981	0.596604	0.597981	0.595227	0.518128	0.518128	0.597981	0.597981	0.527765	0.604865	0.597981	0.536026	0.597981	0.597981	0.596604	0.597981	0.869206	0.597981	1
232	/pickett_centaur/project/Moulton_JHT/test/make_tables/OG0009559.fna	1027	0.87147	0.87147	0.87147	0.877313	0.87147	1	0.87147	0.87147	0.851022	0.87147	0.87147	0.69036	0.865628	0.87147	0.87147	0.87147	0.877313	0.874391	0.880234	0.865628	0.865628
233	/pickett_centaur/project/Moulton_JHT/test/make_tables/OG0009560.fna	1237	0.975748	0.983023	0.963622	1	0.966047	0.953921	0.975748	0.975748	0.973323	0.973323	0.975748	0.997575	0.936944	0.963622	0.966047	0.966047	1	0.94907	0.927243	0.905416	0.958771
234	/pickett_centaur/project/Moulton_JHT/test/make_tables/OG0009565.fna	6076	0.941244	1	0.893845	0.842989	0.960994	0.783246	0.965438	0.963957	0.911126	0.902403	0.924951	0.841508	0.900757	0.739302	0.96445	0.960994	0.844964	0.935319	0.864714	0.923469	0.853357
235	/pickett_centaur/project/Moulton_JHT/test/make_tables/OG0009566.fna	1441	0.533657	0.527412	0.52533	0.531575	0.506593	0.681471	0.523248	0.535739	0.523248	0.375434	0.519084	1	0.52533	0.523248	0.523248	0.523248	0.750173	0.523248	0.517002	0.52533	0.52533
236	/pickett_centaur/project/Moulton_JHT/test/make_tables/OG0009567.fna	2683	0.623183	0.624301	0.616474	0.959747	1	0.594111	0.932911	0.622065	0.634365	1	0.910548	0.578457	0.628774	0.628774	0.632128	0.636601	0.629892	0.627656	0.719344	0.633246	0.923966
237	/pickett_centaur/project/Moulton_JHT/test/make_tables/OG0009576.fna	862	0.989559	0.989559	0.989559	0.989559	0.989559	0.989559	0.989559	0.989559	0.989559	0.989559	0.989559	1	0.989559	0.989559	0.989559	0.989559	0.989559	0.989559	0.99652	0.989559	0.989559
238	/pickett_centaur/project/Moulton_JHT/test/make_tables/OG0009579.fna	3703	0.609506	0.62976	0.586821	0.63219	0.576289	0.820956	0.63057	0.63057	0.628139	0.576289	0.63381	0.750473	0.623278	0.566568	0.576289	0.576289	0.535782	0.603025	1	0.624089	0.63138
239	/pickett_centaur/project/Moulton_JHT/test/make_tables/OG0009580.fna	1876	0.739339	0.664179	0.652985	0.672175	1	0.660981	0.664179	0.664179	0.939232	0.665778	0.664179	0.649787	0.664179	0.64339	0.940832	0.939232	0.83049	0.760128	0.66258	0.664179	0.66258
240	/pickett_centaur/project/Moulton_JHT/test/make_tables/OG0009582.fna	2257	0.581303	0.840496	0.611874	0.633141	0.728844	0.686309	0.550731	0.587949	0.666371	0.645104	0.593265	0.421799	0.557377	0.365973	0.645104	0.645104	0.525476	0.575986	0.570669	0.365973	1
241	/pickett_centaur/project/Moulton_JHT/test/make_tables/OG0009583.fna	3925	0.384713	0.384713	0.387006	0.389299	0.384713	0.396943	0.357962	0.357962	0.384713	0.363057	0.384713	0.401529	0.357962	0.384713	0.401529	0.384713	0.389299	0.357962	0.397707	0.355669	1
242	/pickett_centaur/project/Moulton_JHT/test/make_tables/OG0009584.fna	1462	0.464432	0.5342	0.458276	0.46238	0.46238	0.458276	0.458276	0.458276	0.406977	0.406977	0.417237	0.439808	0.45212	0.46238	0.46238	0.46238	0.476744	0.406977	1	0.404925	0.480848
243	/pickett_centaur/project/Moulton_JHT/test/make_tables/OG0009585.fna	451	0.700665	0.700665	0.733925	0.720621	0.727273	0.707317	0.700665	0.527716	1	0.727273	0.700665	0.514412	1	0.733925	0.973392	0.727273	0.720621	0.713969	0.733925	0.740576	0.75388
244	/pickett_centaur/project/Moulton_JHT/test/make_tables/OG0009587.fna	7240	0.378867	0.658978	0.354006	0.369337	0.368094	0.26616	0.356906	0.37721	0.368094	0.368094	0.37721	0.351519	0.368923	0.368094	0.368094	0.368094	0.368508	0.370166	1	0.371409	0.378453
245	/pickett_centaur/project/Moulton_JHT/test/make_tables/OG0009588.fna	5806	0.729246	1	0.714778	0.7866	0.74423	0.606269	0.729762	0.726662	0.741647	0.742163	0.729246	0.749914	0.732863	0.734413	0.740096	0.743713	0.790217	0.730796	0.795901	0.724595	0.719428
246	/pickett_centaur/project/Moulton_JHT/test/make_tables/OG0009589.fna	1669	0.717795	0.717795	0.719593	0.99281	0.717795	0.998203	0.717795	0.717795	0.717795	0.717795	0.717795	0.7142	1	0.717795	0.717795	0.717795	0.723188	0.717795	0.719593	0.719593	0.996405
247	/pickett_centaur/project/Moulton_JHT/test/make_tables/OG0009590.fna	1426	0.612903	1	0.604488	0.610799	0.640252	0.615007	0.612903	0.606592	0.606592	0.606592	0.606592	0.743338	0.617111	0.612903	0.606592	0.640252	0.604488	0.606592	0.621318	0.617111	0.650771
248	/pickett_centaur/project/Moulton_JHT/test/make_tables/OG0009592.fna	2098	0.377979	0.377979	0.609628	0.329361	0.377979	0.402288	0.377979	0.377979	0.413727	0.413727	0.377979	0.387989	0.612488	0.389418	0.377979	0.377979	1	0.379409	0.420877	0.56101	0.612488
249	/pickett_centaur/project/Moulton_JHT/test/make_tables/OG0009594.fna	3055	0.155483	0.239935	0.155483	0.337152	0.155483	1	0.165303	0.155483	0.155483	0.155483	0.288052	0.154501	0.221277	0.155483	0.155483	0.155483	0.155483	0.264484	0.158429	0.155483	0.402946
250	/pickett_centaur/project/Moulton_JHT/test/make_tables/OG0009598.fna	7555	0.22687	0.21456	0.229252	0.227664	0.220119	0.220516	0.220913	0.222105	0.220913	0.220913	0.222105	0.187955	0.220119	0.223693	0.218531	0.220913	0.228061	0.218928	1	0.222899	0.222899
251	/pickett_centaur/project/Moulton_JHT/test/make_tables/OG0009600.fna	1018	0.749509	0.749509	0.749509	0.849705	0.749509	0.749509	1	0.749509	0.749509	0.749509	0.749509	0.749509	0.749509	0.749509	0.749509	0.749509	0.749509	0.749509	0.749509	0.749509	0.749509
252	/pickett_centaur/project/Moulton_JHT/test/make_tables/OG0009601.fna	1503	0.910845	0.908849	0.904857	0.900865	0.918829	0.870925	0.868929	0.904857	0.926813	1	0.904857	0.970725	0.926813	0.884897	0.918829	0.918829	0.900865	0.912841	0.872921	0.926813	0.7831
253	/pickett_centaur/project/Moulton_JHT/test/make_tables/OG0009610.fna	4756	0.574853	0.574853	0.578007	0.583684	0.575484	0.650547	0.634146	0.577376	0.575484	0.575484	0.578007	0.582422	0.6291	0.575484	0.575484	0.575484	0.582422	0.632885	0.574853	1	0.577376
254	/pickett_centaur/project/Moulton_JHT/test/make_tables/OG0009611.fna	1114	0.997307	0.997307	0.997307	0.997307	0.997307	0.997307	0.997307	0.997307	0.997307	0.997307	0.997307	1	0.997307	0.997307	0.997307	0.997307	0.997307	0.997307	0.997307	0.997307	0.997307
255	/pickett_centaur/project/Moulton_JHT/test/make_tables/OG0009613.fna	2050	0.94439	0.950244	0.945854	0.942927	0.94878	1	0.94878	0.947317	0.94878	0.94878	0.947317	0.963415	0.94878	0.956098	0.94878	0.94878	0.942927	0.945854	0.94	0.942927	0.942927
256	/pickett_centaur/project/Moulton_JHT/test/make_tables/OG0009618.fna	2299	0.921705	0.921705	0.933449	0.92823	0.992171	0.753371	0.945194	1	0.945194	0.955633	0.921705	0.602001	0.955633	0.929535	0.938669	0.933449	0.906046	0.913876	0.744237	0.936059	0.941279
257	/pickett_centaur/project/Moulton_JHT/test/make_tables/OG0009620.fna	1468	0.781335	0.779292	0.773161	0.771117	0.777248	0.760899	0.773161	0.777248	0.673025	0.777248	0.773161	1	0.632153	0.773161	0.777248	0.777248	0.771117	0.771117	0.670981	0.769074	0.764986
258	/pickett_centaur/project/Moulton_JHT/test/make_tables/OG0009621.fna	1255	1	0.918725	0.971315	0.911554	0.935458	0.612749	0.916335	0.916335	0.916335	0.916335	0.985657	0.918725	0.916335	0.918725	0.916335	0.923506	0.911554	0.916335	0.956972	0.966534	0.911554
259	/pickett_centaur/project/Moulton_JHT/test/make_tables/OG0009622.fna	4303	0.429003	0.394841	0.390658	0.404601	0.398327	1	0.390658	0.390658	0.413665	0.398327	0.390658	0.358587	0.393446	0.393446	0.398327	0.398327	0.403904	0.393446	0.48687	0.422728	0.465954
260	/pickett_centaur/project/Moulton_JHT/test/make_tables/OG0009623.fna	1894	0.862196	0.862196	0.882788	0.882788	0.86378	0.868532	0.808342	0.866948	0.862196	0.862196	1	0.835269	0.854277	0.866948	0.862196	0.862196	0.890707	0.813094	0.770327	0.851109	0.860612
261	/pickett_centaur/project/Moulton_JHT/test/make_tables/OG0009624.fna	1180	0.761017	0.659322	0.666949	0.79661	0.64661	0.74322	0.65678	0.654237	0.64661	0.707627	0.733051	0.64661	0.649153	0.501695	0.707627	0.64661	0.654237	0.745763	1	0.641525	0.661864
262	/pickett_centaur/project/Moulton_JHT/test/make_tables/OG0009625.fna	2986	0.359009	0.559946	0.312793	0.304756	0.313798	0.313798	0.312793	1	0.253516	0.253516	0.359009	0.319826	0.220362	0.268587	0.253516	0.61219	0.247488	0.223376	0.311788	0.43436	0.217348
263	/pickett_centaur/project/Moulton_JHT/test/make_tables/OG0009629.fna	3832	0.766701	0.308455	0.408925	0.450418	0.633612	0.490344	1	0.43476	0.545929	0.424582	0.697808	0.432411	0.783925	0.499739	0.431628	0.600731	0.511482	0.430063	0.749478	0.560804	0.308455
264	/pickett_centaur/project/Moulton_JHT/test/make_tables/OG0009630.fna	3790	0.118997	0.118997	0.118997	0.118997	0.118997	1	0.118997	0.118997	0.118997	0.118997	0.118997	0.119789	0.119789	0.142744	0.118997	0.118997	0.118997	0.119789	0.119789	0.119789	0.118997
265	/pickett_centaur/project/Moulton_JHT/test/make_tables/OG0009632.fna	2386	0.524728	1	0.846605	0.524728	0.524728	0.524728	0.524728	0.9057	0.524728	0.524728	0.524728	0.532272	0.525985	0.890612	0.524728	0.524728	0.524728	0.524728	0.527242	0.587594	0.524728
266	/pickett_centaur/project/Moulton_JHT/test/make_tables/OG0009634.fna	1735	0.621326	0.619597	0.880692	0.623055	0.619597	0.623055	1	0.619597	0.619597	0.619597	0.619597	0.640346	0.619597	0.545245	0.614409	0.619597	0.623055	0.616138	0.623055	0.619597	0.623055
267	/pickett_centaur/project/Moulton_JHT/test/make_tables/OG0009636.fna	3280	0.75122	0.75122	0.754878	0.753963	0.750305	0.422866	0.753049	0.747561	0.750305	0.750305	0.752134	0.750305	0.75122	0.733841	0.750305	0.750305	0.753049	0.747561	1	0.753049	0.755793
268	/pickett_centaur/project/Moulton_JHT/test/make_tables/OG0009637.fna	4207	0.699786	1	0.832422	0.843832	0.828857	0.765391	0.826004	0.823865	0.828857	0.828857	0.826004	0.901593	0.826004	0.805324	0.828857	0.828857	0.840266	0.828857	0.811029	0.82957	0.822439
269	/pickett_centaur/project/Moulton_JHT/test/make_tables/OG0009638.fna	2284	0.732049	0.732049	0.730736	0.734676	0.730736	1	0.730736	0.730736	0.730736	0.718914	0.730736	0.546848	0.730736	0.730736	0.730736	0.730736	0.726795	0.729422	0.737303	0.730736	0.630911
270	/pickett_centaur/project/Moulton_JHT/test/make_tables/OG0009642.fna	3169	0.824866	0.822026	0.838119	1	0.832439	0.899653	0.839066	0.94888	0.826759	0.832439	0.904386	0.818239	0.828653	0.821079	0.854213	0.831493	0.870306	0.832439	0.832439	0.849479	0.804039
271	/pickett_centaur/project/Moulton_JHT/test/make_tables/OG0009643.fna	1651	0.990915	0.990915	0.96911	0.98728	0.994549	0.960024	0.989098	1	0.994549	0.996366	0.98728	0.918231	0.981829	0.981829	0.994549	0.994549	0.98728	0.98728	0.952756	0.981829	0.965475
272	/pickett_centaur/project/Moulton_JHT/test/make_tables/OG0009644.fna	1654	0.869407	0.863966	0.863966	0.86578	0.869407	0.816808	0.862152	0.862152	0.869407	0.869407	0.860339	0.758767	0.869407	0.867594	0.869407	0.869407	0.86578	0.867594	1	0.86578	0.860339
273	/pickett_centaur/project/Moulton_JHT/test/make_tables/OG0009646.fna	1183	0.972105	0.949281	0.989856	0.926458	0.951817	0.639899	0.731192	0.703297	0.954353	0.951817	0.769231	0.827557	0.967033	0.93153	0.951817	0.951817	0.662722	0.563821	0.87574	1	0.885883
274	/pickett_centaur/project/Moulton_JHT/test/make_tables/OG0009647.fna	4690	0.447974	0.444776	0.462047	0.444776	0.443497	0.445416	0.444776	0.444776	0.443497	0.446908	0.444776	1	0.444776	0.443497	0.443497	0.443497	0.444776	0.443497	0.444776	0.444776	0.444776
275	/pickett_centaur/project/Moulton_JHT/test/make_tables/OG0009650.fna	4534	0.79356	0.522938	1	0.876268	0.509704	0.425011	0.625496	0.470004	0.487869	0.473754	0.454566	0.573225	0.491178	0.473974	0.513013	0.491178	0.616895	0.493824	0.632775	0.842523	0.477283
276	/pickett_centaur/project/Moulton_JHT/test/make_tables/OG0009651.fna	1816	0.990088	0.990088	0.986784	0.990088	0.988436	0.98348	0.990088	0.990088	0.988436	0.988436	0.985132	1	0.986784	0.988436	0.988436	0.988436	0.993392	0.988436	0.99174	0.986784	0.986784
277	/pickett_centaur/project/Moulton_JHT/test/make_tables/OG0009652.fna	1222	0.825696	1	0.830606	0.806056	0.815876	0.781506	0.786416	0.788871	0.820786	0.820786	0.793781	0.739771	0.818331	0.818331	0.813421	0.815876	0.803601	0.830606	0.815876	0.810966	0.818331
278	/pickett_centaur/project/Moulton_JHT/test/make_tables/OG0009653.fna	1531	0.84324	0.84324	0.84324	0.84324	0.84324	0.84324	0.84324	0.84324	0.84324	0.84324	0.84324	0.84324	0.84324	0.84324	0.84324	0.84324	0.84324	0.84324	1	0.84324	0.84324
279	/pickett_centaur/project/Moulton_JHT/test/make_tables/OG0009654.fna	3226	0.480161	1	0.480161	0.311841	0.486671	0.614073	0.459702	0.474582	0.82796	0.50527	0.474582	0.553627	0.629882	0.479231	0.50248	0.50341	0.483881	0.480161	0.474582	0.5062	0.487601
280	/pickett_centaur/project/Moulton_JHT/test/make_tables/OG0009658.fna	3376	0.632998	0.60545	0.713863	0.625	0.718306	0.555687	0.989336	0.600118	0.666765	0.608116	0.994668	0.601896	1	0.606339	0.872038	0.656991	0.601007	0.611671	0.685427	0.601007	0.688981
281	/pickett_centaur/project/Moulton_JHT/test/make_tables/OG0009660.fna	6109	0.327222	0.470617	0.29874	0.316418	0.299231	1	0.325258	0.328695	0.345392	0.299231	0.33066	0.311017	0.328204	0.318383	0.32624	0.332624	0.317401	0.319365	0.319856	0.318383	0.314945
282	/pickett_centaur/project/Moulton_JHT/test/make_tables/OG0009664.fna	1051	0.797336	0.797336	0.805899	0.803045	0.526166	0.811608	0.794481	0.763083	0.526166	0.526166	0.768792	1	0.466223	0.466223	0.526166	0.526166	0.803045	0.466223	0.843007	0.794481	0.803045
283	/pickett_centaur/project/Moulton_JHT/test/make_tables/OG0009665.fna	6172	0.823558	0.961601	0.882858	0.836682	0.984932	0.686001	0.975211	0.958684	0.987362	0.829391	0.898412	0.772521	0.808004	0.976183	0.978613	0.968406	0.839112	1	0.311244	0.810434	0.864874
284	/pickett_centaur/project/Moulton_JHT/test/make_tables/OG0009666.fna	2164	0.805915	1	0.794824	0.794824	0.797597	0.889094	0.836414	0.803142	0.797597	0.797597	0.805915	0.749076	0.790665	0.851664	0.798983	0.798983	0.792052	0.8378	0.797597	0.898799	0.804529
285	/pickett_centaur/project/Moulton_JHT/test/make_tables/OG0009667.fna	1009	0.910803	0.967294	0.910803	0.910803	0.931615	0.913776	0.910803	0.910803	1	0.931615	0.910803	0.913776	0.806739	0.931615	0.928642	0.928642	0.913776	0.910803	0.913776	0.860258	0.979187
286	/pickett_centaur/project/Moulton_JHT/test/make_tables/OG0009678.fna	4972	0.705551	0.552896	0.707965	1	0.706154	0.539019	0.69107	0.69288	0.704344	0.592116	0.995776	0.648833	0.699517	0.701327	0.705551	0.706154	0.700121	0.700121	0.64823	0.702534	0.570193
287	/pickett_centaur/project/Moulton_JHT/test/make_tables/OG0009680.fna	1939	0.651882	0.648788	0.938112	0.771016	0.648788	0.543579	0.648788	0.795771	0.648788	0.648788	0.794224	0.628675	0.800413	0.764827	0.849923	0.648788	0.832904	0.648788	0.633316	0.659618	1
288	/pickett_centaur/project/Moulton_JHT/test/make_tables/OG0009681.fna	5650	0.596991	0.577876	0.50885	0.73292	0.516814	0.484425	0.595398	0.594867	1	0.516814	0.594867	0.633097	0.959646	0.568319	0.608673	0.599115	0.598584	0.473274	0.597522	0.712212	0.598053
289	/pickett_centaur/project/Moulton_JHT/test/make_tables/OG0009682.fna	2368	0.730152	0.502111	0.500845	0.502111	0.500845	0.868243	0.502111	0.475507	0.500845	0.500845	0.502111	0.498311	0.503378	0.502111	0.500845	0.500845	0.502111	0.502111	0.485642	0.503378	1
290	/pickett_centaur/project/Moulton_JHT/test/make_tables/OG0009684.fna	5185	0.912054	0.762777	0.747155	0.833365	0.856509	0.461909	0.718804	0.740791	0.764513	0.750627	0.744262	0.704918	0.736741	0.736741	0.750627	0.752363	0.74947	0.741948	1	0.722276	0.726326
291	/pickett_centaur/project/Moulton_JHT/test/make_tables/OG0009685.fna	1759	0.490051	0.445708	0.490051	1	0.512223	0.484935	0.50199	0.490051	0.490051	0.490051	0.490051	0.495168	0.471291	0.490051	0.490051	0.490051	0.488346	0.490051	0.895964	0.462763	0.507106
292	/pickett_centaur/project/Moulton_JHT/test/make_tables/OG0009688.fna	1795	0.707521	1	0.69415	0.700836	0.712535	0.647354	0.709192	0.70585	0.712535	0.712535	0.707521	0.710864	0.709192	0.70585	0.712535	0.714206	0.700836	0.710864	0.684123	0.717549	0.690808
293	/pickett_centaur/project/Moulton_JHT/test/make_tables/OG0009690.fna	1996	0.837675	0.717435	0.690381	0.688878	0.77004	0.736974	0.733968	0.720441	0.837675	0.752004	0.768537	0.714429	0.75501	0.696393	0.738477	0.758016	0.688878	0.748998	0.794088	1	0.708417
294	/pickett_centaur/project/Moulton_JHT/test/make_tables/OG0009691.fna	1276	0.974138	0.974138	0.974138	0.974138	0.974138	0.97884	0.974138	0.976489	0.974138	0.974138	0.974138	1	0.974138	0.974138	0.974138	0.974138	0.974138	0.974138	0.97884	0.974138	0.922414
295	/pickett_centaur/project/Moulton_JHT/test/make_tables/OG0009693.fna	1924	0.956341	0.9579	0.954782	0.956341	0.954782	0.948545	0.959459	0.954782	0.954782	0.954782	0.954782	0.9579	0.85499	0.904886	0.954782	0.954782	1	1	0.953222	0.954782	0.956341
296	/pickett_centaur/project/Moulton_JHT/test/make_tables/OG0009695.fna	982	0.737271	0.737271	0.737271	0.728106	0.737271	0.721996	0.764766	1	0.90835	0.737271	0.737271	0.758656	0.737271	0.737271	0.737271	0.737271	0.709776	0.712831	0.712831	0.737271	0.737271
297	/pickett_centaur/project/Moulton_JHT/test/make_tables/OG0009702.fna	1708	0.938525	0.940281	0.957845	0.991218	0.936768	0.903396	0.931499	0.931499	0.929742	0.936768	0.931499	0.940281	0.970141	0.942037	0.936768	0.940281	0.998244	1	0.880562	0.970141	0.959602
298	/pickett_centaur/project/Moulton_JHT/test/make_tables/OG0009703.fna	3346	0.899582	0.889719	0.907651	0.971309	1	0.451285	0.887029	0.885236	0.894202	0.891512	0.895099	0.851166	0.87896	0.885236	0.889719	0.888822	0.905858	0.885236	0.837717	0.88165	0.908548
299	/pickett_centaur/project/Moulton_JHT/test/make_tables/OG0009704.fna	1660	0.461446	0.472289	0.463253	0.553614	0.512048	0.580723	0.470482	0.51747	0.515663	0.51747	0.506627	0.669277	0.46506	0.508434	0.519277	0.513855	0.488554	0.515663	1	0.466867	0.470482
300	/pickett_centaur/project/Moulton_JHT/test/make_tables/OG0009705.fna	1507	0.641672	0.641672	0.6357	1	0.641672	0.741208	0.641672	0.641672	0.641672	0.641672	0.641672	0.862641	0.641672	0.641672	0.641672	0.641672	0.920372	0.641672	0.6357	0.641672	0.6357
301	/pickett_centaur/project/Moulton_JHT/test/make_tables/OG0009709.fna	547	0.561243	0.484461	0.484461	0.484461	0.533821	0.478976	0.484461	0.484461	0.484461	0.484461	0.484461	0.698355	0.654479	0.555759	0.484461	0.533821	0.484461	0.484461	0.473492	0.484461	1
302	/pickett_centaur/project/Moulton_JHT/test/make_tables/OG0009713.fna	2647	0.572724	0.40272	0.393653	0.56139	0.40272	1	0.563657	0.581791	0.722327	0.426521	0.550057	0.508122	0.553457	0.476388	0.523989	0.40272	0.559124	0.622592	0.618058	0.667926	0.55119
303	/pickett_centaur/project/Moulton_JHT/test/make_tables/OG0009717.fna	3844	0.721384	0.726847	0.738554	0.726067	1	0.718262	0.740895	0.73231	0.867326	0.733091	0.866545	0.759625	0.737773	0.73153	0.748699	0.810354	0.727627	0.729969	0.719823	0.736212	0.742456
304	/pickett_centaur/project/Moulton_JHT/test/make_tables/OG0009720.fna	2872	1	0.743036	0.665738	0.68663	0.658426	0.657382	0.653203	0.669916	0.659471	0.659471	0.78273	0.644847	0.669916	0.660515	0.659471	0.68663	0.666783	0.660515	0.643802	0.756616	0.649025
305	/pickett_centaur/project/Moulton_JHT/test/make_tables/OG0009725.fna	2722	0.96914	0.966936	0.985672	0.980162	0.993387	0.977957	0.965834	0.992285	0.993387	0.993387	0.965834	0.97906	1	0.993387	0.993387	0.993387	0.980162	0.981264	0.977957	0.982366	0.985672
306	/pickett_centaur/project/Moulton_JHT/test/make_tables/OG0009726.fna	2362	0.453853	0.740898	0.417019	0.465284	0.729467	0.401778	0.462743	0.695174	0.569433	0.593565	0.457663	0.406859	0.474174	0.465284	0.831075	0.622777	0.414479	0.491956	1	0.471634	0.460203
307	/pickett_centaur/project/Moulton_JHT/test/make_tables/OG0009728.fna	4123	0.429542	1	0.644191	0.419355	0.397526	0.424448	0.591802	0.388795	0.468106	0.414989	0.383701	0.815183	0.43318	0.444094	0.417172	0.44846	0.393888	0.666748	0.424448	0.422993	0.430997
308	/pickett_centaur/project/Moulton_JHT/test/make_tables/OG0009731.fna	1150	0.856522	0.856522	0.984348	0.932174	0.976522	0.804348	0.848696	0.848696	0.911304	0.848696	0.846087	0.762609	0.851304	0.848696	0.973913	1	0.846087	0.851304	0.731304	0.851304	0.864348
309	/pickett_centaur/project/Moulton_JHT/test/make_tables/OG0009732.fna	1747	0.975959	0.975959	0.914139	0.974242	0.975959	0.568975	0.975959	0.975959	0.975959	0.975959	0.975959	0.957069	0.977676	0.917573	0.958786	0.975959	0.974242	0.977676	0.970807	1	0.874642
310	/pickett_centaur/project/Moulton_JHT/test/make_tables/OG0009734.fna	1705	0.524927	0.345455	0.431672	0.4739	0.940176	0.519648	0.62346	0.343695	1	0.322581	0.343695	0.69912	0.32434	0.368915	0.358358	0.331378	0.389443	0.516129	0.348974	0.310264	0.449267
311	/pickett_centaur/project/Moulton_JHT/test/make_tables/OG0009735.fna	2875	0.644174	0.936348	0.981217	0.637913	0.664	1	0.349913	0.644174	0.664	0.644174	0.721391	0.723478	0.644174	0.645217	0.664	0.644174	0.64	0.644174	0.630609	0.991652	0.645217
312	/pickett_centaur/project/Moulton_JHT/test/make_tables/OG0009736.fna	1387	0.993511	0.930786	0.991348	0.989185	0.995674	0.978371	0.995674	0.997837	0.993511	0.995674	1	0.950252	0.989185	0.995674	0.995674	0.995674	0.991348	0.995674	0.969719	0.993511	0.762076
313	/pickett_centaur/project/Moulton_JHT/test/make_tables/OG0009739.fna	4426	0.60009	1	0.598057	0.568233	0.600768	0.73972	0.64347	0.60009	0.600768	0.600768	0.60009	0.596023	0.60009	0.80479	0.600768	0.600768	0.555355	0.652282	0.560777	0.630592	0.627203
314	/pickett_centaur/project/Moulton_JHT/test/make_tables/OG0009741.fna	4378	0.961626	0.627227	0.633394	0.632709	0.990407	0.621745	0.656693	1	0.632709	0.696437	0.619689	0.639561	0.632709	0.634765	0.649155	0.649155	0.621745	0.630653	0.634765	0.632709	0.633394
315	/pickett_centaur/project/Moulton_JHT/test/make_tables/OG0009742.fna	2773	0.757663	0.811756	0.934006	0.746845	0.824739	0.609448	0.787955	0.808511	0.792283	0.70321	0.782546	0.903714	0.737108	0.705373	1	0.878832	0.713307	0.760909	0.761991	0.840966	0.44789
316	/pickett_centaur/project/Moulton_JHT/test/make_tables/OG0009743.fna	1090	0.977982	1	0.906422	0.92844	0.92844	0.911927	0.925688	0.933945	0.92844	0.92844	0.942202	0.895413	0.7	0.848624	0.92844	0.92844	0.925688	0.708257	0.821101	0.914679	0.856881
317	/pickett_centaur/project/Moulton_JHT/test/make_tables/OG0009744.fna	4402	0.577465	0.558383	0.664698	0.601999	0.617674	0.2592	1	0.61154	0.60677	0.557701	0.617674	0.554975	0.590413	0.566561	0.605407	0.617674	0.608133	0.594502	0.735575	0.595184	0.704225
318	/pickett_centaur/project/Moulton_JHT/test/make_tables/OG0009747.fna	1645	0.954407	0.954407	0.941641	0.954407	0.95076	1	0.945289	0.95076	0.95076	0.95076	0.95076	0.978116	0.954407	0.910638	0.95076	0.95076	0.954407	0.95076	0.959878	0.952584	0.939818
319	/pickett_centaur/project/Moulton_JHT/test/make_tables/OG0009751.fna	2071	0.248189	0.251086	0.232255	1	0.280058	0.226461	0.239498	0.240946	0.248189	0.277161	0.239498	0.408981	0.248189	0.287301	0.280058	0.274264	0.942057	0.265572	0.488653	0.800097	0.226461
320	/pickett_centaur/project/Moulton_JHT/test/make_tables/OG0009752.fna	3562	0.985682	0.988209	0.975576	0.994104	0.989051	0.929253	0.989893	0.980629	0.988209	0.987367	0.985682	0.978102	0.99242	0.983998	0.987367	0.989051	0.996631	0.985682	0.791971	1	0.987367
321	/pickett_centaur/project/Moulton_JHT/test/make_tables/OG0009753.fna	2323	1	0.66681	0.670684	0.670684	0.66681	0.526044	0.668102	0.741713	0.66681	0.66681	0.668102	0.673267	0.66681	0.66681	0.66681	0.66681	0.671976	0.66681	0.669393	0.66681	0.670684
322	/pickett_centaur/project/Moulton_JHT/test/make_tables/OG0009754.fna	3775	0.911788	0.911788	0.915762	0.910993	0.914172	0.899868	0.914967	0.911788	0.914172	0.914172	0.914967	0.879205	0.913377	0.914172	0.914172	1	0.925298	0.906225	0.873642	0.914172	0.918146
323	/pickett_centaur/project/Moulton_JHT/test/make_tables/OG0009758.fna	703	0.961593	0.816501	0.816501	0.825036	0.816501	0.88478	0.816501	0.816501	0.816501	0.816501	0.816501	0.790896	0.816501	0.816501	0.816501	0.816501	1	0.816501	0.786629	0.816501	0.816501
324	/pickett_centaur/project/Moulton_JHT/test/make_tables/OG0009765.fna	1678	0.830155	0.948153	0.826579	0.840882	0.824791	0.808701	1	0.831943	0.824791	0.821216	0.831943	0.831943	0.824791	0.826579	0.824791	0.824791	0.835518	0.839094	0.797974	0.824791	0.839094
325	/pickett_centaur/project/Moulton_JHT/test/make_tables/OG0009768.fna	2797	0.688952	0.691098	0.711477	0.747944	0.703969	1	0.688952	0.693243	0.703969	0.700751	0.690025	0.659993	0.685735	0.693243	0.703969	0.703969	0.68788	0.691098	0.671791	0.68788	0.677154
326	/pickett_centaur/project/Moulton_JHT/test/make_tables/OG0009776.fna	1534	0.677314	0.677314	0.687093	0.876793	0.67927	0.647979	0.790743	0.677314	0.67927	0.67927	0.677314	0.691004	0.677314	0.67927	0.67927	0.67927	0.890482	0.843546	0.65189	1	0.687093
327	/pickett_centaur/project/Moulton_JHT/test/make_tables/OG0009777.fna	352	0.863636	0.863636	0.863636	0.863636	0.863636	0.727273	0.863636	0.863636	0.863636	0.863636	0.863636	1	0.863636	0.863636	0.863636	0.863636	0.863636	0.863636	0.667614	0.863636	0.863636
328	/pickett_centaur/project/Moulton_JHT/test/make_tables/OG0009778.fna	5062	0.642631	0.789016	0.656262	0.657448	0.639668	0.416831	0.639668	0.728566	0.639668	0.640853	0.640261	0.723232	0.773607	0.637298	0.638483	0.639668	0.662189	0.647373	0.624852	0.770644	1
329	/pickett_centaur/project/Moulton_JHT/test/make_tables/OG0009781.fna	6376	0.219417	0.239178	0.274467	0.24059	0.239178	0.226474	0.238708	0.237767	0.238708	0.240119	0.237767	0.167189	1	0.218005	0.239178	0.238708	0.24106	0.215652	0.356807	0.61606	0.225533
330	/pickett_centaur/project/Moulton_JHT/test/make_tables/OG0009784.fna	1069	0.963517	0.966324	0.96913	0.985968	0.966324	0.955098	0.966324	0.966324	0.966324	0.834425	0.955098	0.873714	0.974743	0.879326	0.966324	0.966324	1	0.966324	0.957905	0.96913	0.949486
331	/pickett_centaur/project/Moulton_JHT/test/make_tables/OG0009785.fna	3010	0.719934	0.737542	0.341196	0.342193	0.369103	0.310299	0.340199	1	0.341196	0.231229	0.859468	0.472757	0.340199	0.725914	0.341196	0.341196	0.342193	0.346179	0.341196	0.340199	0.341196
332	/pickett_centaur/project/Moulton_JHT/test/make_tables/OG0009789.fna	4159	0.788651	0.788651	0.789372	0.788651	0.789372	1	0.789372	0.789372	0.789372	0.789372	0.789372	0.788651	0.790094	0.788651	0.789372	0.789372	0.788651	0.789372	0.962491	0.790094	0.800192
333	/pickett_centaur/project/Moulton_JHT/test/make_tables/OG0009794.fna	1237	0.878739	0.827809	0.883589	0.861762	0.886015	0.684721	0.883589	0.878739	0.886015	0.886015	0.878739	0.869038	0.876314	0.883589	0.886015	0.883589	0.886015	0.883589	0.869038	0.939369	1
334	/pickett_centaur/project/Moulton_JHT/test/make_tables/OG0009795.fna	1837	0.490474	0.500272	0.490474	0.483941	0.490474	0.479042	0.465977	0.490474	0.490474	0.490474	0.490474	1	0.490474	0.490474	0.508438	0.508438	0.483941	0.490474	0.480675	0.490474	0.490474
335	/pickett_centaur/project/Moulton_JHT/test/make_tables/OG0009799.fna	490	1	1	0.993878	0.993878	1	0.993878	1	1	1	1	1	0.981633	1	1	1	1	0.993878	1	0.993878	1	0.993878
336	/pickett_centaur/project/Moulton_JHT/test/make_tables/OG0009800.fna	3121	0.399231	0.677988	0.365588	0.393464	0.377123	1	0.370394	0.360782	0.3752	0.3752	0.362704	0.408843	0.364627	0.370394	0.373278	0.376161	0.365588	0.369433	0.289651	0.364627	0.377123
337	/pickett_centaur/project/Moulton_JHT/test/make_tables/OG0009801.fna	2743	0.748451	0.865476	0.872038	1	0.748451	0.753919	0.779074	0.748451	0.748451	0.597521	0.748451	0.775793	0.748451	0.600802	0.748451	0.748451	0.755013	0.748451	0.826103	0.775793	0.748451
338	/pickett_centaur/project/Moulton_JHT/test/make_tables/OG0009802.fna	7204	0.944614	0.947113	0.975847	1	0.941699	0.755552	0.937951	0.929206	0.955858	0.628817	0.914631	0.665186	0.947946	0.962104	0.966685	0.943781	0.96377	0.936702	0.864659	0.948362	0.957524
339	/pickett_centaur/project/Moulton_JHT/test/make_tables/OG0009803.fna	1555	0.469453	0.365273	0.311254	0.37299	0.305466	0.735691	0.430868	0.286174	0.602572	0.272669	0.376849	0.315113	0.357556	0.291961	0.482958	0.355627	0.430868	0.417363	0.313183	0.332476	1
340	/pickett_centaur/project/Moulton_JHT/test/make_tables/OG0009804.fna	2629	0.687334	0.621149	0.67364	0.661088	0.623431	0.50019	0.832256	0.594903	0.933815	0.58121	0.606314	1	0.630278	0.582351	0.590339	0.839102	0.669076	0.866489	0.492202	0.689616	0.685051
341	/pickett_centaur/project/Moulton_JHT/test/make_tables/OG0009809.fna	670	0.995522	0.561194	0.995522	0.995522	0.995522	0.995522	0.98209	0.995522	0.995522	0.995522	0.995522	1	0.995522	0.995522	0.968657	0.995522	0.995522	0.995522	0.995522	0.995522	0.995522
342	/pickett_centaur/project/Moulton_JHT/test/make_tables/OG0009812.fna	808	0.832921	0.832921	0.832921	0.832921	0.832921	0.832921	0.832921	0.832921	0.832921	0.832921	0.832921	1	0.832921	0.832921	0.832921	0.832921	0.832921	0.832921	0.903465	0.832921	0.832921
343	/pickett_centaur/project/Moulton_JHT/test/make_tables/OG0009815.fna	2134	0.576851	0.590909	0.758201	0.561387	1	0.50656	0.620431	0.6612	0.588097	0.574508	0.589503	0.5403	0.651359	0.588097	0.641518	0.713215	0.599344	0.61059	0.509372	0.616214	0.581068
344	/pickett_centaur/project/Moulton_JHT/test/make_tables/OG0009817.fna	1051	0.962892	0.911513	1	0.922931	0.942912	0.674596	0.945766	0.942912	0.937203	0.940057	0.951475	0.90295	0.868696	0.937203	0.940057	0.942912	0.928639	0.897241	0.80019	0.874405	0.971456
345	/pickett_centaur/project/Moulton_JHT/test/make_tables/OG0009821.fna	3079	0.596622	0.62293	0.906463	0.685287	0.588828	0.559597	0.82267	0.832413	0.588828	0.588828	0.823644	0.704774	0.859695	0.582981	0.588828	0.828516	0.964924	0.857746	0.566418	0.621955	1
346	/pickett_centaur/project/Moulton_JHT/test/make_tables/OG0009822.fna	3715	0.513863	0.57039	0.516285	0.537281	0.538089	0.433917	0.51144	0.487214	0.544549	0.518708	0.513055	1	0.515478	0.476716	0.538089	0.538089	0.51467	0.476716	0.500135	0.515478	0.516285
347	/pickett_centaur/project/Moulton_JHT/test/make_tables/OG0009824.fna	313	0.607029	0.693291	1	0.607029	0.693291	0.722045	0.693291	0.693291	0.693291	0.693291	0.923323	0.693291	0.693291	0.693291	0.693291	0.693291	0.607029	0.607029	0.990415	0.607029	0.722045
348	/pickett_centaur/project/Moulton_JHT/test/make_tables/OG0009825.fna	2716	0.769146	0.777982	0.77025	0.769146	0.768041	0.815538	0.768041	0.768041	1	0.766937	0.768041	0.819956	0.77025	0.768041	0.897275	0.768041	0.77025	0.338365	0.765832	0.77025	0.77025
349	/pickett_centaur/project/Moulton_JHT/test/make_tables/OG0009833.fna	1069	0.946679	0.971936	0.943873	0.904584	0.901777	0.93826	0.921422	0.935454	0.910196	0.901777	0.918616	0.96913	1	0.893358	0.941066	0.901777	0.90739	0.927035	0.913003	0.932647	1
350	/pickett_centaur/project/Moulton_JHT/test/make_tables/OG0009836.fna	3613	0.808193	0.808193	0.808193	1	0.808193	0.808193	0.808193	0.808193	0.808193	0.808193	0.808193	0.810684	0.808193	0.808193	0.808193	0.808193	0.807362	0.808193	0.809023	0.808193	0.808193
351	/pickett_centaur/project/Moulton_JHT/test/make_tables/OG0009838.fna	2563	0.461568	0.44167	0.460398	0.460398	0.460398	1	0.365587	0.44167	0.460398	0.460398	0.460398	0.46508	0.460398	0.460398	0.422942	0.460398	0.436988	0.873586	0.460398	0.461568	0.456886
352	/pickett_centaur/project/Moulton_JHT/test/make_tables/OG0009841.fna	712	0.789326	1	0.793539	0.768258	0.793539	0.759831	0.789326	0.789326	0.793539	0.793539	0.789326	0.831461	0.717697	0.793539	0.793539	0.793539	0.768258	0.839888	0.772472	0.970506	0.793539
353	/pickett_centaur/project/Moulton_JHT/test/make_tables/OG0009844.fna	706	0.82153	0.804533	1	0.915014	0.889518	0.902266	0.434844	0.723796	0.902266	0.893768	0.893768	0.681303	0.366856	0.923513	0.889518	0.889518	0.915014	0.893768	0.919263	0.796034	0.893768
354	/pickett_centaur/project/Moulton_JHT/test/make_tables/OG0009845.fna	604	1	1	1	1	1	0.940397	1	1	1	1	1	0.990066	1	1	1	1	1	1	0.995033	1	0.995033
355	/pickett_centaur/project/Moulton_JHT/test/make_tables/OG0009846.fna	850	0.834118	0.834118	0.834118	1	0.834118	0.830588	0.834118	0.834118	0.834118	0.834118	0.834118	0.992941	0.911765	0.834118	0.834118	0.834118	1	0.837647	0.834118	0.834118	0.834118
356	/pickett_centaur/project/Moulton_JHT/test/make_tables/OG0009848.fna	1162	0.963855	0.992255	0.992255	1	0.992255	0.984509	0.992255	0.976764	0.976764	0.992255	0.974182	0.979346	0.989673	0.994836	0.992255	0.992255	1	0.992255	0.984509	0.997418	0.992255
357	/pickett_centaur/project/Moulton_JHT/test/make_tables/OG0009851.fna	2023	0.942165	0.943648	0.989619	0.997034	0.973307	0.948097	0.958478	0.95996	0.971824	0.971824	0.958478	0.988136	0.979239	0.976273	0.973307	0.973307	0.995551	0.980722	0.943648	0.97479	1
358	/pickett_centaur/project/Moulton_JHT/test/make_tables/OG0009853.fna	2134	0.682287	0.683693	0.690722	0.735708	0.690722	0.697751	0.682287	0.683693	0.749766	0.692127	0.683693	1	0.679475	0.682287	0.690722	0.690722	0.734302	0.689316	0.74836	0.680881	0.690722
359	/pickett_centaur/project/Moulton_JHT/test/make_tables/OG0009857.fna	2260	0.897788	0.919027	0.893805	1	0.895133	0.956195	0.897788	0.89646	0.895133	0.895133	0.893805	0.912389	0.895133	0.897788	0.895133	0.895133	0.895133	0.89646	0.895133	0.921681	0.89646
360	/pickett_centaur/project/Moulton_JHT/test/make_tables/OG0009861.fna	1087	1	1	1	1	1	0.99448	1	1	1	1	1	0.958602	1	1	1	1	1	1	1	1	1
361	/pickett_centaur/project/Moulton_JHT/test/make_tables/OG0009863.fna	2398	0.92744	0.898666	0.944954	0.924937	0.926188	0.872394	0.926188	0.926188	0.926188	0.926188	0.926188	1	0.922435	0.949958	0.926188	0.926188	0.924937	0.926188	0.936197	0.926188	0.906172
362	/pickett_centaur/project/Moulton_JHT/test/make_tables/OG0009868.fna	2296	1	0.584495	0.658972	0.638066	0.707317	0.598868	0.584495	0.589721	0.581882	0.581882	0.589721	0.574042	0.580575	0.592334	0.823606	0.585801	0.515244	0.634146	0.890244	0.585801	0.593641
363	/pickett_centaur/project/Moulton_JHT/test/make_tables/OG0009869.fna	2224	0.782824	0.734263	0.773381	1	0.777428	0.715378	0.773381	0.780126	0.777428	0.777428	0.776079	0.811151	0.785522	0.781475	0.777428	0.777428	0.767986	0.784173	0.742356	0.778777	0.770683
364	/pickett_centaur/project/Moulton_JHT/test/make_tables/OG0009870.fna	11896	0.993191	0.992687	0.997983	1	0.993443	0.825488	0.992434	0.992434	0.993443	0.993443	0.992434	1	0.992434	0.987139	0.993443	0.993443	1	0.992434	0.991426	0.992434	0.98033
365	/pickett_centaur/project/Moulton_JHT/test/make_tables/OG0009873.fna	2278	1	0.503512	0.503512	0.503512	0.503512	0.503512	0.503512	0.503512	0.503512	0.503512	0.503512	0.502195	0.503512	0.503512	0.503512	0.503512	0.503512	0.503512	0.635206	0.503512	0.503512
366	/pickett_centaur/project/Moulton_JHT/test/make_tables/OG0009876.fna	4162	0.602835	0.592744	0.59779	0.621576	0.592023	0.597069	0.590581	0.594906	0.591302	0.591302	0.940173	1	0.584815	0.583373	0.592023	0.591302	0.587698	0.595627	0.55382	0.582653	0.657617
367	/pickett_centaur/project/Moulton_JHT/test/make_tables/OG0009879.fna	2641	0.621734	0.621734	0.621734	0.621734	0.621734	1	0.621734	0.621734	0.621734	0.621734	0.621734	0.621734	0.621734	0.621734	0.621734	0.621734	0.621734	0.621734	0.621734	0.621734	0.655812
368	/pickett_centaur/project/Moulton_JHT/test/make_tables/OG0009883.fna	5011	0.904809	0.89104	0.899421	0.905408	0.90002	0.867691	0.908402	0.90002	0.90002	0.897027	0.910796	0.91798	0.903612	1	0.90002	0.90002	0.908402	0.908402	0.783875	0.914388	0.88625
369	/pickett_centaur/project/Moulton_JHT/test/make_tables/OG0009889.fna	2227	0.461159	0.994612	0.444993	0.494836	0.469241	0.443646	0.463853	0.470588	0.4652	0.463853	0.462506	1	0.447687	0.473282	0.466547	0.469241	0.481365	0.475977	0.756174	0.450382	0.449035
370	/pickett_centaur/project/Moulton_JHT/test/make_tables/OG0009891.fna	1495	0.979933	0.953846	0.959866	0.99398	0.97592	0.847492	0.949833	0.935786	0.977926	0.9699	0.941806	0.506355	1	0.959866	0.971906	0.97592	0.985953	0.937793	0.839465	0.98796	0.943813
371	/pickett_centaur/project/Moulton_JHT/test/make_tables/OG0009892.fna	2194	0.989061	1	0.905652	0.942571	0.912489	0.930264	0.831814	0.831814	0.912489	0.912489	0.831814	0.811304	0.908387	0.954877	0.912489	0.912489	0.911121	0.902917	0.971285	0.908387	0.859161
372	/pickett_centaur/project/Moulton_JHT/test/make_tables/OG0009893.fna	2929	0.789006	0.789006	0.790031	0.789006	0.789006	0.7972	0.789006	0.796176	0.789006	0.789006	0.789006	1	0.787982	0.764425	0.789006	0.789006	0.789006	0.789006	0.775691	0.789006	0.790031
373	/pickett_centaur/project/Moulton_JHT/test/make_tables/OG0009895.fna	2950	0.943051	0.86678	0.809831	0.808814	0.811864	1	0.810847	0.803729	0.811864	0.811864	0.803729	0.830169	0.800678	0.807797	0.811864	0.811864	0.809831	0.887119	0.805763	0.814915	0.862712
374	/pickett_centaur/project/Moulton_JHT/test/make_tables/OG0009896.fna	2356	0.963073	0.9809	0.993633	0.987267	1	0.991087	0.808998	0.99618	1	1	0.998727	0.983447	0.997453	0.99618	1	1	0.997453	0.99236	0.998727	0.998727	0.921053
375	/pickett_centaur/project/Moulton_JHT/test/make_tables/OG0009897.fna	5584	0.898997	1	0.887715	0.888789	0.892013	0.824857	0.881268	0.88664	0.896311	0.890938	0.900072	0.854405	0.895774	0.890938	0.892013	0.892013	0.896311	0.891476	0.820021	0.88664	0.899534
376	/pickett_centaur/project/Moulton_JHT/test/make_tables/OG0009900.fna	1474	0.81886	0.81886	0.88806	1	0.81886	0.761872	0.81886	0.898236	0.81886	0.818182	0.81886	0.849389	0.822931	0.81886	0.81886	0.81886	0.81886	0.81886	0.81886	0.833107	0.81886
377	/pickett_centaur/project/Moulton_JHT/test/make_tables/OG0009901.fna	1093	0.483989	0.505947	0.390668	0.481244	0.440073	0.365965	0.505947	0.500457	0.434584	0.440073	0.500457	0.426349	0.618481	0.451052	0.451052	0.434584	0.475755	0.489478	1	0.547118	0.390668
378	/pickett_centaur/project/Moulton_JHT/test/make_tables/OG0009902.fna	400	0.9175	0.9175	0.9625	0.9625	0.9625	0.9625	0.9625	0.9625	0.9625	0.9625	0.9625	0.94	0.9625	0.9625	0.9625	0.9625	0.9625	0.9175	0.9625	1	0.9625
379	/pickett_centaur/project/Moulton_JHT/test/make_tables/OG0009905.fna	2479	0.768858	0.768858	0.912868	0.77733	0.78096	0.799113	0.768858	0.662364	0.78096	0.78096	1	0.817265	0.832997	0.77975	0.78096	0.78096	0.770069	0.772489	0.767648	0.962485	0.772489
380	/pickett_centaur/project/Moulton_JHT/test/make_tables/OG0009906.fna	1285	0.59144	0.59144	0.59144	0.59144	1	0.589105	0.59144	0.59144	0.59144	0.59144	0.59144	0.596109	0.59144	0.59144	0.59144	0.59144	0.59144	0.593774	0.589105	0.59144	0.59144
381	/pickett_centaur/project/Moulton_JHT/test/make_tables/OG0009908.fna	2599	0.973451	1	0.934205	0.976914	0.93536	0.928434	0.978068	0.97576	0.742593	0.93536	0.979223	0.929588	0.981531	0.954983	0.93536	0.860331	0.976914	0.92728	0.965371	0.981531	0.920354
382	/pickett_centaur/project/Moulton_JHT/test/make_tables/OG0009910.fna	5578	1	0.972571	0.427752	0.32933	0.42076	0.418071	0.419147	0.931696	0.42076	0.380782	0.929007	0.405163	0.406777	0.421298	0.42076	0.42076	0.423449	0.416458	0.426138	0.416458	0.427752
383	/pickett_centaur/project/Moulton_JHT/test/make_tables/OG0009911.fna	601	0.985025	0.985025	0.985025	0.985025	0.985025	0.975042	0.985025	0.985025	0.985025	0.985025	0.985025	1	0.985025	0.985025	0.985025	0.985025	0.985025	0.985025	0.97005	0.985025	0.985025
384	/pickett_centaur/project/Moulton_JHT/test/make_tables/OG0009913.fna	5686	0.841716	0.849103	0.850158	0.84752	0.85649	0.838023	0.829581	0.83644	0.852269	0.844355	0.831164	1	0.851741	0.831164	0.852269	0.85649	0.849103	0.872846	0.828526	0.846993	0.833802
385	/pickett_centaur/project/Moulton_JHT/test/make_tables/OG0009914.fna	868	0.989631	0.882488	0.989631	0.989631	0.989631	1	0.989631	0.948157	0.989631	0.989631	0.948157	0.993088	0.989631	0.989631	0.989631	0.989631	0.989631	0.989631	1	0.986175	0.989631
386	/pickett_centaur/project/Moulton_JHT/test/make_tables/OG0009915.fna	2308	0.529463	0.654246	0.672444	0.652946	0.47227	0.650347	0.574957	0.500867	0.499567	0.495667	0.606153	0.649047	0.522964	0.519064	0.516464	0.47227	0.602253	0.520364	1	0.54896	0.491768
387	/pickett_centaur/project/Moulton_JHT/test/make_tables/OG0009916.fna	2104	0.546578	1	0.553707	0.570817	0.567966	0.546578	0.559411	0.562262	0.567966	0.576521	0.562262	0.538023	0.56654	0.550856	0.569392	0.567966	0.575095	0.562262	0.519487	0.556559	0.553707
388	/pickett_centaur/project/Moulton_JHT/test/make_tables/OG0009918.fna	2887	0.596813	0.0713543	0.672671	0.774506	0.67371	0.667475	0.884655	0.775546	0.71008	0.689643	0.815033	0.777624	0.961552	0.546588	0.841011	0.67371	0.965708	0.670592	0.636301	1	0.83062
389	/pickett_centaur/project/Moulton_JHT/test/make_tables/OG0009925.fna	5254	0.881804	0.474686	0.892653	0.918348	0.834412	0.841264	0.869242	0.870955	0.795013	0.655691	0.864675	0.729349	0.870955	0.862962	0.917206	0.862962	0.916064	0.868671	0.755044	0.906928	1
390	/pickett_centaur/project/Moulton_JHT/test/make_tables/OG0009928.fna	2269	0.686646	0.686646	0.886294	0.684002	0.804319	0.686646	0.767298	0.686646	0.686646	0.686646	0.686646	0.686646	1	0.686646	0.686646	0.805641	0.684002	0.686646	0.686646	0.81093	0.690613
391	/pickett_centaur/project/Moulton_JHT/test/make_tables/OG0009929.fna	4168	0.595489	1	0.427783	0.434981	0.427783	0.368042	0.423464	0.424904	0.427783	0.429942	0.422745	0.419146	0.427063	0.426344	0.568858	0.427063	0.612044	0.424184	0.429942	0.424904	0.440019
392	/pickett_centaur/project/Moulton_JHT/test/make_tables/OG0009933.fna	1846	0.769231	0.769231	0.965872	0.769231	0.769231	0.650596	0.769231	0.769231	0.769231	0.769231	0.769231	0.764355	0.769231	0.769231	0.769231	0.769231	0.769231	1	0.726977	0.769231	0.886241
393	/pickett_centaur/project/Moulton_JHT/test/make_tables/OG0009937.fna	2347	0.823605	0.799318	0.794205	0.801875	0.792927	1	0.883681	0.791649	0.792927	0.792927	0.791649	0.787814	0.794205	0.791649	0.792927	0.792927	0.665104	0.713677	0.769919	0.791649	0.787814
394	/pickett_centaur/project/Moulton_JHT/test/make_tables/OG0009938.fna	3337	0.353611	0.706922	0.353611	0.893018	0.353611	0.59095	0.353611	1	0.353611	0.353611	0.335631	0.389571	0.335631	0.353611	0.353611	0.353611	0.335631	0.335631	0.353611	0.353611	0.37249
395	/pickett_centaur/project/Moulton_JHT/test/make_tables/OG0009940.fna	1771	0.920384	0.928854	0.933936	0.930548	0.928854	0.894975	0.922078	0.928854	0.928854	0.928854	0.928854	0.942405	0.950875	0.92716	0.928854	0.928854	0.884811	0.939018	0.85432	1	0.932242
396	/pickett_centaur/project/Moulton_JHT/test/make_tables/OG0009941.fna	1216	0.832237	0.832237	0.950658	0.921053	0.824836	0.738487	0.832237	0.832237	0.824836	0.824836	0.837171	0.792763	0.834704	0.824836	0.824836	0.824836	1	0.824836	0.745888	0.970395	0.832237
397	/pickett_centaur/project/Moulton_JHT/test/make_tables/OG0009942.fna	634	0.881703	0.881703	0.881703	0.881703	0.881703	0.881703	0.881703	0.881703	0.881703	0.881703	0.881703	0.929022	1	0.881703	0.881703	0.881703	0.881703	0.881703	0.881703	0.881703	0.881703
398	/pickett_centaur/project/Moulton_JHT/test/make_tables/OG0009951.fna	1141	0.597721	0.687117	0.989483	0.994741	0.74759	0.466258	0.668712	0.466258	0.597721	0.579316	0.440841	1	0.910605	0.669588	0.600351	0.600351	0.647677	0.405784	0.460999	0.902717	0.802805
399	/pickett_centaur/project/Moulton_JHT/test/make_tables/OG0009954.fna	2872	0.600975	0.708565	0.911212	0.333565	0.602019	0.594708	0.603064	0.604109	0.602019	0.602019	1	0.571727	0.593663	0.542479	0.602019	0.602019	0.625	0.608287	0.604109	0.55188	0.751393
400	/pickett_centaur/project/Moulton_JHT/test/make_tables/OG0009955.fna	1837	0.805661	0.720196	0.804028	0.807295	1	0.808928	0.804028	0.804028	1	0.804028	0.804028	0.812194	0.804028	0.804028	0.804028	0.804028	0.805661	0.804028	0.807295	0.804028	0.804028
401	/pickett_centaur/project/Moulton_JHT/test/make_tables/OG0009962.fna	2485	0.663179	0.612475	0.666801	0.640241	0.668008	0.589537	0.654728	0.660765	0.670423	0.668008	0.655936	1	0.646278	0.661972	0.670423	0.668008	0.632998	0.655936	0.57505	0.655936	0.651107
402	/pickett_centaur/project/Moulton_JHT/test/make_tables/OG0009964.fna	2764	0.752533	0.681983	0.786179	0.777496	0.77424	1	0.755789	0.780753	0.77424	0.77424	0.766643	0.724313	0.776411	0.770984	0.77424	0.77424	0.781838	0.767728	0.324891	0.785094	0.773155
403	/pickett_centaur/project/Moulton_JHT/test/make_tables/OG0009966.fna	532	0.949248	0.780075	0.780075	1	0.780075	0.796992	0.780075	0.780075	0.825188	0.825188	0.780075	0.791353	0.780075	0.780075	0.988722	0.780075	0.780075	0.780075	0.796992	0.780075	0.780075
404	/pickett_centaur/project/Moulton_JHT/test/make_tables/OG0009969.fna	1111	0.886589	0.945995	0.856886	0.867687	0.859586	0.631863	1	0.862286	0.859586	0.972997	0.862286	0.921692	0.978398	0.859586	0.859586	0.859586	0.878488	0.859586	0.851485	0.937894	0.862286
405	/pickett_centaur/project/Moulton_JHT/test/make_tables/OG0009971.fna	2002	0.73027	0.725774	0.688312	0.697303	0.727273	0.773726	0.766234	0.679321	0.724276	0.741758	0.722777	0.764735	0.73027	0.76024	1	0.692807	0.725774	0.74975	0.716783	0.971528	0.716783
406	/pickett_centaur/project/Moulton_JHT/test/make_tables/OG0009972.fna	4048	0.479002	0.60499	0.486413	0.472332	0.487154	1	0.476779	0.462698	0.48419	0.480731	0.472332	0.453804	0.473073	0.463439	0.480484	0.521986	0.472332	0.491601	0.409338	0.47085	0.593132
407	/pickett_centaur/project/Moulton_JHT/test/make_tables/OG0009973.fna	4351	0.624914	0.618708	1	0.844863	0.680763	0.771777	0.831763	0.621466	0.702827	0.487244	0.84969	0.652494	0.642841	0.606297	0.653873	0.673868	0.635256	0.947598	0.684211	0.683521	0.640772
408	/pickett_centaur/project/Moulton_JHT/test/make_tables/OG0009975.fna	1327	0.500377	0.500377	0.495855	0.495855	0.500377	0.498116	0.500377	0.500377	0.500377	0.500377	0.500377	0.495855	0.498116	0.500377	0.500377	1	0.495855	0.500377	0.495855	0.498116	0.495855
409	/pickett_centaur/project/Moulton_JHT/test/make_tables/OG0009976.fna	2974	0.801278	0.801278	1	0.744788	0.798252	0.456288	0.798252	0.798252	0.798252	0.798252	0.798252	0.870881	0.798252	0.798252	0.798252	0.798252	0.79926	0.798252	0.80733	0.798252	0.976799
410	/pickett_centaur/project/Moulton_JHT/test/make_tables/OG0009977.fna	1762	0.908059	0.913167	0.923383	0.943814	0.899546	0.700341	0.952327	0.952327	0.899546	0.952327	1	0.872304	0.914869	0.918275	0.899546	0.899546	0.943814	0.923383	0.918275	0.909762	0.925085
411	/pickett_centaur/project/Moulton_JHT/test/make_tables/OG0009980.fna	2707	0.841522	0.705209	0.681936	0.695235	0.768378	0.543406	0.697451	0.689693	0.834873	0.983376	0.766162	0.760621	0.864795	0.629849	0.882527	0.730698	0.712966	0.724049	0.705209	1	0.739564
412	/pickett_centaur/project/Moulton_JHT/test/make_tables/OG0009981.fna	3274	0.60507	0.566585	0.58766	0.584911	0.402566	0.573916	0.586744	0.616066	0.612401	0.588577	0.586744	0.582162	0.590409	0.58766	0.58766	1	0.584911	0.586744	0.557422	0.58766	0.586744
413	/pickett_centaur/project/Moulton_JHT/test/make_tables/OG0009983.fna	1681	0.726948	0.726948	0.741225	1	0.725164	0.634146	0.71981	0.71981	0.725164	0.366449	0.821535	0.337894	0.816181	0.664485	0.725164	0.725164	0.859012	0.721594	0.723379	0.805473	0.366449

## Sheet: Anopheles_fasta_taxa
	taxon	present	absent	0.9	0.75	0.5	0.25	0.1
0	A_stephensi	414	0	116	227	349	406	414
1	A_maculatus	414	0	135	230	361	404	413
2	A_atroparvus	414	0	123	233	348	408	414
3	A_albimanus	414	0	126	230	349	410	414
4	A_arabiensis	414	0	112	223	346	409	414
5	A_aegypti	414	0	115	211	342	404	414
6	A_funestus	414	0	101	215	344	406	414
7	A_minimus	414	0	115	215	352	408	414
8	A_merus	414	0	118	224	350	408	414
9	A_melas	414	0	94	203	335	406	414
10	A_culicifacies	414	0	109	219	342	406	414
11	D_melanogaster	414	0	121	220	343	407	414
12	A_farauti	414	0	111	224	352	406	414
13	A_christyi	414	0	89	195	334	405	414
14	A_quadriannulatus	414	0	106	222	348	409	414
15	A_gambiae	414	0	105	221	354	409	414
16	A_darlingi	414	0	114	227	349	407	414
17	A_epiroticus	414	0	102	211	340	407	414
18	C_quinquefasciatus	414	0	114	219	346	410	414
19	A_dirus	414	0	116	234	352	410	414
20	A_sinensis	414	0	111	221	344	406	414

## Sheet: Anopheles_fastq_genes
	file_names	max bp	A_maculatus	C_quinquefasciatus	A_gambiae	A_epiroticus	A_aegypti	A_minimus	A_culici	A_christyi	A_farauti	A_stephensi	D_melanogaster	A_atroparvus	A_arabiensis	A_quad	A_merus	A_dirus	A_sinensis	A_albimanus	A_funestris	A_melas	A_darlingi
0	/pickett_centaur/project/Moulton_JHT/test/make_tables/OG0001552.fna	454	0.973568	0	0.993392	1	0.96696	0.980176	0.986784	0.993392	0.993392	0.973568	0	0.80837	0.993392	0.993392	0.993392	0.980176	0.953744	0.953744	0.986784	0.993392	0.953744
1	/pickett_centaur/project/Moulton_JHT/test/make_tables/OG0003390.fna	1783	0.712283	0	0.809871	0.715087	0	0.779024	0.78968	0.786315	0.784633	0.791363	1	0.173864	0.747616	0.804823	0.604599	0.719013	0.850252	0.823331	0.808188	0.809871	0.784633
2	/pickett_centaur/project/Moulton_JHT/test/make_tables/OG0004172.fna	1063	0.724365	0	0.985889	0.994356	0	0.765757	0.616181	0.635936	0.9746	0.844779	0.805268	0.611477	0.983067	0.994356	0.988711	0.791157	0.768579	0.788335	0.765757	1	0.994356
3	/pickett_centaur/project/Moulton_JHT/test/make_tables/OG0004825.fna	919	0.582155	0	0.609358	0.588683	0.585419	0.588683	0.591948	0.588683	0.591948	0.582155	0.60827	0.31556	0.879217	0.831338	0.609358	0.676823	0.57889	0.595212	1	0.609358	0.588683
4	/pickett_centaur/project/Moulton_JHT/test/make_tables/OG0005040.fna	2056	0.963521	0.783074	0.902237	0.946012	0	0.89786	0.810311	0.899319	0.899319	0.797665	0.833658	0.109922	0	0.72179	0.72179	0.892023	0.800584	1	0.894942	0.800584	0.824903
5	/pickett_centaur/project/Moulton_JHT/test/make_tables/OG0005125.fna	886	0.979684	1	0.615124	0.939052	0	0.98307	0.98307	0.935666	0.972912	0.976298	0.925508	0.176072	0	0.935666	0.935666	0.96614	0.935666	0.993228	0.98307	0.935666	0.993228
6	/pickett_centaur/project/Moulton_JHT/test/make_tables/OG0005368.fna	811	0.848335	0	0.733662	0.863132	0	0.863132	1	0.863132	0.859433	0.863132	0.844636	0.475956	0.866831	0.866831	0.866831	0.863132	0.863132	0.903822	0.855734	0.866831	0.903822
7	/pickett_centaur/project/Moulton_JHT/test/make_tables/OG0005409.fna	529	0.863894	0	1	0.863894	0	0.863894	0.863894	0.863894	0.863894	0.863894	0.84121	0.444234	0.863894	0.863894	0.863894	0.863894	0.863894	0.863894	0.863894	0.863894	0.863894
8	/pickett_centaur/project/Moulton_JHT/test/make_tables/OG0005449.fna	2302	0.979149	0.964813	0.998697	0.984361	0	0.979149	0.979149	0.983058	0.986968	0.979149	0.986968	0	1	0.998697	0.99609	0.986968	0.954387	0.986968	0.979149	0.993484	0.980452
9	/pickett_centaur/project/Moulton_JHT/test/make_tables/OG0005459.fna	1948	0.739733	0	0.738193	0.727413	0.540041	0.718172	0.721253	0.755133	0.725873	0.735113	0.718172	0	0.742813	0.735113	0.735113	0.724333	0.802875	1	0.696612	0.736653	0.899897
10	/pickett_centaur/project/Moulton_JHT/test/make_tables/OG0005522.fna	1420	0.873239	0.847887	0.869014	0.883803	0	0.864789	0.875352	0.888028	0.860563	0.860563	1	0.200704	0.869014	0.869014	0.869014	0.862676	0	0.866901	0.88169	0.869014	0.877465
11	/pickett_centaur/project/Moulton_JHT/test/make_tables/OG0005646.fna	913	0.894852	0	0.851041	0.894852	0.898138	0.894852	0.894852	0.894852	0.88828	0.894852	0	0.273823	0.894852	0.894852	0.894852	0.88828	0.891566	0.963855	0.894852	0.894852	1
12	/pickett_centaur/project/Moulton_JHT/test/make_tables/OG0005717.fna	2437	0.890439	0	0.864588	0.45794	0.716044	0.623718	0.886746	0.851046	0.884284	0	1	0.34961	0.724251	0.724251	0.716865	0.906442	0.92737	0.921215	0.876898	0.730406	0.940911
13	/pickett_centaur/project/Moulton_JHT/test/make_tables/OG0005835.fna	2482	0.773973	0	0.838034	0.838034	0.816277	0.833199	0.833199	0.83199	1	0.885173	0.842869	0.845286	0.838034	0.833602	0.836825	0.840451	0.847703	0.885173	0	0.834408	0.890008
14	/pickett_centaur/project/Moulton_JHT/test/make_tables/OG0005854.fna	4225	0.625799	0.303432	0.389349	0.578935	0	0.40568	0	0.40568	0.529231	0.40568	1	0.235503	0.389349	0.389349	0.389349	0.590296	0.561893	0.590296	0.386509	0.389349	0.542012
15	/pickett_centaur/project/Moulton_JHT/test/make_tables/OG0005932.fna	2095	0.556086	0	0.468735	0	0.377088	0.584726	0.474463	0.52315	1	0.468735	0.630549	0.385203	0.621957	0.546062	0.591885	0.684964	0.417184	0.640573	0.441527	0.564678	0.395704
16	/pickett_centaur/project/Moulton_JHT/test/make_tables/OG0005973.fna	2881	0.560222	0.559528	0.580007	0.534537	0.44915	0.827143	0.563693	0.78202	0.52933	0.818813	0.574106	0	0.79278	0.507116	0.79278	0.548074	0	0.818813	0.764665	0.620965	1
17	/pickett_centaur/project/Moulton_JHT/test/make_tables/OG0005993.fna	2107	0.927385	0.772188	0.571429	0.550546	0	0.925961	0.924537	0.927385	0.941623	0.733745	0.846227	0.718083	0.555766	0.461794	0.735168	1	0.840532	0	0.928809	0.779307	0.729473
18	/pickett_centaur/project/Moulton_JHT/test/make_tables/OG0006016.fna	1321	0.988645	0.566238	0.507192	0.477668	0.461771	0.588948	0.575322	0.577593	0.550341	0.48221	0	0.346707	0.479939	0.554883	0.554883	0.672975	0	0.984103	1	0.484481	0.59349
19	/pickett_centaur/project/Moulton_JHT/test/make_tables/OG0006089.fna	3781	0.586617	0.560963	0.571013	0	0.521555	0.556467	0.560434	0.55488	0.52949	0.570748	0.507273	0.11452	0.577889	0.536631	0.536631	0.563608	0	1	0.515208	0.574716	0.942872
20	/pickett_centaur/project/Moulton_JHT/test/make_tables/OG0006120.fna	1105	0.714932	0.714932	0.714932	1	0.625339	0.714932	0.714932	0.714932	0.714932	0.714932	0	0.253394	0.714932	0.714932	0.714932	0.714932	0.714932	0.714932	0.714932	0.714932	0
21	/pickett_centaur/project/Moulton_JHT/test/make_tables/OG0006151.fna	2740	0.473358	0.45073	0.531387	0.531387	0.473358	0.422993	0.49708	0.481752	0.441606	0.588321	0.579562	0.0817518	0.487226	0.530292	0.487226	0.443796	0	1	0	0.531387	0.537956
22	/pickett_centaur/project/Moulton_JHT/test/make_tables/OG0006237.fna	2937	0.590058	0.606742	0	0.455226	0.58427	0.326183	0.464079	0.603677	0.671433	0.336738	1	0.305073	0.347293	0.277154	0.351038	0.454886	0	0.458291	0.277154	0.397685	0.85904
23	/pickett_centaur/project/Moulton_JHT/test/make_tables/OG0006276.fna	5307	0.650273	0.52704	0.72263	0	0.50066	0.676842	0.684756	0.709064	0.681364	0.657622	1	0	0.742416	0.730545	0.733936	0.661014	0.714151	0.713586	0.684191	0.733371	0.717543
24	/pickett_centaur/project/Moulton_JHT/test/make_tables/OG0006312.fna	1249	0.310649	0.298639	0.310649	0.317854	0.213771	0.296237	0.310649	0.315452	0.543635	0.536429	0.332266	0.110488	0.310649	0.310649	0.310649	0.310649	0	1	0.332266	0.46197	0
25	/pickett_centaur/project/Moulton_JHT/test/make_tables/OG0006383.fna	5618	1	0.658063	0.628159	0.626557	0	0.628159	0.628159	0.714133	0.628159	0.616412	0.628693	0	0.628159	0.628159	0.628159	0.628159	0.628159	0.628159	0.628159	0.628159	0.628159
26	/pickett_centaur/project/Moulton_JHT/test/make_tables/OG0006414.fna	988	0.930162	0.921053	0.924089	0.921053	0	0.930162	0.930162	0.921053	0.924089	0.930162	0.921053	0	0.924089	0.924089	0.924089	0.927126	1	0.942308	0.930162	0.924089	0.936235
27	/pickett_centaur/project/Moulton_JHT/test/make_tables/OG0006433.fna	1822	0.78595	0	0.78595	0.698683	0	0.78595	0.78595	0.78595	0.78595	0.78595	0.78595	1	0.78595	0.78595	0.78595	0.78595	0.78595	0.78595	0.78595	0.784303	0.78595
28	/pickett_centaur/project/Moulton_JHT/test/make_tables/OG0006455.fna	2083	0.331253	0	0.557369	0.37206	0	0.534806	0.351896	0.486798	0.507441	0.338454	0.331253	0.393663	0.515602	0.891983	0.543447	0.559289	0.50024	1	0.331253	0.512722	0.887182
29	/pickett_centaur/project/Moulton_JHT/test/make_tables/OG0006524.fna	1705	0.88563	0	0.846921	0.846921	0	0.85044	0.85044	0.88915	0.85044	0.88739	0.917302	1	0.88563	0.842815	0.88563	0.890909	0.845161	0.992962	0.85044	0.88563	0.88563
30	/pickett_centaur/project/Moulton_JHT/test/make_tables/OG0006553.fna	1774	0.810598	0	0.810598	0	0.730552	0.810598	0.775085	0.810598	0.812289	1	0.575536	0.164036	0.810598	0.810598	0.810598	0.812289	0.810598	0.822435	0.810598	0.810598	0.756483
31	/pickett_centaur/project/Moulton_JHT/test/make_tables/OG0006555.fna	2407	0.648525	0.582468	0.512671	0.578729	0	0.927711	0.854175	0.53012	0.578729	0.654757	0.579975	0.579975	0.512671	0.512671	0.512671	0.674699	0.859161	0.576236	0	0.512671	1
32	/pickett_centaur/project/Moulton_JHT/test/make_tables/OG0006556.fna	4444	0.402565	0.433618	0.403915	0.407291	0.208146	0.40054	0.402565	0.398515	0.397165	0.403915	1	0	0.406616	0.403915	0.403915	0.397165	0.398515	0.378263	0.401215	0.40189	0
33	/pickett_centaur/project/Moulton_JHT/test/make_tables/OG0006559.fna	900	0.847778	0	0.844444	0.847778	0.736667	0.847778	0.847778	0.847778	0.851111	0.847778	0.794444	0.238889	0.844444	0.844444	0.844444	0.851111	0.847778	0.847778	0.847778	1	0
34	/pickett_centaur/project/Moulton_JHT/test/make_tables/OG0006561.fna	1024	0.759766	0.542969	0.759766	0.701172	0.542969	0.756836	0.756836	0.759766	0.750977	0	0	0.37207	0.759766	0.759766	0.759766	0.750977	1	0.762695	0.759766	0.759766	0.756836
35	/pickett_centaur/project/Moulton_JHT/test/make_tables/OG0006572.fna	1372	0.744169	0.617347	0.29519	0.639213	0.411808	0.849125	1	0.888484	0.927843	0.772595	0.99344	0	0.645773	0.658892	0.626093	0.735423	0	0.899417	0.923469	0.658892	0.661079
36	/pickett_centaur/project/Moulton_JHT/test/make_tables/OG0006628.fna	688	1	0	1	1	0	0.925872	1	1	1	1	0.99564	1	1	1	1	1	1	0.99564	1	0.925872	0.99564
37	/pickett_centaur/project/Moulton_JHT/test/make_tables/OG0006659.fna	1537	1	0.404684	0.488614	0.455433	0	0.488614	0.488614	0.488614	0.754066	0.482759	0.482759	0.247885	0.488614	0.488614	0.488614	0.488614	0.488614	0.603774	0	0.488614	0.512036
38	/pickett_centaur/project/Moulton_JHT/test/make_tables/OG0006701.fna	7660	0.536292	0.459791	0.555091	0.522193	0.407702	0.526501	0.525718	0.527285	0.551567	0.527676	0.431332	0	0.555091	0.997258	1	0.531593	0	0.592689	0.524935	0.528851	0.533943
39	/pickett_centaur/project/Moulton_JHT/test/make_tables/OG0006711.fna	4531	0	0	0.8742	0.825866	0.819245	0.819245	0.865593	0.870889	0.883469	0.866255	0.843743	0.0768042	0.8742	0.8742	0.8742	1	0.84904	0.866255	0.917237	0.859634	0.894725
40	/pickett_centaur/project/Moulton_JHT/test/make_tables/OG0006752.fna	2446	0.58054	0.806214	0.614881	0	0.630826	0.569501	0.569501	0.592805	0.592805	0.609975	1	0.145544	0.614881	0.58054	0.621014	0.598937	0.581766	0.559689	0	0.617334	0.549877
41	/pickett_centaur/project/Moulton_JHT/test/make_tables/OG0006836.fna	1087	0.75437	0	0.572217	0.440662	0.50046	0.555658	0.547378	0.950322	0.572217	0	0.381785	0.339466	0.569457	0.569457	0.569457	1	0.561178	0.577737	0.561178	0.569457	0.566697
42	/pickett_centaur/project/Moulton_JHT/test/make_tables/OG0006842.fna	1609	0.996271	0.994406	0.994406	0.994406	1	0	0.998135	0.994406	0.998135	0.996271	0	0.996271	0.994406	0.994406	0.994406	0.955252	0.955252	0.998135	0.995649	0.994406	0.998135
43	/pickett_centaur/project/Moulton_JHT/test/make_tables/OG0006851.fna	2275	0.194286	0.146813	0.300659	0.146813	0	0.146813	0.15956	0.158681	0.146813	0.146813	1	0.224615	0	0.146813	0.291868	0.403956	0.146813	0.215385	0.15956	0.146813	0.361319
44	/pickett_centaur/project/Moulton_JHT/test/make_tables/OG0006938.fna	1720	1	0.930233	0.880233	0.665116	0.147093	0.66686	0.668605	0.672093	0.841279	0.898837	0.588372	0	0.729651	0.890116	0.89186	0.672093	0	0.65814	0.668605	0.818605	0.659884
45	/pickett_centaur/project/Moulton_JHT/test/make_tables/OG0006944.fna	1213	0.742786	0	0.866447	0.742786	0.61418	0.747733	1	0.854081	0.742786	0.742786	0.74526	0	0.866447	0.633141	0.908491	0.881286	0.742786	0.742786	0.854081	0.75845	0.93075
46	/pickett_centaur/project/Moulton_JHT/test/make_tables/OG0006946.fna	1957	0.570772	0	0.624425	0.624425	0.247828	0.621359	0.584568	0.627491	0.500255	0.671947	0.685743	0.207971	1	0.624425	0.624425	0.622892	0	0.642821	0.622892	0.624425	0.592233
47	/pickett_centaur/project/Moulton_JHT/test/make_tables/OG0006964.fna	1663	0.529164	0.576067	0.857486	0.5911	0.478653	0.644618	0.529164	0.555622	0.604931	0	0.599519	0.105232	0	0.805171	0.806975	0.63199	1	0.65905	0.538184	0.613951	0.760673
48	/pickett_centaur/project/Moulton_JHT/test/make_tables/OG0006965.fna	1267	0.966851	0	0.702447	0.97869	0.744278	0.971586	0.976322	0.976322	0.964483	0.962115	0.926598	0	0.97869	0.97869	0.97869	0.966851	1	0.955012	0.966851	0.97869	0.955012
49	/pickett_centaur/project/Moulton_JHT/test/make_tables/OG0007053.fna	2215	0.337698	0.337698	0.337698	0.337698	0.343115	1	0.983747	0.385102	0.339052	0.418962	0	0.140858	0.325056	0.337698	0.337698	0.396388	0.326862	0.337698	0.337698	0.321896	0.349887
50	/pickett_centaur/project/Moulton_JHT/test/make_tables/OG0007055.fna	1867	0.961435	0.950187	0.980718	0.750937	0.821639	0.958222	0.96947	0.967863	0.945367	0.955008	0.893948	0.237815	0.980718	0.980718	0.980718	0.953401	0	1	0.914837	0.982325	0
51	/pickett_centaur/project/Moulton_JHT/test/make_tables/OG0007060.fna	1915	0.720627	1	0.72376	0.783812	0	0.746214	0.719582	0.794778	0.763446	0.763446	0.799478	0	0.794778	0.746214	0.75718	0.970235	0.661097	0.728982	0.765013	0.775457	0.758747
52	/pickett_centaur/project/Moulton_JHT/test/make_tables/OG0007062.fna	1324	0.825529	0	0.832326	0.83006	0	0.825529	0.691843	0.823263	1	0.823263	0.807402	0.292296	0.832326	0.832326	0.825529	0.825529	0.666163	0.825529	0.827795	0.832326	0.898036
53	/pickett_centaur/project/Moulton_JHT/test/make_tables/OG0007067.fna	3103	0.734128	0	0.753464	0.844344	0.663551	0.737029	0.790203	0.779568	0.768933	1	0.63358	0	0.830809	0.803738	0.828875	0.775701	0.710603	0.783435	0.726394	0.834676	0.753464
54	/pickett_centaur/project/Moulton_JHT/test/make_tables/OG0007075.fna	5221	0.315074	0	0.32082	0.244398	0.287301	0.311626	0.31086	0.319096	0.317947	0.321969	0.283471	0.221988	0.320245	0.32082	0.319671	0.319096	0	0.323693	0.315648	0.321969	1
55	/pickett_centaur/project/Moulton_JHT/test/make_tables/OG0007078.fna	745	0.979866	0.947651	0.983893	0.975839	0.951678	0.955705	0.951678	0.963758	0.951678	0.967785	0.718121	0.916779	0	0.983893	0.983893	0.959732	0.943624	1	0.955705	0.971812	0.963758
56	/pickett_centaur/project/Moulton_JHT/test/make_tables/OG0007080.fna	694	0.770893	0.770893	0.770893	0.770893	0	1	0.770893	0.770893	0.770893	0.770893	0.770893	0.337176	0.770893	0.770893	0.770893	0.770893	0.929395	0.770893	0.770893	0.770893	0.744957
57	/pickett_centaur/project/Moulton_JHT/test/make_tables/OG0007096.fna	1648	0.728762	0	0.736044	0.721481	1	0.726942	0.74818	0.737864	0.730583	0.756068	0.757888	0.499393	0.736044	0.736044	0.736044	0.734223	0.728762	0	0.726942	0.736044	0.743325
58	/pickett_centaur/project/Moulton_JHT/test/make_tables/OG0007101.fna	1063	0.414864	0.370649	0.418627	0.414864	0	1	0.414864	0.506115	0.681091	0.774224	0.720602	0.186265	0.571025	0.497648	0.414864	0.418627	0.418627	0.750706	0.414864	0.418627	0.414864
59	/pickett_centaur/project/Moulton_JHT/test/make_tables/OG0007117.fna	1765	0.694051	0	1	0	0.692351	0.687252	0.685552	0.695751	0.677054	0.694051	0.945609	0.694051	0.884419	0.695751	0.983003	0.688952	0.695751	0.69915	0.695751	0.813031	0.42153
60	/pickett_centaur/project/Moulton_JHT/test/make_tables/OG0007118.fna	4051	0.19057	0	0.165391	0.160948	0	1	0.18983	0.192051	0.189089	0.199457	0.192051	0.446556	0.186127	0.186127	0.192792	0.126142	0.445322	0.189089	0.963713	0.192792	0.450506
61	/pickett_centaur/project/Moulton_JHT/test/make_tables/OG0007124.fna	7945	1	0	0.413593	0.431718	0.241032	0.44078	0.370548	0.699056	0.626558	0.551038	0.723977	0	0.61674	0.580113	0.43927	0.597357	0.748521	0.426809	0.628446	0.413593	0.427565
62	/pickett_centaur/project/Moulton_JHT/test/make_tables/OG0007139.fna	787	0.675985	0.58831	0.729352	0.717916	0.599746	0.687421	0.691233	0.679797	0.630241	0.679797	0	0.679797	0.736976	0.721728	0.717916	0.649301	0	0.580686	0.672173	0.717916	1
63	/pickett_centaur/project/Moulton_JHT/test/make_tables/OG0007153.fna	868	0.747696	0	0.284562	0.53341	0.657834	0.529954	0.529954	0.619816	0.68318	0.529954	0.550691	0.339862	0.529954	0.529954	0.529954	1	0.529954	0.951613	0.529954	0.668203	0.802995
64	/pickett_centaur/project/Moulton_JHT/test/make_tables/OG0007156.fna	2905	0.546644	0.414802	0.32358	0.124613	0	0.560069	1	0.483649	0.567298	0.487435	0.555938	0.48296	0.32358	0.32358	0.32358	0.492943	0.483649	0.73253	0.990706	0.32358	0.483649
65	/pickett_centaur/project/Moulton_JHT/test/make_tables/OG0007161.fna	640	0.8875	0	0.85	0.423438	0.301563	0.404687	0.657813	0.564063	0.34375	0.94375	0.5875	0.657813	0	0.451562	0.779687	0.498437	0.765625	0.3625	0.498437	1	0.442188
66	/pickett_centaur/project/Moulton_JHT/test/make_tables/OG0007169.fna	3019	0.509109	0.58993	0.510103	0.516396	0.494203	0.555813	0.516065	1	0.521033	0.648228	0.435575	0.199073	0.51209	0.510103	0.583637	0	0	0.631335	0.510434	0.637297	0.416363
67	/pickett_centaur/project/Moulton_JHT/test/make_tables/OG0007172.fna	3145	0.895072	0.893164	0.916057	0.898887	0.710652	0.89221	0.890302	0.896979	0.90461	0	0.846423	0	0.916057	0.916057	0.916057	0.901749	0.60318	1	0.751033	0.916057	0.968521
68	/pickett_centaur/project/Moulton_JHT/test/make_tables/OG0007178.fna	4771	0.0838399	0.149864	0.0830015	0.0844687	0.0838399	0.0838399	0.0700063	0.0838399	0.0838399	0.0609935	1	0.0838399	0	0.0838399	0.0838399	0.0838399	0.0838399	0.0838399	0.0838399	0.0838399	0
69	/pickett_centaur/project/Moulton_JHT/test/make_tables/OG0007189.fna	529	0.512287	0	0.512287	0.391304	0	0.512287	0.336484	0.512287	0.512287	0.359168	0.529301	0.3138	0.512287	0.512287	0.415879	0.512287	0.512287	1	0.512287	0.512287	0.517958
70	/pickett_centaur/project/Moulton_JHT/test/make_tables/OG0007190.fna	646	0.702786	0.739938	0.944272	0.651703	0	0.630031	0.70743	0.630031	0.634675	0.716718	0	0.275542	0.842105	0.647059	0.842105	0.633127	0.712074	0.721362	0.916409	1	0.639319
71	/pickett_centaur/project/Moulton_JHT/test/make_tables/OG0007214.fna	1647	0.680024	0.811172	0.72374	0.774742	0	0.720097	0.732848	0.778385	0.63813	0	0.623558	0.204614	0.80935	0.929569	0.802064	0.765634	1	0.829387	0.67456	0.892532	0.820279
72	/pickett_centaur/project/Moulton_JHT/test/make_tables/OG0007227.fna	1270	0.513386	0.431496	0.513386	0.513386	0	0.435433	0.429134	0.513386	1	0.440157	0.520472	0	0.513386	0.554331	0.622047	0.733071	0.982677	0.508661	0.429134	0.513386	0.508661
73	/pickett_centaur/project/Moulton_JHT/test/make_tables/OG0007229.fna	5476	0.232469	0.202885	0.207268	0.192476	0	0.305332	0.177684	0.205625	0.177137	0.529218	0.248904	0.0533236	1	0.179145	0.264792	0.225895	0.292001	0.303141	0	0.179876	0.232286
74	/pickett_centaur/project/Moulton_JHT/test/make_tables/OG0007249.fna	2075	0.753253	0.639518	0.815904	0.753253	0	0.795663	0.753253	0.765301	0.8	0.805783	0	0.106506	0.815904	0.815904	0.815904	0.828916	1	0.814458	0.795663	0.815904	0.83759
75	/pickett_centaur/project/Moulton_JHT/test/make_tables/OG0007251.fna	2308	0.517764	0.541161	0.528163	0.517764	0.461872	0.517764	0.511265	0.517764	0.525563	0.519064	0.77643	0.393847	0.784229	0.503033	0.812825	0.506066	0	0.944107	1	0.528163	0.654246
76	/pickett_centaur/project/Moulton_JHT/test/make_tables/OG0007262.fna	3250	0.363077	0	0.363077	0.268923	0	0.463692	1	0.489538	0.52	0.363077	0.365846	0.295385	0.363077	0.372308	0.372308	0.653231	0.770154	0.363077	0.418462	0.372308	0.989846
77	/pickett_centaur/project/Moulton_JHT/test/make_tables/OG0007284.fna	3409	0.465826	0	0.465826	0.466706	0.405984	0.465826	0.577589	1	0.465826	0.465826	0.471986	0	0.465826	0.465826	0.465826	0.487826	0.464066	0.63303	0.465826	0.465826	0.469346
78	/pickett_centaur/project/Moulton_JHT/test/make_tables/OG0007300.fna	2836	0.589563	0	0.669958	0.276446	0.192877	0.600141	0.474965	0.518336	0.514104	0.53244	0.528209	0.175952	0.650917	0.591678	0.55677	0.639281	0	1	0.566291	0.604372	0.360014
79	/pickett_centaur/project/Moulton_JHT/test/make_tables/OG0007304.fna	2239	0.53506	0.485485	0.53506	0.466726	0.53506	0.53506	0.53506	0.461367	0.53506	0.461367	0.53908	0	0.659669	0.53506	0.418044	0.489951	0	1	0.53506	0.53506	0.89013
80	/pickett_centaur/project/Moulton_JHT/test/make_tables/OG0007307.fna	892	0.623318	0	0.630045	0.599776	0	0.616592	0.616592	0.724215	0.623318	0.848655	0.56278	0.176009	0.825112	0.754484	0.630045	1	0.606502	0.80157	0.623318	0.630045	0.764574
81	/pickett_centaur/project/Moulton_JHT/test/make_tables/OG0007332.fna	1717	0.648806	0.604543	0.654048	0.781596	0	0.682003	0.66919	0.645312	0.695981	0.650553	1	0.509027	0.564939	0.85498	0.811299	0.648224	0	0.779849	0.648806	0.641817	0.680256
82	/pickett_centaur/project/Moulton_JHT/test/make_tables/OG0007337.fna	1684	0.98753	1	0.992874	0.985748	0.83848	0.980404	0.980404	0.992874	0.991093	0.98753	0.964371	0.425772	0.992874	0.992874	0.992874	0.991093	0	0.996437	0.980404	0.992874	0
83	/pickett_centaur/project/Moulton_JHT/test/make_tables/OG0007359.fna	2727	0.626329	0.63183	0.898056	0.583425	0	0.62963	0.552255	0.626329	0.63403	0.627429	0.674734	0.130913	0.664833	0.63513	0.676934	1	0	0.63293	0.626329	0.664833	0.62963
84	/pickett_centaur/project/Moulton_JHT/test/make_tables/OG0007362.fna	1027	0.634859	0.436222	0.433301	0.795521	0.293087	0.43038	0.427459	0.43038	0.436222	0	1	0.182084	0.433301	0.433301	0.433301	0.436222	0.442064	0.453749	0	0.421616	0.453749
85	/pickett_centaur/project/Moulton_JHT/test/make_tables/OG0007364.fna	1156	0.898789	0.896194	1	0.439446	0.880623	0.883218	0.898789	0.898789	0.901384	0.898789	0.916955	0	1	0.898789	0.898789	0.901384	0	0.896194	0.898789	0.898789	0.896194
86	/pickett_centaur/project/Moulton_JHT/test/make_tables/OG0007376.fna	1171	1	1	0	1	1	1	1	1	1	1	1	0.250213	1	1	1	1	1	1	1	1	1
87	/pickett_centaur/project/Moulton_JHT/test/make_tables/OG0007377.fna	2269	0.941825	0	0.953724	0.956368	0.677391	0.953724	0.949758	0.945791	0.948435	0.945791	1	0.23799	0.952402	0	0.95108	0.949758	0.95108	0.955046	0.845306	0.949758	0.945791
88	/pickett_centaur/project/Moulton_JHT/test/make_tables/OG0007378.fna	1162	0.517212	0.553356	0.535284	0.53012	0.609294	0.555938	0.537866	0.547332	0.499139	0.512048	0.509466	0.241824	0.832186	0.612737	0.535284	0	0.532702	1	0.512048	0.664372	0
89	/pickett_centaur/project/Moulton_JHT/test/make_tables/OG0007381.fna	703	0.704125	0.940256	0.935989	0.910384	0.940256	0.931721	0.931721	0.931721	0.935989	0.927454	1	0.931721	0.935989	0.935989	0.935989	0.953058	0.923186	0.927454	0.906117	0.935989	0
90	/pickett_centaur/project/Moulton_JHT/test/make_tables/OG0007433.fna	889	0.76378	0	0.743532	0.83802	0	0.827897	0.564679	0.83802	0.83802	0.743532	0.91901	0.257593	0.743532	0.743532	0.743532	0.83802	0.83802	1	0.743532	0.743532	0.844769
91	/pickett_centaur/project/Moulton_JHT/test/make_tables/OG0007442.fna	1267	0.540647	0.535912	0.794002	0.529597	0.566693	0.656669	0.543015	0.547751	0.533544	0.682715	0	0.0876085	0.760852	0.756117	0.756117	0.538279	0	1	0.543015	0.753749	0.642463
92	/pickett_centaur/project/Moulton_JHT/test/make_tables/OG0007453.fna	2104	0.555133	0.612167	0.657795	0.492395	0	0.553707	0.612167	0.85884	0.726236	0.769011	0	0.408745	1	0.716255	0.736217	0.731939	0.622148	0.733365	0.553707	0.764734	0.673479
93	/pickett_centaur/project/Moulton_JHT/test/make_tables/OG0007462.fna	4339	0.540908	0.293386	0.490897	0	0	0.962434	0.363678	0.498502	0.51717	0.501268	1	0.52708	0.464162	0.527541	0.496658	0.559576	0.483291	0.474533	0.474764	0.474764	0.47315
94	/pickett_centaur/project/Moulton_JHT/test/make_tables/OG0007470.fna	829	0.587455	0.348613	0	0.81544	0.359469	0.609168	0.420989	0.330519	0.363088	0.330519	0.471653	0.369119	0	0.562123	1	0.330519	0.348613	0.384801	0.435464	0.38842	0.829916
95	/pickett_centaur/project/Moulton_JHT/test/make_tables/OG0007477.fna	2509	1	0.653248	0.649661	0.650857	0	0.652053	0.652053	0.649661	0.650857	0.652053	0.6389	0.137106	0.649661	0.649661	0.649661	0.650857	0	0.656835	0.652053	0.649661	0.65564
96	/pickett_centaur/project/Moulton_JHT/test/make_tables/OG0007489.fna	748	0.59893	0	0.779412	0.318182	0	0.59492	0.542781	0.93984	0.508021	0.590909	0.755348	0.368984	0.540107	0.544118	0.751337	0.735294	0.762032	1	0.618984	0.606952	0.639037
97	/pickett_centaur/project/Moulton_JHT/test/make_tables/OG0007493.fna	982	0.789206	0.783096	0.813646	0.691446	0.789206	0.804481	0.697556	0.87169	0.789206	0.669043	0.749491	0.748473	0	0.816701	0.813646	0.770876	1	0.786151	0.700611	0.813646	0.798371
98	/pickett_centaur/project/Moulton_JHT/test/make_tables/OG0007513.fna	1753	0.977752	0.970907	0.977752	0	0	0.977752	0.977752	0.977752	0.970907	0.977752	0.989732	0.689675	0.977752	0.977752	0.977752	0.972618	0.953223	0.998289	0.977752	0.977752	1
99	/pickett_centaur/project/Moulton_JHT/test/make_tables/OG0007520.fna	4414	0.785229	0.436565	1	0.848663	0.685319	0.770956	0.766878	0.799502	0.863389	0.828047	0.760761	0.0731763	0	0.944948	0.818532	0.813774	0	0.888536	0.796103	0.787268	0.893294
100	/pickett_centaur/project/Moulton_JHT/test/make_tables/OG0007528.fna	5614	0.886177	0.393481	0.340043	0.287674	0.375846	0.388137	0.390809	0.795689	0.405771	0.609904	0.607232	0.333274	0.542038	0.530816	0.37923	1	0	0.392946	0.381724	0.287674	0
101	/pickett_centaur/project/Moulton_JHT/test/make_tables/OG0007529.fna	1219	0.840033	0	0.830189	0.83265	0.852338	0.837572	0.837572	0.837572	0.837572	0.835111	0.771124	0.505332	0.830189	0.830189	0.830189	0.825267	0	0.943396	0.837572	1	0.849877
102	/pickett_centaur/project/Moulton_JHT/test/make_tables/OG0007547.fna	1213	0.507832	0.480627	0.559769	1	0.455894	0	0.502885	0.507832	0.510305	0.507832	0.446002	0.366035	0	0.559769	0.495466	0.772465	0.515251	0.530091	0.502885	0.495466	0.53751
103	/pickett_centaur/project/Moulton_JHT/test/make_tables/OG0007555.fna	1795	0.941504	0.866295	0.966574	0.956546	0.918106	0.944847	0.944847	0.953203	0.93649	0.944847	0.771031	0.212813	0.966574	0	1	0.963231	0	0.93649	0.946518	0.943175	0.924791
104	/pickett_centaur/project/Moulton_JHT/test/make_tables/OG0007563.fna	565	1	0	1	1	1	0.702655	0.702655	1	1	1	0.973451	0.702655	1	0.702655	1	1	1	1	1	1	1
105	/pickett_centaur/project/Moulton_JHT/test/make_tables/OG0007577.fna	2592	1	0	0.661265	0.381559	0	0.671682	0.364198	0.67284	0.436728	0.733025	0.70409	0.498457	0.921682	0.679784	0.560957	0.817515	0.411651	0.845293	0.474923	0.536651	0.615355
106	/pickett_centaur/project/Moulton_JHT/test/make_tables/OG0007587.fna	4753	0.185146	0.180728	0.183253	0.188302	0.254576	0.185146	0.235009	0.794235	0.185146	0.180728	0	0.0892068	1	0.183253	0.183253	0.224911	0.21923	0.873764	0	0.289291	0.854829
107	/pickett_centaur/project/Moulton_JHT/test/make_tables/OG0007590.fna	1933	0.882049	0	0	0.872737	0.818417	0.861873	0.861873	0.882049	0.871702	0.861873	0.2985	0.127781	0.877393	0.874289	0.874289	0.866529	0.882049	1	0.855665	0.889291	0.877393
108	/pickett_centaur/project/Moulton_JHT/test/make_tables/OG0007608.fna	3307	0.658905	0.546417	0.561839	0.619897	0.265195	0.653462	0.551557	0.676142	0.592682	0.564258	1	0	0.561839	0.65437	0.657091	0.784094	0	0.675234	0.46205	0.561839	0.567282
109	/pickett_centaur/project/Moulton_JHT/test/make_tables/OG0007616.fna	3502	0.713878	0	0.742147	0.466876	0.305825	0.952027	0.709595	0.737864	0.754997	1	0.828669	0	0.742147	0.754997	0.752427	0.806111	0.617647	0.705311	0.96916	0.550828	0.721588
110	/pickett_centaur/project/Moulton_JHT/test/make_tables/OG0007618.fna	712	0.953652	0	0.953652	0.957865	1	0.953652	0.886236	0.953652	0.953652	0	0.978933	0.367978	0.953652	0.953652	0.953652	0.953652	0.953652	0.953652	0.953652	0.953652	0.957865
111	/pickett_centaur/project/Moulton_JHT/test/make_tables/OG0007621.fna	1453	0.570544	0	0.717137	0.399174	0.386098	0.570544	0.386098	0.807983	0.772884	0.381968	0.376462	0.386098	0.386098	0.576738	0.838954	0.432209	0.836201	1	0	0.62629	0.93393
112	/pickett_centaur/project/Moulton_JHT/test/make_tables/OG0007624.fna	2497	0.407689	0	0.434121	0.434121	0.334001	0.410092	0.388466	0.377653	0.371646	0.460553	0.69964	0.118142	0.412495	0.412495	0.45815	0.969964	0.342811	0.418502	0.825791	0.412495	1
113	/pickett_centaur/project/Moulton_JHT/test/make_tables/OG0007625.fna	4690	1	0.345203	0.377825	0.389126	0	0.958422	0.357143	0.389126	0.431343	0.341151	0	0.05629	0.408316	0.372921	0.389126	0.464606	0.353945	0.671215	0.991045	0.389126	0.341151
114	/pickett_centaur/project/Moulton_JHT/test/make_tables/OG0007631.fna	3376	0.420616	0.413507	0.450829	0.449941	0.412618	0.436611	0.447275	0.451718	1	0.445498	0.536137	0.167062	0	0.450829	0.452607	0.420616	0	0.43128	0.414988	0.422986	0.445498
115	/pickett_centaur/project/Moulton_JHT/test/make_tables/OG0007633.fna	955	0.984293	0	0.735079	0.362304	0.209424	0.475393	0.623037	0.829319	0.842932	0.652356	0.362304	0.440838	0.760209	0.788482	1	0.362304	0	0.905759	0.915183	0.437696	0.620942
116	/pickett_centaur/project/Moulton_JHT/test/make_tables/OG0007635.fna	3565	0.411781	0.287237	0	0.338569	0	0.335203	0.807293	0.422721	0.413464	0.41094	0.324264	0.162132	0.436185	0.261992	0.484993	0.405049	0.475736	1	0.409257	0.352875	0.527069
117	/pickett_centaur/project/Moulton_JHT/test/make_tables/OG0007656.fna	1555	0.944051	0.421865	0	0.515756	0.434727	0.934405	0.934405	0.9209	0.944051	0.934405	0.905466	0.866881	0.949839	0.969132	0.924759	0.942122	0.944051	0.936334	1	0.969132	0
118	/pickett_centaur/project/Moulton_JHT/test/make_tables/OG0007663.fna	649	0.523883	0	0	0.315871	0.315871	0.602465	0.486903	0.597843	0.343606	0.315871	0.348228	0.315871	0.751926	0.320493	0.533128	0.315871	0.315871	1	0.380586	0.315871	0.644068
119	/pickett_centaur/project/Moulton_JHT/test/make_tables/OG0007677.fna	3715	1	0	0.66568	0.695559	0.453028	0.873217	0.760162	0.647106	0.710094	0.751279	0.703634	0	0.66568	0.672409	0.94105	0.735935	0.642261	0.651952	0.711978	0.916016	0.830417
120	/pickett_centaur/project/Moulton_JHT/test/make_tables/OG0007684.fna	1597	0.988729	0.830933	0.983093	0.988729	0.789606	0.966187	0.960551	0.968065	0.994364	0.992486	0	0	0.984972	0.994364	0.975579	1	0.956794	0.947401	0.990607	0.98685	0.943644
121	/pickett_centaur/project/Moulton_JHT/test/make_tables/OG0007685.fna	1855	0.226954	0.226954	0.226954	0.272237	0.192453	0.226954	0.197844	0.226954	0.226954	0.214016	1	0.380593	0	0.214016	0.226954	0.226954	0.226954	0.226954	0	0.226954	0.226954
122	/pickett_centaur/project/Moulton_JHT/test/make_tables/OG0007688.fna	5008	0.355431	0	0.366214	0.366813	0.300719	0.345847	0.366214	0.366813	0.371605	0.36262	0.36262	0.118211	0.366214	0.371006	0.366214	1	0	0.371605	0.368011	0.366214	0.371006
123	/pickett_centaur/project/Moulton_JHT/test/make_tables/OG0007695.fna	1066	0.442777	0	0.445591	0.445591	0.437148	0.445591	0.445591	0.445591	0.456848	0	0.454034	0.153846	0.445591	0.445591	0.445591	0.448405	0.445591	0.639775	0.442777	0.445591	1
124	/pickett_centaur/project/Moulton_JHT/test/make_tables/OG0007761.fna	1813	0.831219	0.95422	1	0.831219	0	0.831219	0.831219	0.836183	0.960287	0.831219	0.819636	0.217319	0.85604	0.931054	0.834528	0.832874	0.842802	0.870932	0.831219	0.834528	0.861004
125	/pickett_centaur/project/Moulton_JHT/test/make_tables/OG0007770.fna	844	0.996445	0	0.635071	0.996445	1	0.996445	0.996445	0.996445	0.996445	0.922986	0	0.432464	0.774882	0.996445	0.996445	0.996445	0.996445	0.996445	0.996445	0.996445	0.996445
126	/pickett_centaur/project/Moulton_JHT/test/make_tables/OG0007774.fna	1252	0.400958	0.460863	0.559105	0.359425	0.448882	0.400958	0.695687	0.400958	0.400958	0.427316	1	0.265176	0.559105	0.559105	0.400958	0.400958	0.400958	0.341054	0	0.79393	0
127	/pickett_centaur/project/Moulton_JHT/test/make_tables/OG0007777.fna	4141	0.812364	0.635595	0.568703	0.458826	0	0.629075	0.627868	0.815986	0.821058	0.910167	0.863801	0	0.705144	0.830476	0.828302	0.889157	0.510505	1	0.813089	0.808017	0.695726
128	/pickett_centaur/project/Moulton_JHT/test/make_tables/OG0007778.fna	3334	0.559988	0	0.584583	0	0.532094	0.532094	0.515897	0.558188	0.633773	0.541992	1	0.525795	0.509898	0.527594	0.604079	0.976905	0.514397	0.523095	0.510198	0.473005	0.521296
129	/pickett_centaur/project/Moulton_JHT/test/make_tables/OG0007797.fna	1909	0.578837	0.390257	0	0.564694	0	0.803562	0.563122	0.772132	0.699843	0.724987	0.740702	1	0.624411	0.563122	0.750131	0.563122	0.563122	0.677842	0.563122	0.563122	0.541121
130	/pickett_centaur/project/Moulton_JHT/test/make_tables/OG0007802.fna	2725	0.614679	0.577248	0.702752	0.626789	0.553028	0.876697	0.608073	0.641101	0.632294	0.638899	0.372844	0	1	0.653211	0.883303	0.677431	0	0.720367	0.691743	0.765505	0.778716
131	/pickett_centaur/project/Moulton_JHT/test/make_tables/OG0007811.fna	1471	0.665534	0.67777	0.665534	0.618627	0.67777	0.665534	0	0.618627	0.620666	0	1	0.620666	0.665534	0.665534	0.665534	0.628824	0.624745	0.775663	0.618627	0.665534	0.671652
132	/pickett_centaur/project/Moulton_JHT/test/make_tables/OG0007816.fna	1579	0.933502	0	0.59848	0.536415	0.937935	0.9924	0.9924	0.804307	0.9924	0.9924	1	0.408486	0.855605	0.855605	0.823306	0.931602	0.932869	0.9981	0.9924	0.846105	0
133	/pickett_centaur/project/Moulton_JHT/test/make_tables/OG0007824.fna	3595	0.354103	0.291794	0.331572	0	0	0.422531	0.391655	1	0.356606	0.335744	0.383032	0.119889	0.331572	0.49096	0.36662	0.289847	0.394993	0.332406	0.295132	0.30904	0.293741
134	/pickett_centaur/project/Moulton_JHT/test/make_tables/OG0007825.fna	1597	0.879775	0.823419	0.79712	0.832812	0	0.98685	0.855354	1	0.87226	0.849718	0.862868	0.212273	0.868503	0.868503	0.868503	0.870382	0	0.868503	0.883532	0.868503	0.877896
135	/pickett_centaur/project/Moulton_JHT/test/make_tables/OG0007826.fna	2436	0.729064	0.638342	0.93514	0.597291	0	0.914204	0.756979	0.901888	0.948686	0.643268	0	0.6367	0.788588	1	0.979475	0.951149	0.956076	0.937603	0.889573	0.93514	0.884647
136	/pickett_centaur/project/Moulton_JHT/test/make_tables/OG0007828.fna	1279	0.817045	0.765442	0.821736	0.579359	0	0.795934	0.807662	0.807662	0.802971	0.838155	0.730258	0.833464	0.821736	0.821736	0.821736	1	0.814699	0.847537	0.795934	0.615324	0.795934
137	/pickett_centaur/project/Moulton_JHT/test/make_tables/OG0007833.fna	1513	0.476537	0	0.501652	0.274289	0.462657	0.438863	0.33774	0.555849	0.428288	0.588896	1	0	0.538004	0.428288	0.631196	0.456709	0.79577	0.688698	0.411104	0.581626	0.637145
138	/pickett_centaur/project/Moulton_JHT/test/make_tables/OG0007847.fna	2026	0.752715	0.751234	0.745311	0.74383	0	0.748272	0.749753	0.699408	0.746792	0.749753	0.754195	0.341066	0.745311	1	0.745311	0.748272	0.748272	0.773445	0.748272	0.745311	0.770484
139	/pickett_centaur/project/Moulton_JHT/test/make_tables/OG0007848.fna	841	0.554102	0	0	0.600476	0.853746	0.557669	0.557669	0.589774	0.74673	0.554102	0.657551	0.818074	0.604043	0.604043	0.604043	0.768133	0.743163	0.800238	0.557669	0.604043	1
140	/pickett_centaur/project/Moulton_JHT/test/make_tables/OG0007849.fna	997	0.732197	0.750251	0	0.738215	0.801404	0.738215	0.738215	0.738215	0.849549	0.912738	0.436309	0.419258	0	0.738215	0.738215	1	0.735206	0.765296	0.72317	0.738215	0.765296
141	/pickett_centaur/project/Moulton_JHT/test/make_tables/OG0007857.fna	2491	0.648334	0.532718	0.600161	0.412284	0.371337	0.614613	0.570855	0.579687	0.614613	0.600161	0	0.186672	0.600161	0	0.611	0.615817	0.563629	1	0.529105	0.573264	0.615817
142	/pickett_centaur/project/Moulton_JHT/test/make_tables/OG0007860.fna	1375	0.559273	0	0.561455	0.544	0	0.559273	0.552727	0.550545	0.546182	0.554909	0.539636	0.530909	0.565091	1	0.624727	0.657455	0.541818	0.570182	0.550545	0.512	0.574545
143	/pickett_centaur/project/Moulton_JHT/test/make_tables/OG0007863.fna	2620	0.866031	0.599237	0.799237	0.234351	0	0.68855	0.732061	0.867176	0.874046	0.85916	0.618702	0.701145	0.853435	0.761832	0.876336	0.778626	1	0.979389	0.896947	0.768702	0.893511
144	/pickett_centaur/project/Moulton_JHT/test/make_tables/OG0007869.fna	5224	0.409648	0.389357	0.3549	0.349923	0.391654	0.407925	0.284074	0.402182	0.395291	0.386103	1	0	0.323315	0.404479	0.404479	0.409648	0	0.628446	0.405628	0.508231	0.370214
145	/pickett_centaur/project/Moulton_JHT/test/make_tables/OG0007873.fna	1681	0.653778	0	0.725164	0.33254	0	0.71981	0.311124	0.664485	0.816181	0.345033	0.337894	0.273647	0.725164	0.725164	0.725164	0.487805	0.366449	1	0.366449	0.366449	0.387864
146	/pickett_centaur/project/Moulton_JHT/test/make_tables/OG0007881.fna	2947	1	0.525959	0.562267	0.561249	0	0.561249	0.560231	0.562267	0.562267	0.862572	0.597896	0	0.562267	0.562267	0.562267	0.562267	0.561249	0.562267	0.561249	0.562267	0.562267
147	/pickett_centaur/project/Moulton_JHT/test/make_tables/OG0007882.fna	931	0.548872	1	0.548872	0.645542	0	0.645542	0.645542	0.313641	0.548872	0.548872	0.645542	0	0.548872	0.548872	0.548872	0.597207	0.645542	0.645542	0.548872	0.548872	0.548872
148	/pickett_centaur/project/Moulton_JHT/test/make_tables/OG0007888.fna	1132	0.594523	0.464664	0.772085	0.588339	0.459364	0.586572	0.591873	0.586572	0.708481	1	0.784452	0.568021	0.838339	0.777385	0.798587	0	0.496466	0.899293	0.933746	0.894876	0.992049
149	/pickett_centaur/project/Moulton_JHT/test/make_tables/OG0007893.fna	4501	0.780493	0.746279	0.814708	0.552544	0	0.850033	0.746279	0.800044	0.788714	0.820262	0.82826	0	0.776716	0.746279	0.7996	0.946679	0.909353	1	0.796934	0.82004	0.853366
150	/pickett_centaur/project/Moulton_JHT/test/make_tables/OG0007898.fna	1615	0.760372	0.812384	0.769659	0	0.804954	0.754799	0.747368	0.715789	0.788235	0.756656	1	0.227245	0.769659	0.769659	0.767802	0.773375	0	0.782663	0.745511	0.767802	0.790093
151	/pickett_centaur/project/Moulton_JHT/test/make_tables/OG0007901.fna	6856	0.677509	0	0.343495	0.0985998	0.201429	0.705659	0.642503	0.704784	0.489644	0.688302	1	0	0.287194	0.234831	0.242124	0.739644	0.817532	0.239061	0.720974	0.179988	0.402713
152	/pickett_centaur/project/Moulton_JHT/test/make_tables/OG0007908.fna	1954	0.385875	0.866428	0.388946	0.33828	0	0.413511	0.385875	0.392016	0.536336	0.353634	1	0	0.388946	0.388946	0.388946	0.392016	0.533265	0.450358	0.393552	0.388946	0.385875
153	/pickett_centaur/project/Moulton_JHT/test/make_tables/OG0007913.fna	646	0.865325	0.902477	0.860681	0.883901	0.804954	0.851393	0.846749	0.856037	0.967492	0	0.791022	0.45356	0	0.860681	0.972136	0.837461	0.837461	0.865325	0.846749	0.860681	1
154	/pickett_centaur/project/Moulton_JHT/test/make_tables/OG0007916.fna	1669	0.717795	0.719593	0.890953	0.717795	0	0.717795	0.717795	0.717795	1	0.717795	0.7142	0	0.645297	0.645297	0.717795	0.719593	0.724985	0.99281	0.717795	0.717795	0.723188
155	/pickett_centaur/project/Moulton_JHT/test/make_tables/OG0007920.fna	1771	0.715415	0.717109	0.712027	0.701863	0	0.859401	0.740824	1	0.703557	0.701863	0.712027	0	0.712027	0.712027	0.712027	0.712027	0.701863	0.725579	0.712027	0.712027	0.717109
156	/pickett_centaur/project/Moulton_JHT/test/make_tables/OG0007926.fna	874	0.330664	0.416476	0	0.419908	0.419908	0.419908	0.358124	0.419908	0.419908	0.419908	0.457666	0.430206	0.491991	0.419908	0.419908	1	0.430206	0.550343	0.419908	0.419908	0
157	/pickett_centaur/project/Moulton_JHT/test/make_tables/OG0007930.fna	2980	0.783893	0	0.820805	0.35906	0.746309	0.880201	0.836913	0.848993	0.815772	0.870134	0.807718	0	0.829866	0.833893	0.838926	1	0.84396	0.911409	0.84698	0.793624	0.847987
158	/pickett_centaur/project/Moulton_JHT/test/make_tables/OG0007931.fna	1522	0.911301	0.929041	0.628778	0.921156	0.92707	0.919185	0.919185	0.903417	0.921156	0.90933	0.903417	0.482917	0	0.970434	0.915243	0.980289	0	1	0.917214	0.915243	0.968463
159	/pickett_centaur/project/Moulton_JHT/test/make_tables/OG0007934.fna	3472	0.415035	0.406394	0	0.417627	0	0.341878	0.271601	0.420219	0.426267	1	0.406394	0.183468	0.415035	0.415035	0.415035	0.426267	0.408986	0.408986	0.262097	0.422811	0.408986
160	/pickett_centaur/project/Moulton_JHT/test/make_tables/OG0007936.fna	718	0.511142	0.490251	0	0.433148	0.738162	0.619777	0.607242	0.473538	0.707521	0.523677	0.536212	0.376045	0.740947	0.68663	0.690808	0.791086	1	0.786908	0.954039	0.665738	0.928969
161	/pickett_centaur/project/Moulton_JHT/test/make_tables/OG0007943.fna	1282	0.705148	0.550702	0	0.679407	0	0.981279	0.834633	0.688768	0.622465	0.971919	0.429017	0.558502	0.76131	0.693448	0.695788	0.691108	0.904056	1	0.684087	0.691108	0.667707
162	/pickett_centaur/project/Moulton_JHT/test/make_tables/OG0007952.fna	373	1	1	1	1	0	1	0.702413	1	1	1	0	0.9437	1	1	1	1	1	1	1	1	1
163	/pickett_centaur/project/Moulton_JHT/test/make_tables/OG0007954.fna	1030	0.560194	0	0.359223	0.428155	0	0.560194	0.432039	0.432039	1	0.702913	0.426214	0.434951	0.432039	0.428155	0.432039	0.720388	0.434951	0.656311	0.432039	0.449515	0.52233
164	/pickett_centaur/project/Moulton_JHT/test/make_tables/OG0007956.fna	1420	0.799296	0.769718	0.782394	0.73169	0	0.761268	0.923944	0.767606	0.759155	0.784507	0.609155	0.288732	0.782394	0	0.769718	0.767606	0.778169	0.801408	0.771831	0.782394	1
165	/pickett_centaur/project/Moulton_JHT/test/make_tables/OG0007964.fna	1747	0.670292	0	0.677161	0.663423	0.556955	0.668575	0	0.672009	0.647968	0.659989	0.524327	0.294219	1	0.677161	0.677161	0.65312	0.647968	0.678878	0.651402	0.675444	0.678878
166	/pickett_centaur/project/Moulton_JHT/test/make_tables/OG0007965.fna	1670	0.469461	1	0.45509	0.512575	0	0.514371	0.503593	0.505389	0.462275	0.458683	0.665269	0	0.508982	0.458683	0.516168	0.462275	0.467665	0.550299	0.526946	0.553892	0.485629
167	/pickett_centaur/project/Moulton_JHT/test/make_tables/OG0007968.fna	1387	0.612833	0.459265	0.74261	0.619322	0.580389	0.740447	0.790195	0.617159	0.766402	0.606345	0.96323	0.165105	0.948089	0.764239	0	0.870224	0	0.751262	0.606345	0.759913	1
168	/pickett_centaur/project/Moulton_JHT/test/make_tables/OG0007969.fna	2671	0.732684	0.57544	0.606889	0.579933	0	0.578809	0.71696	0.578809	0.760764	0.579933	0.649569	0	0.606889	0.606889	1	0.611382	0.594534	0.376638	0.574317	0.628229	0.593411
169	/pickett_centaur/project/Moulton_JHT/test/make_tables/OG0007974.fna	1858	0.859526	0	0.948332	0.82239	0.851453	0.853068	0.797094	0.890205	0.875673	0.859526	0.351453	0.857912	0.859526	0.912809	0.95479	1	0.857912	0.8676	0.761572	0.912809	0.859526
170	/pickett_centaur/project/Moulton_JHT/test/make_tables/OG0007976.fna	1018	0.634578	0.605108	0.628684	0.631631	0.616896	0.602161	0	0.631631	0.616896	0	1	0.613949	0.551081	0.628684	0.628684	0.616896	0.637525	0.62279	0.634578	0.628684	0.59332
171	/pickett_centaur/project/Moulton_JHT/test/make_tables/OG0007980.fna	568	0.973592	0.96831	0.973592	0.973592	0.96831	0.973592	0.973592	0.973592	0.973592	0.973592	1	0.704225	0	0.973592	0.973592	0.973592	0	0.973592	0.973592	0.973592	0.973592
172	/pickett_centaur/project/Moulton_JHT/test/make_tables/OG0007988.fna	1954	0.487206	0.323951	0.418117	0.380757	0.380757	1	0.38434	0.390481	0.886387	0.380757	0.697544	0	0.418117	0.380757	0.714432	0.465711	0.820368	0.396622	0	0.380757	0.787103
173	/pickett_centaur/project/Moulton_JHT/test/make_tables/OG0008000.fna	1939	0.970603	0	0.972151	0.800413	0.879835	0.933471	0.938112	0.935018	0.941207	0.939144	1	0	0.959773	0.996906	0.948943	0.95049	0.938112	0.952037	0.922641	0.976792	0.952037
174	/pickett_centaur/project/Moulton_JHT/test/make_tables/OG0008003.fna	3286	0.32532	0	0.335362	0.0870359	0	0.445831	0.291236	0.354534	0.339927	0.299757	0.291236	0.186549	0.296713	0.314364	0.296713	0.299757	0.309799	0.355447	0.292453	0.30706	1
175	/pickett_centaur/project/Moulton_JHT/test/make_tables/OG0008015.fna	2609	0.308164	0.139517	0.269069	0.14335	0.139517	1	0.295516	0.292449	0.612495	0.308547	0.444232	0.224607	0.584515	0.325795	0.338444	0.723649	0.390188	0.821388	0	0.387888	0
176	/pickett_centaur/project/Moulton_JHT/test/make_tables/OG0008018.fna	2941	0.971438	0	0.895954	0.33118	0.435906	0.704182	0.595036	1	0.975519	0.66746	0.486909	0	0.6746	0.675621	0.758245	0.684801	0.723563	0.741925	0.654539	0.731724	0.754165
177	/pickett_centaur/project/Moulton_JHT/test/make_tables/OG0008025.fna	2164	0.756007	0.995841	0.630314	0	0	0.74353	0.73244	0.69732	0.722736	0.786506	1	0.573013	0.780961	0.729667	0.744917	0.722736	0.721349	0.74353	0.694547	0.814233	0.778189
178	/pickett_centaur/project/Moulton_JHT/test/make_tables/OG0008026.fna	2302	0.426586	0.303649	0.341442	0.349696	0.318419	0.33927	0.345786	0.9596	0.337967	0.354909	0	0.346655	0.314509	1	0.349696	0.337967	0	0.337967	0.371851	0.998262	0.349696
179	/pickett_centaur/project/Moulton_JHT/test/make_tables/OG0008028.fna	418	1	0.992823	0	0.720096	1	1	1	1	0.992823	1	1	0.626794	1	1	1	0.992823	1	1	0	1	1
180	/pickett_centaur/project/Moulton_JHT/test/make_tables/OG0008030.fna	1213	0.797197	0	0.797197	0.797197	0.797197	1	0.883759	0.863974	0.802143	0.797197	0.841715	0.217642	0.797197	0.797197	0.797197	0.797197	0	0.797197	0.797197	0.797197	0.797197
181	/pickett_centaur/project/Moulton_JHT/test/make_tables/OG0008033.fna	1246	0.75923	1	0.845907	0.780899	0.766453	0.778491	0.776083	0.783307	0.797753	0.785714	0.653291	0.207063	0.845907	0.845907	0.932584	0.776083	0.776083	0.739968	0	0.930177	0
182	/pickett_centaur/project/Moulton_JHT/test/make_tables/OG0008034.fna	1336	0.829341	1	0	0.928144	0.623503	0.880988	0.847305	0.898952	0.907934	0.840569	0.445359	0.815868	0.930389	0	0.925898	0.919162	0.896707	0.815868	0.851796	0.919162	0.827096
183	/pickett_centaur/project/Moulton_JHT/test/make_tables/OG0008043.fna	2317	0.671126	0.678895	0.471731	0.673716	0	0.668537	0.668537	0.672421	0.779456	0.669832	0	0.221839	0.649115	0.673716	0.712559	0.676306	0.675011	1	0.643936	0.673716	0.658179
184	/pickett_centaur/project/Moulton_JHT/test/make_tables/OG0008044.fna	281	0.601423	0	0.601423	0.601423	0.423488	0.601423	0.601423	0.601423	0.601423	0.601423	0.622776	1	0.601423	0.601423	0.601423	0.601423	0	0.601423	0.601423	0.601423	0.601423
185	/pickett_centaur/project/Moulton_JHT/test/make_tables/OG0008045.fna	2167	0.770189	0.620674	0.937702	0.645593	0	0.886479	0.76742	0.644209	0.655745	0.76742	0.844947	0.139363	0.937702	0.689894	0.67605	0.67605	0.638671	0.730042	0.764652	0.685741	1
186	/pickett_centaur/project/Moulton_JHT/test/make_tables/OG0008050.fna	1165	0.858369	0.448069	0.804292	0.818026	0.450644	0.832618	0.840343	0.835193	0.848069	1	0	0	0.969099	0.835193	0.835193	0.845494	0.835193	0.855794	0.832618	0.765665	0.860944
187	/pickett_centaur/project/Moulton_JHT/test/make_tables/OG0008051.fna	4090	0.360391	0	0.506357	0.445966	0.358191	0.42934	0.42934	0.422005	0.436675	0.432274	0.542298	0.19511	0.381663	0.348655	1	0.455746	0.350611	0.267971	0.417604	0.348655	0.334719
188	/pickett_centaur/project/Moulton_JHT/test/make_tables/OG0008054.fna	796	0.886935	0.792714	0	0.623116	0	0.886935	0.570352	0.871859	0.856784	0.90201	0.713568	0.202261	0.890704	0.890704	0.894472	0.879397	0.807789	1	0.787688	0.864322	0.932161
189	/pickett_centaur/project/Moulton_JHT/test/make_tables/OG0008058.fna	2560	0.569531	0	0.395703	0.592187	0.662109	0.592187	0.569531	0.5875	0.687109	0.615625	0	0.283203	0.571875	0.682422	0.608594	0.580078	0.574219	0.858203	1	0.682422	0.677734
190	/pickett_centaur/project/Moulton_JHT/test/make_tables/OG0008059.fna	1618	0.957355	0	0.606922	0.660074	0.573548	0.60445	0.530902	0.60445	1	0.905439	0.68665	0	0.894314	0.961063	0.721879	0.955501	0.786774	0.673671	0.964771	0.60445	0.673671
191	/pickett_centaur/project/Moulton_JHT/test/make_tables/OG0008062.fna	2119	1	0	0.804625	0.525248	0.804625	0.804625	0.781973	0.854176	0.804625	0.804625	0.806041	0.804625	0.804625	0.804625	0	0.757905	0.804625	0.804625	0.804625	0.477584	0.804625
192	/pickett_centaur/project/Moulton_JHT/test/make_tables/OG0008063.fna	2341	0.400256	1	0.0461341	0.400256	0	0.400256	0.400256	0.400256	0.400256	0.400256	0.396412	0.331055	0.400256	0.400256	0.400256	0.400256	0.400256	0.929517	0.400256	0.43742	0.400256
193	/pickett_centaur/project/Moulton_JHT/test/make_tables/OG0008067.fna	7585	0.912195	0.820303	0.987739	0.548319	0.239156	0.878972	0.787475	0.892419	0.90824	0.544364	0.878972	0	0.940145	0.964799	1	0.863546	0	0.948583	0.891233	0.942518	0.943045
194	/pickett_centaur/project/Moulton_JHT/test/make_tables/OG0008069.fna	3418	0.691633	0.27677	0.627853	0.410474	0	0.598303	0.538327	0.921006	0.438268	0.641018	0.809538	0	0.883265	0.608543	1	0.782914	0.452019	0.771796	0.601229	0.981568	0.614102
195	/pickett_centaur/project/Moulton_JHT/test/make_tables/OG0008084.fna	952	0.94958	0.823529	0.971639	0.996849	0	0.990546	0.615546	1	0.936975	0.940126	0.955882	0.573529	0.971639	0	0.971639	0.914916	0.981092	0.94958	0.981092	0.968487	0.943277
196	/pickett_centaur/project/Moulton_JHT/test/make_tables/OG0008087.fna	1297	0.840401	0.826523	0.840401	0.835775	0.810332	0.840401	0.840401	0.840401	0.840401	0.840401	0	0	0.840401	0.840401	0.840401	0.840401	1	0.828836	0.833462	0.840401	0.819584
197	/pickett_centaur/project/Moulton_JHT/test/make_tables/OG0008091.fna	2035	0.815725	0.837838	0.536609	0.282555	0.674201	1	0.808845	0.821622	0.865848	0.895332	0.939558	0	0.812776	0.812776	0.812776	0.814251	0	0.818673	0.812776	0.812776	0.861425
198	/pickett_centaur/project/Moulton_JHT/test/make_tables/OG0008092.fna	1216	0	0.345395	0.733553	0.671875	0	0.763158	0.765625	0.703947	0.738487	0.721217	0.398026	0.639803	0.733553	0.743421	0.745888	0.726151	0.733553	1	0.792763	0.740954	0.659539
199	/pickett_centaur/project/Moulton_JHT/test/make_tables/OG0008096.fna	2719	0.358588	0.358588	0.373299	0.316293	0.357852	0.371092	0.431776	0.363369	0.381022	0.361162	1	0	0.373299	0.373299	0.373299	0.358588	0.360059	0.43619	0	0.373299	0.385436
200	/pickett_centaur/project/Moulton_JHT/test/make_tables/OG0008107.fna	1102	0.627042	0.57078	0.627042	0.627042	0.559891	0.627042	0.591652	0.627042	0.910163	0.557169	0.714156	0.557169	0.627042	0.627042	0.627042	0.627042	0	1	0.629764	0.627042	0.662432
201	/pickett_centaur/project/Moulton_JHT/test/make_tables/OG0008113.fna	1360	0.843382	0.808088	0.841176	0.838971	0	0.836765	0.834559	1	0.838971	0.838971	0.680147	0	0.841176	0.841176	0.838971	0.838971	0.830147	0.854412	0.834559	0.836765	0.847794
202	/pickett_centaur/project/Moulton_JHT/test/make_tables/OG0008115.fna	2128	0.970395	0.847744	1	0.949248	0	0.971805	0.971805	0.942199	0.892857	0.981673	0.843515	0.307801	0	0.984492	0.981673	0.930921	0.947838	0.911184	0.725094	0.983083	0.950658
203	/pickett_centaur/project/Moulton_JHT/test/make_tables/OG0008117.fna	2317	1	0.581787	0.480363	0	0.720328	0.843332	0.678895	0.69098	0.735865	0.678895	0	0.264566	0.82391	0.678895	0.812257	0.678895	0.845921	0.773414	0.678895	0.678895	0.717738
204	/pickett_centaur/project/Moulton_JHT/test/make_tables/OG0008119.fna	2071	0.619025	0.413327	0	0.285852	0.37325	0.578947	0.578947	0.601642	0.694351	0.600193	0.597296	0.647996	0.723322	0.588605	1	0.720425	0.54225	0.626268	0.267021	0.578947	0.63351
205	/pickett_centaur/project/Moulton_JHT/test/make_tables/OG0008120.fna	4189	0.948436	0.736214	0.952017	0.94772	0.91979	0.952017	0.939842	0.944139	0.959179	0.949153	0	0.147529	0.952017	0.952017	0.952017	0.949869	0	0.98138	0.950585	0.952017	1
206	/pickett_centaur/project/Moulton_JHT/test/make_tables/OG0008123.fna	1483	0	0.797707	0.908968	0.929198	0.745111	0.921106	0.91706	0.915037	0.935266	0.925152	0.908968	0	0.906945	0.906945	0.913014	0.949427	0.947404	1	0.921106	0.915037	0.676332
207	/pickett_centaur/project/Moulton_JHT/test/make_tables/OG0008129.fna	2002	0.916084	0	0	0.943057	0.874126	0.905594	0.908591	0.911588	0.932567	0.911588	0.980519	0.124875	1	1	0.932567	0.937063	0.955045	0.941558	0.91009	0.994006	0.949051
208	/pickett_centaur/project/Moulton_JHT/test/make_tables/OG0008132.fna	1852	0.961123	0	0.658747	0.171166	0.904428	0.959503	0.956263	0.965983	0.935205	0.959503	0.941685	0.075594	0.964363	0.964363	0.964363	0.954644	0	1	0.957883	0.964363	0.983801
209	/pickett_centaur/project/Moulton_JHT/test/make_tables/OG0008134.fna	1742	0.901263	0.835821	0.901263	0.901263	0.880597	0.802526	0.901263	0.901263	1	0.901263	0.901263	0	0.864524	0.901263	0.901263	0.901263	0	0.925373	0.901263	0.901263	0.901263
210	/pickett_centaur/project/Moulton_JHT/test/make_tables/OG0008141.fna	2275	1	0.662418	0.596484	0.601758	0	0.588571	0.587253	0.920879	0.593846	0.605714	0.560879	0.597802	0.596484	0.596484	0.596484	0.603077	0.593846	0.587253	0.79956	0.596484	0.587253
211	/pickett_centaur/project/Moulton_JHT/test/make_tables/OG0008152.fna	1933	0.470771	0.480083	0	0.521987	0.418003	0.467667	0	0.449043	0.452147	0.466115	0.877393	0.480083	0.475427	0.469219	1	0.467667	0.475427	0.902225	0.476979	0.62597	0.632178
212	/pickett_centaur/project/Moulton_JHT/test/make_tables/OG0008155.fna	2338	0.983319	0.964072	0.973054	0	0.916595	0.983319	0.966638	0.974337	0.984602	0.983319	0.980753	0.180068	0.993584	0.974337	0.974337	0.992301	0	0.987169	0.95124	1	0.988452
213	/pickett_centaur/project/Moulton_JHT/test/make_tables/OG0008156.fna	4186	0.625896	0.618729	0	0.620879	0.620162	0.620879	0.621596	0.620879	0.620879	0.644529	1	0	0.620162	0.618729	0.619446	0.623029	0.624462	0.623029	0.622312	0.620879	0.640946
214	/pickett_centaur/project/Moulton_JHT/test/make_tables/OG0008157.fna	4093	0.920352	0	0.629123	0.446128	0.772294	1	0.67701	0.94063	0.93721	0.92817	0.215001	0.144393	0.91009	0.906426	0.90496	0.625214	0.650134	0.923039	0.902028	0.942829	0.791107
215	/pickett_centaur/project/Moulton_JHT/test/make_tables/OG0008158.fna	1309	0.530176	0.37204	0.417876	0.328495	0.296409	0.47288	0.355997	0.333079	0.37204	0.415584	0.543927	0	0.415584	0.420168	0.378915	0.392666	0	0.42246	1	0.431627	0.445378
216	/pickett_centaur/project/Moulton_JHT/test/make_tables/OG0008168.fna	1222	0.92144	0	0.92144	0.92144	0.859247	0.92144	0.92144	0.92144	0.92144	1	0.928805	0.305237	0.92144	0.92144	0.92144	0.92144	0.92144	0.92144	0.92144	0.92144	0.92144
217	/pickett_centaur/project/Moulton_JHT/test/make_tables/OG0008172.fna	1084	0.961255	0.906827	0.911439	0.583948	0	0.847786	0.847786	0.950185	0.975092	0.972325	1	0.712177	0.975092	0.850554	0.975092	0.944649	0.850554	0.972325	0.726015	0.850554	0
218	/pickett_centaur/project/Moulton_JHT/test/make_tables/OG0008177.fna	6298	0.784217	0.784376	0	0.811369	0.791521	1	0.784217	0.798984	0.900445	0.784217	0.78517	0	0.798984	0.849635	0.812798	0.993172	0.812321	0.822325	0.798984	0.869324	0.798984
219	/pickett_centaur/project/Moulton_JHT/test/make_tables/OG0008178.fna	1519	0.612903	0	0.605003	0.44108	0.563529	0.774852	0.733377	0.616853	0.828176	0.622778	1	0.103357	0.605003	0.605003	0.656353	0.806452	0.609612	0.830151	0.606978	0.709677	0.855168
220	/pickett_centaur/project/Moulton_JHT/test/make_tables/OG0008182.fna	1762	0.734393	0	0.456867	0.737798	0.560726	0.84336	0.768445	0.92168	0.734393	0.734393	0.666288	0.709421	1	0.795687	0.737798	0.73269	0	0.741203	0.548241	0.737798	0.753121
221	/pickett_centaur/project/Moulton_JHT/test/make_tables/OG0008191.fna	1642	1	1	1	0	1	1	1	1	1	1	1	0	1	1	1	1	1	1	1	1	1
222	/pickett_centaur/project/Moulton_JHT/test/make_tables/OG0008193.fna	1993	0.713999	0.517812	0.72002	0.724536	0.700452	0.751631	0.72002	0.721525	0.750125	0.713999	0.74561	0.63723	0.72002	0.72002	0.623181	0.723031	0	1	0.72002	0.72002	0
223	/pickett_centaur/project/Moulton_JHT/test/make_tables/OG0008194.fna	1513	0.748182	0.460013	0.494382	0.343688	0.361533	0.363516	0.448777	0.451421	0.469266	0	0.52809	0	0.729676	0.35889	0.461335	0.343688	0.57766	0.579643	0.388632	0.744878	1
224	/pickett_centaur/project/Moulton_JHT/test/make_tables/OG0008198.fna	2686	0.81236	0.813477	0.81236	0.390916	0	0.81236	0.81236	0.81236	0.76545	0.81236	0	0.291139	0.836932	0.81236	0.81236	1	0.752048	0.813477	0.81236	0.81236	0.813477
225	/pickett_centaur/project/Moulton_JHT/test/make_tables/OG0008199.fna	1942	0.953656	0.953656	0.554068	0.953656	0	1	0.953656	0.953656	0.759011	0	0.949022	0.331102	1	1	1	1	0.952111	0.959835	0.970649	1	0.966014
226	/pickett_centaur/project/Moulton_JHT/test/make_tables/OG0008202.fna	3862	0.695495	0.622475	0.696271	0.672191	0.419472	0.686173	0.690834	0.838426	0.693941	0.686173	0.674521	0	0.696271	0.695495	0.697048	1	0.687727	0.710254	0.692387	0.694718	0.721906
227	/pickett_centaur/project/Moulton_JHT/test/make_tables/OG0008206.fna	1669	0.762732	0.7142	0.879569	0.773517	0.690833	0.892151	1	0.759137	0.77891	0.760935	0.886759	0.245057	0	0.760935	0.881366	0.440983	0.947873	0.98562	1	0.762732	0
228	/pickett_centaur/project/Moulton_JHT/test/make_tables/OG0008218.fna	1300	0.628462	0.621538	0.311538	0.425385	0.417692	0.589231	0.42	0.898462	0.739231	0	0.598462	0.341538	0.704615	0.675385	0.856923	0.847692	0.446154	1	0	0.512308	0.52
229	/pickett_centaur/project/Moulton_JHT/test/make_tables/OG0008219.fna	4240	1	0	0.663208	0.708491	0	0.707783	0.707783	0.929953	0.707075	0.706368	0.675943	0.709198	0.753774	0.707783	0.707783	0.707075	0.708491	0.714858	0.949057	0.607075	0.713443
230	/pickett_centaur/project/Moulton_JHT/test/make_tables/OG0008220.fna	1762	0.370034	0.370034	0.370034	0.370034	0.370034	0.370034	0.370034	0	1	0	0.370034	0.370034	0.370034	0.370034	0.370034	0.370034	0.370034	0.370034	0.370034	0.370034	0.370034
231	/pickett_centaur/project/Moulton_JHT/test/make_tables/OG0008224.fna	5953	0.141273	0.129011	0.153368	0.131698	0	0.157904	0.197211	0.156896	0.195196	0.929951	0.82261	0.0594658	0.170838	0	0.189148	0.150344	0.132706	1	0.145305	0.148833	0.130522
232	/pickett_centaur/project/Moulton_JHT/test/make_tables/OG0008225.fna	994	0.945674	0	0.93662	0	0.731388	0.930584	0.933602	0.933602	0.924547	0.945674	0.60161	0.270624	0.93662	0.93662	0.93662	0.894366	0.927565	1	0.912475	0.942656	0.990946
233	/pickett_centaur/project/Moulton_JHT/test/make_tables/OG0008228.fna	2179	0.819642	0.811381	0.823772	0.823772	0.832033	0.808628	0.815512	0.803121	0.830656	0.819642	0.732905	0	0.822396	1	0.822396	0.83341	0.816888	0.83341	0	0.825149	0.83754
234	/pickett_centaur/project/Moulton_JHT/test/make_tables/OG0008229.fna	1480	0.969595	0.937162	0.975676	0.977703	0	0.973649	0.977703	0.97973	0.975676	0.969595	0.959459	0.878378	0	0.975676	0.975676	0.981757	1	0.971622	0.977703	0.975676	0.971622
235	/pickett_centaur/project/Moulton_JHT/test/make_tables/OG0008230.fna	769	1	0	0.697009	1	0	1	1	1	1	1	1	0.63329	1	1	1	1	1	1	1	1	1
236	/pickett_centaur/project/Moulton_JHT/test/make_tables/OG0008232.fna	682	0.599707	0	0.758065	0.797654	0	0.599707	0.599707	0.599707	0.604106	0.599707	1	0.81085	0.758065	0.758065	0.740469	0.599707	0.648094	0.564516	0.73607	0.599707	0.573314
237	/pickett_centaur/project/Moulton_JHT/test/make_tables/OG0008239.fna	2377	0.799327	0.326041	0.430795	0.334876	0.416912	1	0.878839	0.429533	0.42196	0.428271	0.413126	0.424485	0.430795	0.430795	0.430795	0.42196	0.420698	0.432057	0.424485	0.430795	0
238	/pickett_centaur/project/Moulton_JHT/test/make_tables/OG0008242.fna	1639	0.864552	0.871873	0	0.709579	0.23856	0.945088	1	0.866382	0.864552	0.864552	0.923124	0	0.864552	0.864552	0.864552	0.864552	0.862721	0.868212	0.864552	0.864552	0.90482
239	/pickett_centaur/project/Moulton_JHT/test/make_tables/OG0008244.fna	1669	0.559617	0.433194	0.509287	0.490114	0	0.505692	0.669263	0.645896	0.561414	0.689035	0	0.480527	0.563212	0.509287	0.502097	0.775315	0.456561	1	0.503895	0.502097	0.512882
240	/pickett_centaur/project/Moulton_JHT/test/make_tables/OG0008246.fna	1789	0.562325	0.621017	0.522079	0.610956	0	0.622694	0.622694	0.622694	0.622694	0.622694	1	0	0.622694	0.622694	0.622694	0.622694	0.624371	0.626048	0.624371	0.622694	0.605925
241	/pickett_centaur/project/Moulton_JHT/test/make_tables/OG0008247.fna	3589	0.85372	0.704932	0.627751	0.521037	0.451379	0.714126	0.713291	0.713291	0.607412	0.720814	1	0	0.714962	0.714962	0.716634	0.708275	0	0.714962	0.715798	0.714962	0.709111
242	/pickett_centaur/project/Moulton_JHT/test/make_tables/OG0008251.fna	1219	0.463495	0	0.50041	0.234619	0	0.940935	0.461034	0.470878	0.515176	0.461034	0.702215	0.470878	0.337982	0.497949	0.497949	0.507793	0.76128	0.544709	0.463495	0.50041	1
243	/pickett_centaur/project/Moulton_JHT/test/make_tables/OG0008259.fna	2836	0.466502	0.472144	0.977786	0.332863	0.421721	0.840268	0.489069	0.98519	0.489069	0.491185	0.480606	0	0.923836	0.614245	1	0.489069	0.485896	0.883639	0	0.568054	0.803244
244	/pickett_centaur/project/Moulton_JHT/test/make_tables/OG0008266.fna	1969	0.507872	0.489081	0.509396	0.190452	0.510919	0.507872	0.397664	0.507872	0.507872	0.507872	0	0.15033	0.509396	0.418994	1	0.507872	0	0.507872	0.507872	0.509396	0.507872
245	/pickett_centaur/project/Moulton_JHT/test/make_tables/OG0008267.fna	3136	0.933036	0.671875	0.793367	0.734056	0.683355	0.757972	0.915816	0.775191	0.778061	1	0.736926	0	0.846939	0.789541	0.782844	0.788584	0.781888	0.809311	0	0.785714	0.824936
246	/pickett_centaur/project/Moulton_JHT/test/make_tables/OG0008274.fna	2140	0.436449	0.379439	0.52757	0.389252	0	0.530374	0.435047	0.502336	0.496729	0	0.622897	0.17757	0.739252	0.538785	0.579439	0.412617	0.457477	0.46729	0.629907	0.736449	1
247	/pickett_centaur/project/Moulton_JHT/test/make_tables/OG0008276.fna	2479	0.993949	0	0.992739	0.989109	0	0.989109	0.995159	0.991529	0.993949	0.993949	0.992739	0.817265	0.992739	0.992739	0.992739	0.99637	1	0.99758	0.99637	0.992739	0.99637
248	/pickett_centaur/project/Moulton_JHT/test/make_tables/OG0008278.fna	3380	0.697633	0	0.49142	0.602071	0.600296	0.601183	0.601183	0.601183	0.601183	0.601183	0	0.201183	0.602071	1	0.768935	0.693491	0.601183	0.601183	0.601183	0.602071	0.601183
249	/pickett_centaur/project/Moulton_JHT/test/make_tables/OG0008279.fna	1093	0.560842	0.566331	0.698079	0	0.305581	0.632205	0.591034	0.643184	0.470265	0.569076	0.313815	1	0.703568	0.703568	0.703568	0.511436	0	0.431839	0.637694	0.703568	0.569076
250	/pickett_centaur/project/Moulton_JHT/test/make_tables/OG0008287.fna	1537	0.941444	0.797007	0.941444	0.941444	0.757319	0.939493	0.939493	0.941444	0.943396	1	0.903058	0	0.941444	0.924528	0.941444	0.945348	0.943396	0.937541	0.939493	0.941444	0.939493
251	/pickett_centaur/project/Moulton_JHT/test/make_tables/OG0008291.fna	2056	0.881809	0.8643	0.86284	0.86284	0	0.86284	0.86284	0.86284	0.8643	0.883268	0.861381	0	0.86284	0.86284	0.86284	0.8643	0.86284	0.86284	0.86284	1	0.86284
252	/pickett_centaur/project/Moulton_JHT/test/make_tables/OG0008292.fna	1567	0.963625	0.934907	0.978941	0.931078	0	0.988513	0.967454	0.940651	0.932993	0.938736	0.96171	0.733886	1	0.978941	0.977026	0.959796	0.94448	0.98277	0.954052	0.980855	0
253	/pickett_centaur/project/Moulton_JHT/test/make_tables/OG0008295.fna	532	0.37406	0	0.684211	0.451128	0.526316	0.537594	0	0.571429	0.667293	0.37406	0.520677	0.49812	0.588346	0.451128	1	0.537594	0.537594	0.774436	0.543233	0.537594	0.537594
254	/pickett_centaur/project/Moulton_JHT/test/make_tables/OG0008297.fna	2351	0.923011	1	0.923011	0.487877	0.924288	0.923011	0	0.923011	0.920459	0.923011	0.924288	0.923011	0.923011	0.923011	0.923011	0.920459	0.923011	0.929392	0.923011	0.923011	0
255	/pickett_centaur/project/Moulton_JHT/test/make_tables/OG0008303.fna	796	0.875628	0	0.634422	0.879397	1	0.875628	0.875628	0.875628	0.875628	0.875628	0	0.879397	0.875628	0.875628	0.875628	0.875628	0.879397	0.871859	0.879397	0.875628	0.879397
256	/pickett_centaur/project/Moulton_JHT/test/make_tables/OG0008309.fna	4618	0	0.339324	0.393893	0.343006	0	0.370507	0.343872	0.418579	0.370507	0.714595	0.3822	0.0716761	0.419229	0.378952	0.392594	1	0.371806	0.409485	0.390645	0.418579	0.374405
257	/pickett_centaur/project/Moulton_JHT/test/make_tables/OG0008311.fna	2176	0.618107	0.605699	0.618107	0.879136	0	0.591912	0.618107	0.638787	0.71875	0.591912	1	0	0.713235	0.605699	0.619485	0.827665	0.591912	0.618107	0.618107	0.618107	0.767004
258	/pickett_centaur/project/Moulton_JHT/test/make_tables/OG0008312.fna	736	0.947011	1	0.482337	0.947011	0.967391	0.947011	0.947011	0.947011	0.947011	0.947011	0.92663	0	0.947011	0.947011	0.947011	0.947011	0	0.947011	0.869565	0.947011	0.947011
259	/pickett_centaur/project/Moulton_JHT/test/make_tables/OG0008317.fna	1000	0	1	0.805	1	1	1	1	1	1	1	0	0.592	1	1	1	1	1	1	1	1	1
260	/pickett_centaur/project/Moulton_JHT/test/make_tables/OG0008318.fna	3850	0.297922	0.290909	0.293247	0.293247	0.295584	0.294026	0.275325	0.293247	0.290909	0.272987	0.307273	0	0.293247	0.29039	0.293247	0.29013	0.294026	0.294805	0	0.293247	1
261	/pickett_centaur/project/Moulton_JHT/test/make_tables/OG0008319.fna	1387	0.993511	0	0.798125	0.939438	0.978371	0.997837	1	0.995674	0.989185	0.993511	0.950252	0.407354	0.995674	0.995674	0.993511	0.993511	0.870224	0.989185	0.997837	0.995674	0.991348
262	/pickett_centaur/project/Moulton_JHT/test/make_tables/OG0008321.fna	3817	0.0812156	0.0662824	0	0.0702122	0.0662824	0.074928	0.0843594	0.0670684	0.0812156	0	1	0.0675924	0.074142	0.122871	0.0796437	0.126801	0.10951	0.073356	0.0670684	0.073356	0.215614
263	/pickett_centaur/project/Moulton_JHT/test/make_tables/OG0008324.fna	2467	0.303202	0.241184	0.247264	0.28861	0.224159	0.365221	0	0.392785	0.438184	0.239562	0.451561	0.0794487	0	0.266721	0.389542	0.243616	0.253344	0.250912	0.237535	0.255776	1
264	/pickett_centaur/project/Moulton_JHT/test/make_tables/OG0008330.fna	1087	0.944802	0.550138	0.961362	0.942042	0.550138	0.947562	0.944802	0.936523	0.942042	0.933763	0.922723	0.315547	0.961362	0.961362	0.961362	0.916283	0.942042	1	0	0.961362	0
265	/pickett_centaur/project/Moulton_JHT/test/make_tables/OG0008336.fna	1921	0.909422	0.645497	0.804789	0.567413	0	1	0.645497	0.662676	0.650182	0.628319	0	0.584591	0.804789	0.779802	0.790734	0.650182	0.612702	0.628319	0.923477	0.790734	0.659552
266	/pickett_centaur/project/Moulton_JHT/test/make_tables/OG0008339.fna	2566	0.912315	0.703819	0.721746	0.721746	0.720577	0.679657	0.721746	0.722915	0.721746	0.721746	0.8106	0	0.738114	0.714341	0.743959	0.721746	0	0.714731	1	0.646532	0.717069
267	/pickett_centaur/project/Moulton_JHT/test/make_tables/OG0008343.fna	655	0.917557	0.867176	1	0.917557	0.862595	0.935878	0.935878	0.926718	0.949618	0.880916	0.583206	0.427481	0.922137	1	0.917557	0.977099	0.916031	0.926718	0.922137	0.922137	0
268	/pickett_centaur/project/Moulton_JHT/test/make_tables/OG0008344.fna	3061	0.746161	0	0.727867	0.490689	0.542306	0.968638	0.72754	0.72166	0.742241	0.756289	0.716759	0.737667	0.734727	0.734727	0.740281	0.821627	0.762823	1	0.746161	0.722966	0
269	/pickett_centaur/project/Moulton_JHT/test/make_tables/OG0008346.fna	1912	0.345188	0	0.836297	0.376569	0.271444	0.791318	0.34728	0.516213	0.434623	0.33159	0.73954	0.411088	0.269874	0.281381	1	0.361402	0.344142	0.519874	0.402197	0.358264	0.411611
270	/pickett_centaur/project/Moulton_JHT/test/make_tables/OG0008347.fna	2193	0.606475	0	0	0.607843	0.498404	0.614683	0.614683	0.614683	0.614683	0.614683	0.614683	0.614683	0.614683	0.594163	0.754218	0.614683	0.614683	0.616051	0.614683	0.614683	1
271	/pickett_centaur/project/Moulton_JHT/test/make_tables/OG0008351.fna	1900	0.285263	0	0.264737	0.174737	0.162105	0.987368	0.264737	0.264737	0.603684	0.548421	0	0.327895	1	0.478947	0.428421	0.4	0.315263	0.426842	0.0784211	0.351579	0.378947
272	/pickett_centaur/project/Moulton_JHT/test/make_tables/OG0008352.fna	2167	0.939086	0.968159	0.880941	0.933549	0	0.822796	0.934933	0.932164	0.869866	0.934933	1	0	0.934933	0.934933	0.934933	0.926627	0.936317	0.929395	0.926627	0.934933	0.929395
273	/pickett_centaur/project/Moulton_JHT/test/make_tables/OG0008353.fna	2359	0.604493	0.544722	0.598135	0.605765	0.544722	0.617211	0.604493	0.600678	0.60958	0.785078	0.743111	0	0.598135	0.599407	0.598135	0.60195	0	1	0.643917	0.596863	0.599407
274	/pickett_centaur/project/Moulton_JHT/test/make_tables/OG0008359.fna	2614	0.908952	0.29495	0.58684	0.344682	0.426167	0.683244	0.389441	0.58684	0.591431	0.587988	0.563887	0.485845	0.58684	0.58684	0.58684	0.643076	0	0.583397	0.585692	0.58684	1
275	/pickett_centaur/project/Moulton_JHT/test/make_tables/OG0008364.fna	712	0.962079	0	0.953652	0.970506	0.650281	0.962079	0.962079	0.953652	0.962079	0	1	0.519663	0.953652	0.953652	0.953652	0.962079	0.970506	0.970506	0.962079	0.953652	0.970506
276	/pickett_centaur/project/Moulton_JHT/test/make_tables/OG0008366.fna	934	0.858672	0	0.87152	0.868308	0.852248	0.858672	0.858672	0.861884	0.861884	0.858672	0.845824	0	1	0.87152	0.87152	0.861884	0.884368	0.858672	0.858672	0.87152	0.858672
277	/pickett_centaur/project/Moulton_JHT/test/make_tables/OG0008368.fna	2767	0.562703	0	0.445609	0.23455	0.202024	0.579328	0.333213	0.405855	0.544633	0.312613	0.539212	0.157571	0.601735	0.405493	0.448139	0.440911	0	1	0.408746	0.452114	0.916516
278	/pickett_centaur/project/Moulton_JHT/test/make_tables/OG0008370.fna	2344	0.62372	0	0.65785	0.425341	0.43302	0.686433	0.46715	0.62628	0.754693	0.655717	0.72227	0.628413	0.550768	1	0.728669	0.648891	0.65401	0.682594	0.635239	0.708191	0.651451
279	/pickett_centaur/project/Moulton_JHT/test/make_tables/OG0008376.fna	4966	0.842328	0.8236	0.848369	0.809706	0.806685	0.848973	0	0.861659	0.851994	0.825413	0.856826	0	0.848369	0.848369	0.847765	0.857431	0.62062	1	0.847765	0.795207	0.85441
280	/pickett_centaur/project/Moulton_JHT/test/make_tables/OG0008378.fna	940	0.974468	0.980851	0.974468	0.846809	0	0.974468	0.958511	0.974468	0.974468	0.974468	0.980851	0.974468	0.974468	0.974468	0.974468	0.974468	0.939362	1	0	0.974468	1
281	/pickett_centaur/project/Moulton_JHT/test/make_tables/OG0008391.fna	583	0.588336	0.80789	0.588336	1	0.588336	0.825043	0.588336	0.588336	0.588336	0.588336	0.598628	0	0.588336	0.588336	1	0.588336	0.588336	0.588336	0	0.588336	0.588336
282	/pickett_centaur/project/Moulton_JHT/test/make_tables/OG0008398.fna	1015	0.481773	0.385222	0	0.2867	0.268966	0.441379	0.381281	0.506404	0.441379	0.7133	0.917241	0.376355	0.84335	0.547783	0.806897	0.544828	0.385222	1	0.642365	0.4	0
283	/pickett_centaur/project/Moulton_JHT/test/make_tables/OG0008401.fna	2080	0.685577	0.574519	0.751923	0.532692	0.53125	0.836058	0.502404	0.828365	0.922115	0.613462	0	0.513942	0.838942	0.829808	1	0.711538	0.907692	0.900481	0.907692	0.946635	0
284	/pickett_centaur/project/Moulton_JHT/test/make_tables/OG0008408.fna	2053	0.998539	0.897711	0.986849	0.995616	0	0.998539	0.998539	0.989771	0.994155	0.897224	0.979542	0.20263	0.986849	0.986849	0.986849	0.998539	0	1	0.929372	0.995616	1
285	/pickett_centaur/project/Moulton_JHT/test/make_tables/OG0008411.fna	2224	1	0.701888	0.940647	0	0.703237	0.718076	0.718076	0.696493	0.973022	0.995953	0	0.596673	0.866457	0.696493	0.718076	0.730216	0.696493	0.73696	0.718076	0.696493	0.952788
286	/pickett_centaur/project/Moulton_JHT/test/make_tables/OG0008414.fna	757	0.453104	0.252312	0.357992	0.257596	0.257596	1	0.257596	0.46103	0.453104	0	0.940555	0.409511	0.241744	0.46103	0.603699	0.896962	0.24967	0.845443	0	0.241744	0.778071
287	/pickett_centaur/project/Moulton_JHT/test/make_tables/OG0008418.fna	2434	0.98521	1	0.98521	0.987675	0.978225	0.98521	0.92235	0.98521	0.988907	0.98521	0.971652	0	0.98521	0.98521	0.98521	0.988907	0.986442	0.987675	0	0.98521	0.987675
288	/pickett_centaur/project/Moulton_JHT/test/make_tables/OG0008428.fna	3235	0.984235	0	0.999073	0.981453	0.879444	0.972179	0.981453	0.980526	0.972179	0.98609	0.793199	0.971252	1	0.997218	0.997218	0.974034	0.975889	0.96847	0	0.998145	0.960124
289	/pickett_centaur/project/Moulton_JHT/test/make_tables/OG0008431.fna	1483	0.83412	0	0.809171	0.844909	0.773432	1	0.763318	0.797707	0.930546	0.83412	0.840189	0.440324	0.837492	0.860418	0.836143	0.83412	0.833446	0.83412	0.643291	0.943358	0
290	/pickett_centaur/project/Moulton_JHT/test/make_tables/OG0008440.fna	1825	0.501918	0.49863	0.538082	0.247123	0	0.449315	0.447671	0.488767	0.441096	0.516712	1	0.336986	0.538082	0.672877	0.595616	0.654795	0	0.666301	0.449315	0.510137	0.761644
291	/pickett_centaur/project/Moulton_JHT/test/make_tables/OG0008449.fna	883	0.758777	0.618347	0.772367	0.361268	1	0.748584	0.745187	0.755379	0.741789	0.755379	0.646659	0.612684	0.772367	0.772367	0.772367	0.748584	0	0.714609	0.660249	0.772367	0
292	/pickett_centaur/project/Moulton_JHT/test/make_tables/OG0008461.fna	402	0.773632	0.942786	0.942786	0.942786	0.942786	0.942786	0.330846	0.942786	0.957711	0.942786	0.942786	1	0	0.942786	0.942786	0.883085	0.942786	0.942786	0.942786	0.942786	0.942786
293	/pickett_centaur/project/Moulton_JHT/test/make_tables/OG0008465.fna	1738	0.899885	0.901611	0.207135	0.879171	0.772727	0.89298	0.894707	0.894707	0.906789	0.899885	1	0.250863	0	0.903337	0.901611	0.910242	0	0.880898	0.899885	0.903337	0.880898
294	/pickett_centaur/project/Moulton_JHT/test/make_tables/OG0008467.fna	1912	0.882322	0.882322	0	1	0.882322	0.882322	0.882322	0.882322	0.882322	0.882322	0.880753	0	0.882322	0.882322	0.882322	0.882322	0.882322	0.882322	0.882322	0.882322	0.948222
295	/pickett_centaur/project/Moulton_JHT/test/make_tables/OG0008477.fna	1614	1	0	0.835192	0.656753	0.649318	0.853779	0.855638	0.651177	0.876084	0.857497	0	0.859356	0.835192	0.835192	0.857497	0.874226	0.863073	0.80917	0.851921	0.874226	0.837051
296	/pickett_centaur/project/Moulton_JHT/test/make_tables/OG0008478.fna	898	0.68931	0.632517	0.572383	0.592428	1	0.695991	0.69265	0.665924	0.592428	0.642539	0.609131	0.679287	0	0.669265	0.669265	0.685969	0.685969	0.68931	0.592428	0.669265	0
297	/pickett_centaur/project/Moulton_JHT/test/make_tables/OG0008484.fna	676	0.991124	0.991124	0.982249	0.986686	0.995562	0.982249	0.991124	0.986686	0.986686	0.991124	0.977811	0.87574	0.982249	0.982249	0.982249	0.982249	0.995562	0.991124	0	1	0
298	/pickett_centaur/project/Moulton_JHT/test/make_tables/OG0008485.fna	4096	0.614746	0	0.515869	0.465332	0.602295	0.565674	0.565674	0.608154	0.568604	0.615479	1	0.10083	0.509766	0.58374	0.64917	0.625	0.614746	0.630859	0.618408	0.646484	0.556885
299	/pickett_centaur/project/Moulton_JHT/test/make_tables/OG0008494.fna	619	0.747981	0	0.752827	0.731826	0.53958	0.752827	0.747981	0.747981	0.752827	0.752827	0.757674	0.617124	0.752827	0.752827	0.752827	0.752827	0.747981	0.747981	0.752827	0	1
300	/pickett_centaur/project/Moulton_JHT/test/make_tables/OG0008495.fna	685	0.610219	0	0.623358	0.592701	0.50073	0.610219	0.610219	0.592701	0.610219	0.610219	0.610219	0.251095	0.859854	0.610219	0.855474	0.610219	0.610219	0.610219	0.592701	1	0.69781
301	/pickett_centaur/project/Moulton_JHT/test/make_tables/OG0008496.fna	2098	0.649666	0.252622	0.251192	0.402288	0.218303	0.34795	0.256435	0.255005	0.249285	1	0.618208	0.0977121	0	0.36225	0.443756	0.302193	0.320782	0.593899	0.327931	0.251192	0
302	/pickett_centaur/project/Moulton_JHT/test/make_tables/OG0008499.fna	1423	0.907238	0.907238	1	0.781448	0.809557	0.909346	0.907238	0.907238	0.934645	0.907238	0.926212	0	0.907238	1	0.907238	0.907238	0	0.90513	0.907238	0.907238	0.90513
303	/pickett_centaur/project/Moulton_JHT/test/make_tables/OG0008503.fna	2380	0.722689	0	0.344958	0.154622	0.609244	0.923109	0	1	0.667227	0.934454	0.697479	0.770588	0.348319	0.348319	0.344958	0.760504	0.760504	0.871429	0.679832	0.415126	0.813445
304	/pickett_centaur/project/Moulton_JHT/test/make_tables/OG0008506.fna	547	1	1	1	0.976234	1	1	1	1	1	0	1	0.747715	1	1	1	1	1	1	0	1	1
305	/pickett_centaur/project/Moulton_JHT/test/make_tables/OG0008511.fna	1159	0.95082	0	0.961173	0.671268	0.740293	0.963762	0.968939	0.945643	0.968939	0.953408	1	0	0.955997	0.961173	0.961173	0.974116	0.963762	0.958585	0.955997	0.963762	0.961173
306	/pickett_centaur/project/Moulton_JHT/test/make_tables/OG0008513.fna	1051	0.977165	0.968601	0.977165	0	0.824929	0.977165	0.977165	0.977165	0.980019	0.977165	0.960038	0.375833	0.977165	0.977165	0.977165	0.980019	0.977165	1	0	0.977165	1
307	/pickett_centaur/project/Moulton_JHT/test/make_tables/OG0008517.fna	2011	0.906017	0.440577	0.398807	0.333665	0.312282	0.340627	0.437593	0.448036	0.379413	0.421183	1	0.179513	0	0.446544	0.897066	0.428642	0.462954	0.324217	0.491795	0.330184	0.451019
308	/pickett_centaur/project/Moulton_JHT/test/make_tables/OG0008520.fna	3022	0.72998	0.523163	0.548312	0.514229	0	1	0.820318	0.759762	0.801456	0.743878	0.698213	0.16777	0.826936	0.79186	0.818332	0.568167	0	0.842158	0.479153	0.750827	0.809398
309	/pickett_centaur/project/Moulton_JHT/test/make_tables/OG0008522.fna	2737	0.800512	0.704056	0.907928	0.799415	0.813665	0.799415	0	0.802704	0.798319	0.846547	0.807088	0	1	0.762148	0.767994	0.69821	0.800512	0.797223	0.799415	0.772379	0.797223
310	/pickett_centaur/project/Moulton_JHT/test/make_tables/OG0008525.fna	727	0.781293	0	0.408528	0.86795	0.876204	0.702889	0.86795	0.896836	0.356259	0.797799	0.661623	0.397524	0.863824	0.863824	0.876204	0.806052	0	0.888583	0.397524	0.86795	1
311	/pickett_centaur/project/Moulton_JHT/test/make_tables/OG0008526.fna	2821	0.833038	0	0.470046	0.508685	0.487416	0.786246	0.506558	0.509748	0.514002	0.507621	0.487416	0	0.509748	0.509748	0.509748	0.515066	0.507621	1	0.509748	0.509748	0.474654
312	/pickett_centaur/project/Moulton_JHT/test/make_tables/OG0008527.fna	934	0.942184	0.646681	0.910064	0.617773	0.804069	0.90364	0.938972	0.910064	0.906852	0.910064	1	0.88758	0	0.910064	0.910064	0	0.826552	0.877944	0.90364	0.910064	0.877944
313	/pickett_centaur/project/Moulton_JHT/test/make_tables/OG0008530.fna	523	0.827916	0	0.827916	0.827916	0.793499	0.827916	0.827916	0.827916	0.827916	0.650096	0.827916	0.650096	0.827916	0.650096	0.827916	0.827916	0.827916	1	0	0.827916	0.730402
314	/pickett_centaur/project/Moulton_JHT/test/make_tables/OG0008533.fna	2827	0.446056	0	0.637071	0.577644	0.438628	0.91086	0.521401	0.983021	0.385214	0.748497	0	0.295012	0.560665	0.642377	0.512911	0.446056	0.521401	0.522462	0.551114	0.535196	1
315	/pickett_centaur/project/Moulton_JHT/test/make_tables/OG0008537.fna	1291	0.862122	0.802479	0.927963	0.958172	0.822618	0.953524	0.953524	0.953524	0.953524	0.769171	0	0.248644	0.927963	0.927963	0.927963	0.955848	1	0.972115	0.883811	0.927963	0
316	/pickett_centaur/project/Moulton_JHT/test/make_tables/OG0008542.fna	553	0.750452	0	0.750452	0.750452	0.647378	0.750452	0.750452	0.750452	0.750452	0.913201	0.761302	0.750452	0.750452	0.750452	0.750452	0.750452	0.750452	0.962025	0.750452	1	0.750452
317	/pickett_centaur/project/Moulton_JHT/test/make_tables/OG0008548.fna	637	0.952904	0.99529	0.957614	0.957614	0.808477	0.957614	0.957614	0.962323	0.952904	0.952904	0.981162	1	0.957614	0.957614	0.957614	0.952904	0	0.99529	0.957614	0.957614	0
318	/pickett_centaur/project/Moulton_JHT/test/make_tables/OG0008552.fna	1225	0.973061	0	1	0.955918	0.938776	0.965714	0.965714	0.946122	0.973061	0.938776	0.924082	0.46449	0.97551	0.977959	0.97551	0.955918	0.95102	0.980408	0.960816	0.990204	0.990204
319	/pickett_centaur/project/Moulton_JHT/test/make_tables/OG0008558.fna	3598	0.371317	0	0.364647	0.14119	0.166203	0.188716	0.150361	0.173708	0.137854	0.137854	1	0.271262	0.171206	0.14119	0.364647	0.179544	0.187048	0.206226	0.14119	0.14119	0.163702
320	/pickett_centaur/project/Moulton_JHT/test/make_tables/OG0008562.fna	412	0.978155	0.992718	0	0.978155	0.992718	0.978155	0.978155	0.978155	0.978155	0.978155	1	0	0.978155	0.978155	0.978155	0.978155	0.978155	1	0.978155	0.978155	0.992718
321	/pickett_centaur/project/Moulton_JHT/test/make_tables/OG0008563.fna	4039	0.991334	0.311958	0.818519	0.263679	0.35182	0.994058	0.369398	0.994058	0.967319	0.199059	0.798713	0.150285	0.985888	0.543947	1	0.607824	0	0.924981	0.369398	0.841793	0.968061
322	/pickett_centaur/project/Moulton_JHT/test/make_tables/OG0008565.fna	1651	0.783767	0.844942	0	0.721987	0.784979	0.783767	0.783767	0.783767	0.783767	0.783767	1	0.188976	0.785584	0.867353	0.785584	0	0.829194	0.820109	0.783767	0.880073	0.783767
323	/pickett_centaur/project/Moulton_JHT/test/make_tables/OG0008566.fna	1549	0.802453	0	1	0.378309	0.626856	0.802453	0.786959	0.814074	0.955455	0.79858	0.742414	0.151065	0	0.674629	0.808263	0.845061	0.618464	0.755972	0.724984	0.571982	0.79858
324	/pickett_centaur/project/Moulton_JHT/test/make_tables/OG0008568.fna	1201	1	0.92756	0	0.932556	0.44796	0.917569	0.515404	0.917569	0.900083	0.947544	0.855121	0.951707	0	0.917569	0.917569	0.922565	0.925062	0.907577	0.917569	0.917569	0.917569
325	/pickett_centaur/project/Moulton_JHT/test/make_tables/OG0008570.fna	2716	0.543814	0.543814	0.543814	0.441826	0.430044	0.550442	0.546024	0.552651	0.539396	0.547128	0.483063	0	0.543814	0.543814	0.543814	0.543814	0	1	0.549337	0.568115	0.541605
326	/pickett_centaur/project/Moulton_JHT/test/make_tables/OG0008571.fna	2515	0.874751	0.805567	0.873559	0	0.633797	0.793638	0.874751	0.884294	0.887873	0.864811	0.87833	0	0.831809	0.852087	0.818688	1	0.748708	0.875944	0.879523	0.971372	0.806759
327	/pickett_centaur/project/Moulton_JHT/test/make_tables/OG0008574.fna	3022	0.771013	0	0.949371	0.725017	0.844143	0.865983	0.867968	0.947386	0.946393	0.948379	0.856056	0.122435	0.949371	0.949371	0.948379	0.738915	0.788882	0.935473	0.920582	0.948379	1
328	/pickett_centaur/project/Moulton_JHT/test/make_tables/OG0008577.fna	4231	0.73836	0	0.733396	0.454739	0.450485	0.738123	0.739778	0.734814	0.748523	0.754668	1	0.602222	0.734814	0.734814	0.734814	0.743323	0.780903	0.978728	0.769558	0.734814	0.744741
329	/pickett_centaur/project/Moulton_JHT/test/make_tables/OG0008579.fna	640	0.967187	0.94375	0.929688	0.925	0	0.925	0.925	0.920312	0.925	0.859375	0.925	0.490625	0.929688	0.929688	0.929688	0.925	0	0.8875	0.925	0.929688	1
330	/pickett_centaur/project/Moulton_JHT/test/make_tables/OG0008581.fna	5056	0	0.691456	0.795886	0.785799	0.604035	0.837421	0.81072	0.790546	0.821994	0.815467	0.864715	0	0.794699	0.793513	1	0.972112	0.724881	0.873022	0.83663	0.993473	0.818236
331	/pickett_centaur/project/Moulton_JHT/test/make_tables/OG0008584.fna	1072	0.932836	0.930037	0.932836	0.930037	0.913246	0.930037	0.930037	0.92444	0.913246	0.930037	0.913246	0.51306	0.932836	1	0.932836	0.932836	0	0.969216	0.930037	0.932836	0
332	/pickett_centaur/project/Moulton_JHT/test/make_tables/OG0008590.fna	520	0.803846	0.640385	0.646154	0.896154	0.576923	0.976923	0.611538	1	0.646154	0.623077	0.751923	0.325	0	0.826923	1	0.907692	0	0.746154	0.611538	0.826923	0.907692
333	/pickett_centaur/project/Moulton_JHT/test/make_tables/OG0008599.fna	1567	0.68411	0.66305	0.597958	0.699426	0.659221	0.691768	0.620932	0.693682	0.686024	0.689853	0	0.2291	0	0.716656	0.714742	0.687939	0.743459	1	0.686024	0.559668	0.749202
334	/pickett_centaur/project/Moulton_JHT/test/make_tables/OG0008602.fna	1897	0.607802	0	0.95572	0.847127	0.588824	0.607802	0.656827	0.769109	0.609383	0.995256	0.607802	0.575119	0.95572	0.95572	0.992093	0.984186	0	0.610965	0.607802	1	0.610965
335	/pickett_centaur/project/Moulton_JHT/test/make_tables/OG0008603.fna	2041	0.935326	0.960314	0	0.935326	0.952964	0.933856	0.935326	0.935326	0.955904	0.935326	1	0	0.955904	0.955904	0.955904	0.963253	0.935326	0.957374	0.935326	0.935326	0.957374
336	/pickett_centaur/project/Moulton_JHT/test/make_tables/OG0008605.fna	1384	0.171965	0	0.171965	0.21315	0.169798	0.171965	0.171965	0.21315	0.171965	0.171965	1	0.21315	0.171965	0.171965	0.171965	0.21315	0	0.254335	0.171965	0.171965	0.171965
337	/pickett_centaur/project/Moulton_JHT/test/make_tables/OG0008607.fna	3256	0.80559	0.624693	0.809275	0	0.427518	0.674754	0.740786	0.809275	0.828931	0.765049	0.083231	0.788698	0.809275	0.809275	0.990479	0.762899	0	1	0.738943	0.809275	0.869165
338	/pickett_centaur/project/Moulton_JHT/test/make_tables/OG0008609.fna	887	0.721533	0.603157	0.62345	0.613303	0.596392	0.613303	0.927847	0.687711	0.603157	0.73168	0.795941	0	0.613303	0.613303	0.613303	0.427283	0.674183	0.894025	0	0.633596	1
339	/pickett_centaur/project/Moulton_JHT/test/make_tables/OG0008687.fna	1204	0.785714	0.5	0.798173	0.606312	0	0.549003	0.586379	0.770764	0.840532	0.490033	0.815615	0.526578	0.798173	0.490033	0.798173	0.798173	0.571429	0.860465	0.788206	0.862957	1
340	/pickett_centaur/project/Moulton_JHT/test/make_tables/OG0008692.fna	4816	0.619394	0.582641	1	0.468646	0.581188	0.621262	0	0.619394	0.616902	0.62064	0.637458	0.180233	0.994394	0.627492	0.627492	0.619394	0.623754	0.616902	0.622508	0.623131	0.616902
341	/pickett_centaur/project/Moulton_JHT/test/make_tables/OG0008696.fna	1396	0.776504	0.413324	0.789398	0.840974	0	0.679799	0.679799	0.780802	0.729226	0.782951	0.666905	0.678367	1	0.82808	0.795845	0.761461	0.684097	0.778653	0.679799	0.789398	0
342	/pickett_centaur/project/Moulton_JHT/test/make_tables/OG0008698.fna	826	0.673123	0	0.582324	0	0.498789	0.658596	0.582324	0.673123	0.760291	0.673123	0.673123	0.745763	0.582324	0.858354	0.673123	0.785714	1	0.756659	0.582324	0.582324	0.596852
343	/pickett_centaur/project/Moulton_JHT/test/make_tables/OG0008699.fna	416	0.795673	0.788462	0.795673	0.795673	0	0.795673	0.795673	0.795673	0.795673	0.795673	0.788462	1	0.795673	0.795673	0.795673	0.795673	0.795673	0.795673	0.795673	0.795673	0
344	/pickett_centaur/project/Moulton_JHT/test/make_tables/OG0008703.fna	1825	0.912877	0.819178	0.891507	0	0	1	0.983562	0.891507	0.952329	0.92274	0.829041	0.0745205	0.889863	0.891507	0.893151	0.93589	0.894795	0.945753	0.903014	0.980274	0.932603
345	/pickett_centaur/project/Moulton_JHT/test/make_tables/OG0008704.fna	1204	0.770764	0.683555	0	0.598837	0	0.785714	0.783223	1	0.815615	0.785714	0.730897	0.230066	0.774917	0.783223	0.770764	0.793189	0.758306	0.758306	0.783223	0.763289	0.745847
346	/pickett_centaur/project/Moulton_JHT/test/make_tables/OG0008705.fna	952	0.776261	1	0.50105	0.763655	0	0.769958	0.760504	0.763655	0.754202	0	0.735294	0.766807	0.851891	0.851891	0.845588	0.754202	0.766807	0.757353	0.769958	0.766807	0.757353
347	/pickett_centaur/project/Moulton_JHT/test/make_tables/OG0008706.fna	1576	0.990482	0.998096	0.998096	1	0	0.956218	0.961929	0.982868	0.996193	0.994289	0.80203	0	0.996193	1	1	0.992386	1	0.982868	0.916244	0.994289	0.979061
348	/pickett_centaur/project/Moulton_JHT/test/make_tables/OG0008708.fna	3493	0.847123	0.203836	0.177212	0.507014	0	0.24363	0.192098	0.735471	0.37704	0.752648	0.906384	0.519897	1	0.512167	0.997423	0.60836	0.719153	0	0.584311	0.799027	0.375322
349	/pickett_centaur/project/Moulton_JHT/test/make_tables/OG0008710.fna	961	0.528616	0	0.541103	0.537981	0.425598	0.575442	0	0.566077	0.594173	0.531738	1	0.453694	0.541103	0.541103	0.587929	0.809573	0.544225	0.681582	0.541103	0.587929	0.569199
350	/pickett_centaur/project/Moulton_JHT/test/make_tables/OG0008712.fna	1000	0.868	0	0.901	0.898	0	0.895	0.895	0.898	0.886	0.868	1	0.742	0.901	0.901	0.901	0.886	0.7	0.889	0.895	0.901	0.874
351	/pickett_centaur/project/Moulton_JHT/test/make_tables/OG0008713.fna	4090	0.944254	0.900244	0.975061	0.97066	0	0.958924	0.961858	0.971394	0.900978	0.960391	0.851834	0	0.975795	0.975795	0.976528	0.960391	0.801467	1	0.960391	0.974328	0.623472
352	/pickett_centaur/project/Moulton_JHT/test/make_tables/OG0008714.fna	355	0	0.670423	0.670423	0.670423	0.670423	0.670423	0.670423	0.670423	0.653521	0	0.661972	0.484507	0.670423	0.670423	0.670423	1	0.670423	0.678873	0.923944	0.670423	0.678873
353	/pickett_centaur/project/Moulton_JHT/test/make_tables/OG0008715.fna	1090	0.818349	0.812844	0.818349	0	0	0.818349	0.818349	0.818349	0.818349	0.818349	0.845872	0.547706	1	0.818349	0.818349	0.818349	0.821101	0.818349	0.818349	0.821101	0.818349
354	/pickett_centaur/project/Moulton_JHT/test/make_tables/OG0008717.fna	484	0.795455	0.745868	0	0.795455	0.745868	0.789256	0.669421	0.789256	0.770661	0.789256	0.745868	0.770661	0.789256	0.640496	0.795455	0.770661	0.770661	0.77686	0.789256	0.789256	1
355	/pickett_centaur/project/Moulton_JHT/test/make_tables/OG0008719.fna	1060	1	0.824528	0.912264	0.710377	0	0.818868	0.818868	0.818868	0.818868	0.929245	0.821698	0.508491	0.691509	0.980189	0.818868	0.949057	0.691509	0.818868	0.818868	0.818868	0.932075
356	/pickett_centaur/project/Moulton_JHT/test/make_tables/OG0008720.fna	5182	0.714589	0	0.657854	0.668854	0.652451	0.702431	0.497105	0.701853	0.723852	0.714589	0.642223	0.275183	0.702431	0.719799	0.72501	0.731378	0	1	0.709379	0.720957	0.806831
357	/pickett_centaur/project/Moulton_JHT/test/make_tables/OG0008722.fna	1612	0.343052	0.919975	1	0.219603	0.117866	0.759926	0.296526	0.23263	0.277916	0.852978	0.48263	0.210918	0.531638	0.691067	0.465881	0.335608	0	0.998139	0	0.611042	0.289082
358	/pickett_centaur/project/Moulton_JHT/test/make_tables/OG0008724.fna	745	0.440268	0.440268	0	0.256376	0	0.440268	0.440268	0.440268	0.440268	0.440268	0.440268	0.395973	0.440268	0.440268	0.710067	0.440268	0.440268	0.440268	0.440268	0.440268	1
359	/pickett_centaur/project/Moulton_JHT/test/make_tables/OG0008725.fna	4198	0.929252	0.850643	0.988566	0.968795	0	0.979276	0.968556	0.978561	0.9707	0.964983	1	0.204383	0.852787	0.986422	0.989281	0.979276	0.649119	0.958552	0.969986	0.988566	0.983564
360	/pickett_centaur/project/Moulton_JHT/test/make_tables/OG0008728.fna	2137	0.500234	0.48058	0.49883	0.686944	0	1	0.585868	0.526907	0.425831	0.810482	0.63781	0.365934	0.494619	0.494619	0.49883	0.474965	0.562003	0.487599	0.490407	0.494619	0
361	/pickett_centaur/project/Moulton_JHT/test/make_tables/OG0008734.fna	1822	0.687157	0.665752	0.718441	0.718441	0	0.721734	0.736553	0.706915	0.706915	0.721734	1	0	0.718441	0.725027	0.716795	0.713502	0.69045	0.716795	0.720088	0.716795	0.761251
362	/pickett_centaur/project/Moulton_JHT/test/make_tables/OG0008735.fna	664	0.665663	0.64759	1	0.643072	0.629518	0.665663	0.665663	0.927711	0.710843	0.665663	0.914157	0	0.990964	0	0.643072	0.801205	0.674699	0.661145	0.665663	0.674699	0.692771
363	/pickett_centaur/project/Moulton_JHT/test/make_tables/OG0008736.fna	3334	0.374625	0.503299	0.495201	0.495201	0	0.495201	0.495201	0.495201	0.493401	0.496101	0.493401	0.110678	1	1	0.495201	0.493401	1	0.494301	0.987403	0.495201	0.494301
364	/pickett_centaur/project/Moulton_JHT/test/make_tables/OG0008739.fna	460	1	0	0.96087	0.96087	0	0.96087	1	0.96087	0.96087	0.96087	0.947826	0.791304	0.96087	0.96087	0.96087	0.96087	0.954348	0.954348	0.96087	0.96087	0.954348
365	/pickett_centaur/project/Moulton_JHT/test/make_tables/OG0008740.fna	859	0.888242	0.958091	0.947614	0.888242	0.961583	0.87078	0.877765	0.78929	0.898719	0.881257	0	0	0.944121	0.937136	0.940629	1	0.916182	0.912689	0.877765	0.944121	0.912689
366	/pickett_centaur/project/Moulton_JHT/test/make_tables/OG0008743.fna	3877	0.389476	0	0.391024	0.350787	0.252515	0.644055	0.548104	0.389476	0.356203	0.359298	0.397988	0	0.445963	0.391024	0.391024	0.407274	0.453701	1	0.389476	0.444416	0.415012
367	/pickett_centaur/project/Moulton_JHT/test/make_tables/OG0008744.fna	616	0.537338	0	0.537338	0.412338	0.37987	0.537338	0.537338	0.537338	0.537338	0.532468	1	0.537338	0.498377	0.537338	0.537338	0.537338	0.537338	0.537338	0.537338	0.537338	0.537338
368	/pickett_centaur/project/Moulton_JHT/test/make_tables/OG0008745.fna	1861	0.961311	1	0.961311	0.962923	0	0.962923	0.961311	0.961311	0.962923	0.961311	0.938743	0	0.961311	0.961311	0.961311	0.962923	0.967759	0.970983	0.961311	0.961311	0.970983
369	/pickett_centaur/project/Moulton_JHT/test/make_tables/OG0008749.fna	3178	0.630271	0	0.638452	0.6545	0.606356	0.653556	0.653556	0.647892	0.657332	0.6545	1	0	0.638452	0.637508	0.641284	0.758339	0.646948	0.679043	0.651668	0.638452	0.675267
370	/pickett_centaur/project/Moulton_JHT/test/make_tables/OG0008750.fna	766	0.992167	0.988251	0	0.996084	0.988251	0.992167	0.992167	0.992167	0.992167	0.992167	1	0	0.992167	0.992167	0.992167	0.992167	0.992167	0.992167	0.992167	0.992167	0.834204
371	/pickett_centaur/project/Moulton_JHT/test/make_tables/OG0008751.fna	685	0.671533	0	0.627737	0.627737	0.671533	0.671533	0.671533	0.671533	0.671533	0.548905	1	0.592701	0.627737	0.627737	0.627737	0.627737	0.548905	0	0.627737	0.627737	0.732847
372	/pickett_centaur/project/Moulton_JHT/test/make_tables/OG0008752.fna	4933	0.302047	0	0.683154	0.187513	0.312791	0.476181	0.303872	0.80296	0.546321	0.420231	0.525035	0.317048	0	0.717211	1	0.293128	0.250355	0.759781	0.352929	0.652139	0.302656
373	/pickett_centaur/project/Moulton_JHT/test/make_tables/OG0008753.fna	2143	0.692954	0.746617	0.781615	0.781615	0	0.781615	0.746617	0.781615	0.781615	0.781615	0.781615	0	0.893607	0.781615	0.781615	0.781615	0.676155	0.781615	0.781615	1	0.756416
374	/pickett_centaur/project/Moulton_JHT/test/make_tables/OG0008756.fna	2860	0.645105	0.722028	0.773427	0	0.567133	0.781818	0.568531	0.90979	0.796503	0.788112	1	0.396503	0.75035	0.749301	0.923427	0.74965	0	0.796503	0.775524	0.780769	0.753497
375	/pickett_centaur/project/Moulton_JHT/test/make_tables/OG0008758.fna	3717	0.984127	0.981706	0.98332	1	0	0.982513	0.849072	0.98332	0.985741	0.98332	0.991391	0.221146	0.98332	0.98332	0.98332	0.985741	0.981706	0	0.982513	0.98332	0.987355
376	/pickett_centaur/project/Moulton_JHT/test/make_tables/OG0008759.fna	1039	0.497594	0.32435	0.315688	0.438884	0	0.497594	0.292589	0.497594	0.315688	0.315688	0.887392	0.592878	0.347449	0.497594	0	0.315688	0.182868	1	0.33205	0.315688	0.497594
377	/pickett_centaur/project/Moulton_JHT/test/make_tables/OG0008764.fna	2245	0	0	0.946548	0.660579	0.893096	0.919822	0.919822	0.935857	0.915813	0.931849	0.906459	0.130958	0.945212	0.94922	0.946548	0.837416	0.930512	0.925167	0.915813	0.945212	1
378	/pickett_centaur/project/Moulton_JHT/test/make_tables/OG0008765.fna	2014	0.901688	0	0.438928	0.641013	0.574479	1	0.75422	0.916584	0.918073	0.912115	0	0.356008	0.904667	0.904667	0.630586	0.771599	0.619166	0.980636	0.706058	0.904667	0.955313
379	/pickett_centaur/project/Moulton_JHT/test/make_tables/OG0008768.fna	1162	0.863167	0.824441	0.860585	0.870912	0	0.855422	0.713425	0.855422	0.91222	0.870912	0.839931	0.553356	0.836489	0.860585	0.858003	0.85284	0.864888	1	0.668675	0.858003	0.870912
380	/pickett_centaur/project/Moulton_JHT/test/make_tables/OG0008769.fna	583	1	0.989708	0	1	0.989708	1	1	0.948542	1	0.948542	0.958834	0.542024	0.933105	1	1	1	0	0.989708	1	1	1
381	/pickett_centaur/project/Moulton_JHT/test/make_tables/OG0008771.fna	541	0.833641	0	0.833641	0.512015	0	0.833641	0.833641	1	0.839187	0.833641	0.839187	0.284658	0.833641	0.833641	0.833641	0.839187	0.833641	0.833641	0.833641	0.833641	0.833641
382	/pickett_centaur/project/Moulton_JHT/test/make_tables/OG0008779.fna	3334	0.815537	0.765147	0.922615	0.836233	0.674265	0.865027	0.834433	0.835333	0.935213	0	0.657169	0	0.870726	0.55099	0.94871	1	0.865927	0.937912	0.845231	0.877025	0.967606
383	/pickett_centaur/project/Moulton_JHT/test/make_tables/OG0008782.fna	2941	0.719483	0.521591	0.514451	0.514451	0	0.556273	0.490989	0.794968	0.567494	1	0.544033	0	0.616457	0.981639	0.561374	0.637878	0.591976	0.558313	0.524651	0.514451	0.559334
384	/pickett_centaur/project/Moulton_JHT/test/make_tables/OG0008783.fna	1048	0.971374	1	0	0.968511	0.979962	0.968511	0.968511	0.968511	0.985687	0.974237	0.965649	0.556298	0.968511	0.968511	0.968511	0.968511	0.965649	0.985687	0.968511	0.968511	0
385	/pickett_centaur/project/Moulton_JHT/test/make_tables/OG0008787.fna	2299	0.448021	0	0.625489	0.316224	0.600696	0.624184	0.624184	1	0.621575	0.412788	0.660722	0.618965	0.625489	0.625489	0.626794	0.621575	0.453241	0.639843	0.536755	0.625489	0.668552
386	/pickett_centaur/project/Moulton_JHT/test/make_tables/OG0008792.fna	3436	0.76979	0	0.609721	0.265425	0.311991	0.571304	0.251746	0.899593	0.892608	0.257858	0.905704	0.549476	0	0.670838	1	0.353027	0.294529	0.285797	0.201688	0.257858	0.32858
387	/pickett_centaur/project/Moulton_JHT/test/make_tables/OG0008793.fna	2179	0.597981	0.595227	0.597981	0.597981	0	0.518128	0	0.536026	0.597981	0.597981	0.604865	0.424507	0.597981	0.597981	0.597981	0.597981	1	0.596604	0.518128	0.597981	0.596604
388	/pickett_centaur/project/Moulton_JHT/test/make_tables/OG0008795.fna	1069	0.769878	0.859682	0.769878	0.764266	0	0.769878	0.848457	0.769878	0.767072	0.769878	0.823199	0	0.769878	0.769878	0.769878	0.778297	0.764266	1	0.758653	0.769878	0.775491
389	/pickett_centaur/project/Moulton_JHT/test/make_tables/OG0008796.fna	597	0.554439	0.586265	0.695142	0.539363	0	0.559464	0.554439	0.544389	0.559464	0.554439	0.519263	0.559464	0	1	0.559464	0.971524	0.559464	0.559464	0.559464	0.559464	0.559464
390	/pickett_centaur/project/Moulton_JHT/test/make_tables/OG0008800.fna	2866	0.893231	0.839846	0.893231	0.903699	0.812631	0.898465	0.893231	0.898465	0.894278	0.898465	0.836706	0	0.893231	0.88695	0.891137	0.892184	0.912073	0.965457	0.890091	0.891137	1
391	/pickett_centaur/project/Moulton_JHT/test/make_tables/OG0008802.fna	595	1	0.631933	0.37479	0.857143	0.752941	0.752941	0.752941	0.752941	0.768067	0	0.642017	0	0.752941	0.752941	0.752941	0.768067	0.747899	0.732773	0.752941	0.752941	0.939496
392	/pickett_centaur/project/Moulton_JHT/test/make_tables/OG0008807.fna	910	0.996703	0.996703	0.996703	0.996703	0.996703	0.996703	0.996703	0.996703	1	0.996703	0	0.871429	0.996703	0.996703	0.996703	1	0.996703	0.996703	0.996703	0.996703	0
393	/pickett_centaur/project/Moulton_JHT/test/make_tables/OG0008809.fna	2788	1	0.560617	0.961263	0.966643	0.560617	0.958034	0.978479	0.960187	0.849713	0.88594	0.911765	0.779053	0.565638	0.579268	0.961263	0.960187	0	0.976327	0.963415	0.962339	0.984935
394	/pickett_centaur/project/Moulton_JHT/test/make_tables/OG0008810.fna	1297	0.92367	0.92367	0.849653	0.959907	0	0.92367	0.856592	0.92367	0.92367	0.909021	0.925983	0.83192	0.92367	0.92367	0.92367	0	0.92367	0.92367	0.92367	0.92367	1
395	/pickett_centaur/project/Moulton_JHT/test/make_tables/OG0008811.fna	1603	0.938241	0.94947	0	0	0.913911	0.934498	0.940112	0.981285	0.938241	0.940112	0.941984	0.616968	0.951341	0.94947	0.951341	0.908297	0.930755	1	0.945727	0.951341	0.960699
396	/pickett_centaur/project/Moulton_JHT/test/make_tables/OG0008812.fna	1645	0.684498	0.688146	0	0.682067	0	1	0.684498	0.684498	0.684498	0.684498	0.684498	0.238906	0.684498	0.684498	0.684498	0.684498	0.684498	0.684498	0.684498	0.682675	0.684498
397	/pickett_centaur/project/Moulton_JHT/test/make_tables/OG0008813.fna	1462	0.952804	0	1	0.713406	0.774282	0.942544	0.942544	0.942544	0.93844	0.950752	0.93844	0.944596	1	0.997948	1	0.936389	0.961012	0.95896	0.9487	0.965116	0.956908
398	/pickett_centaur/project/Moulton_JHT/test/make_tables/OG0008814.fna	1273	0.116261	0.116261	0	0.134328	0.116261	0.648075	0.116261	0.526316	0.116261	0.184603	0.163394	0.292223	0.509819	0.25216	0.888452	0.717203	0.241163	0.919874	0	0.229379	1
399	/pickett_centaur/project/Moulton_JHT/test/make_tables/OG0008815.fna	2206	0.972801	0.974161	0.972801	0.972801	0	0.972801	0.972801	0.946963	0.972801	0.972801	0.967362	0	0.972801	0.972801	0.972801	0.972801	1	0.972801	0.972801	0.972801	0.972801
400	/pickett_centaur/project/Moulton_JHT/test/make_tables/OG0008817.fna	656	0.751524	1	0.756098	0.756098	0	0.751524	0.751524	0.756098	0.751524	0.751524	0.77439	0	0.756098	0.756098	0.756098	0.751524	0.705793	0.751524	0.756098	0.756098	0.751524
401	/pickett_centaur/project/Moulton_JHT/test/make_tables/OG0008819.fna	1987	0.509311	0.501761	0.506291	0.506291	0.501761	0.506291	0.498742	0.506291	0.507801	0.509311	0.530448	0	0.506291	0.507801	0.577252	0.504781	0.503271	0.501761	1	0.506291	0
402	/pickett_centaur/project/Moulton_JHT/test/make_tables/OG0008821.fna	1993	0.924737	0.920221	0.921726	0.965379	0	0.921726	0.921726	0.873557	0.825389	0.923231	0.924737	0.266934	0.921726	0.921726	0.921726	0.921726	0.923231	0.923231	0.926242	0.921726	1
403	/pickett_centaur/project/Moulton_JHT/test/make_tables/OG0008823.fna	1498	0.845794	0	0.845794	0.493992	0.81976	0.845794	0.845794	0.845794	1	0.845794	0.87984	0.845794	0.845794	0.845794	0.845794	0.841789	0	0.839786	0.835781	0.845794	0.839786
404	/pickett_centaur/project/Moulton_JHT/test/make_tables/OG0008824.fna	2221	0.670419	0.621792	0.660964	0	0.625844	0.666367	0.667717	0.665016	0.677172	0.666367	0.706889	0	0.660964	0.660964	0.660964	1	0.773075	0.712292	0.666367	0.660964	0.704187
405	/pickett_centaur/project/Moulton_JHT/test/make_tables/OG0008825.fna	1378	0.79971	0.503628	0.721335	0.982583	0.723512	0.721335	0.660377	0.721335	0.723512	0.721335	0.653846	1	0.721335	0.721335	0.721335	0.708273	0.723512	1	0.989115	0.721335	0
406	/pickett_centaur/project/Moulton_JHT/test/make_tables/OG0008826.fna	1513	0.700595	0.660939	0.653007	0.85195	0	0	0.627231	0.629213	0.625248	0.625248	0.587574	0.543291	0.633179	0.653007	0.633179	1	0.692664	0.607403	0.678784	0.647059	0.627231
407	/pickett_centaur/project/Moulton_JHT/test/make_tables/OG0008827.fna	574	0.780488	0.780488	0	0.926829	0.780488	0.780488	0	0.780488	0.780488	1	0.780488	0.442509	0.926829	0.926829	0.780488	0.780488	0.780488	0.89547	0.780488	0.926829	0.879791
408	/pickett_centaur/project/Moulton_JHT/test/make_tables/OG0008828.fna	1795	0.836212	0.189972	0.842897	0.231198	0	0.672981	0.679109	0.251253	0.841226	0.836212	0.996657	0.331476	0	0.208357	0.28078	0.226184	0.245682	1	0.672981	0.69415	0.839554
409	/pickett_centaur/project/Moulton_JHT/test/make_tables/OG0008829.fna	769	0.925878	0.929779	0.921977	0.929779	0	0.929779	0.929779	0.921977	0.929779	0.93368	0.960988	0	0.921977	0.921977	0.921977	0.918075	0.925878	1	0.929779	0.921977	0.918075
410	/pickett_centaur/project/Moulton_JHT/test/make_tables/OG0008830.fna	678	0.576696	0.572271	1	0.572271	0.576696	0.576696	0.572271	0.572271	0.572271	0.576696	0.572271	0.455752	0.572271	0.572271	0.572271	0.572271	0	0.576696	0.572271	0.572271	0
411	/pickett_centaur/project/Moulton_JHT/test/make_tables/OG0008832.fna	2365	0.9074	0.727273	0.9074	0	0.421564	0.964905	0.895983	0.903594	0.921353	0.908668	0.585201	0	1	0.915011	0.918816	0.909937	0.558985	0.902326	0.927696	0.928964	0.880761
412	/pickett_centaur/project/Moulton_JHT/test/make_tables/OG0008834.fna	499	1	1	1	1	0.777555	1	0	1	1	1	1	1	1	1	1	1	1	0	1	1	1
413	/pickett_centaur/project/Moulton_JHT/test/make_tables/OG0008835.fna	1234	0.944084	0	0.944084	0.944084	0	0.944084	0.944084	0.944084	0.946515	1	0.93517	0.54295	0.824959	0.944084	0.944084	0.946515	0.946515	0.973258	0.960292	0.944084	0.968395
414	/pickett_centaur/project/Moulton_JHT/test/make_tables/OG0008836.fna	778	0.722365	0.915167	0.269923	0.919023	0	0.830334	0.938303	0.930591	1	0.884319	0.826478	0.942159	0.857326	0.780206	0.722365	0.942159	0.938303	0.969152	0.730077	0.857326	0.949871
415	/pickett_centaur/project/Moulton_JHT/test/make_tables/OG0008838.fna	2998	0.914943	0.688793	0.697799	0.407272	0	0.990994	0	0.988993	1	0.696798	0.906938	0.957972	0.978986	0.6998	0.986991	0.991995	0.660774	0.996998	0.821548	0.697799	1
416	/pickett_centaur/project/Moulton_JHT/test/make_tables/OG0008841.fna	2521	0.85244	0.702896	0.822689	0.660849	0	0.789369	0.798889	0.842919	0.85601	0.743752	0.782229	0.267354	0.793733	0.794129	0.842919	1	0.842919	0.842919	0.842919	0.842919	0.842919
417	/pickett_centaur/project/Moulton_JHT/test/make_tables/OG0008842.fna	3019	1	0	0.382908	0.382908	0.247764	0.382908	0.382908	0.579662	0.657171	0.365022	0.543889	0	0.382908	0.382908	0.382908	0.463398	0.416032	0.650215	0.382908	0.382908	0.400795
418	/pickett_centaur/project/Moulton_JHT/test/make_tables/OG0008843.fna	2599	1	0.793382	0.948057	0.630242	0	0.930743	0.952674	0.946903	0.921508	0.774913	0.810696	0	0.945748	0.957291	0.95152	0.948057	0.727588	0.914583	0.957291	0.956137	0.908811
419	/pickett_centaur/project/Moulton_JHT/test/make_tables/OG0008844.fna	2863	0.635348	0.661544	0.656305	0.650017	0.672022	0.656305	0.656305	0.656305	0.573524	0.766329	0.431016	0	0	0.656305	0.656305	0.656305	0.636395	1	0.656305	0.656305	0.661544
420	/pickett_centaur/project/Moulton_JHT/test/make_tables/OG0008845.fna	1666	0.895558	0.927971	0.89916	0.897359	0.909964	0.893758	0.893758	0.90096	0.893758	0.895558	1	0	0.89916	0.89916	0.89916	0.893758	0	0.904562	0.895558	0.89916	0.89916
421	/pickett_centaur/project/Moulton_JHT/test/make_tables/OG0008848.fna	424	0.724057	0.801887	1	0.716981	0	0.724057	0.724057	0.724057	0.724057	0.724057	0	0.75	1	1	0.724057	0.674528	0.716981	0.872642	0.971698	0.964623	0.716981
422	/pickett_centaur/project/Moulton_JHT/test/make_tables/OG0008849.fna	1933	0.975168	0	0	0.970512	0.947232	0.979824	0.967408	0.972064	0.967408	0.975168	0.975168	0.798758	0.990688	0.99224	0.989136	0.944128	0.987584	0.979824	0.97672	1	0.96896
423	/pickett_centaur/project/Moulton_JHT/test/make_tables/OG0008850.fna	862	0.770302	0.658933	0.641531	0.645012	0	0.641531	0.641531	1	0.641531	0.707657	0.784223	0.178654	0.641531	0.641531	0.641531	0.641531	0.641531	0.651972	0.641531	0.641531	0.651972
424	/pickett_centaur/project/Moulton_JHT/test/make_tables/OG0008857.fna	1000	0.946	0.877	0.991	0.988	0	0.955	0.967	0.832	0.949	0.938	0.961	0.621	1	0.994	1	0.952	0.934	0.994	0.802	0.994	0.979
425	/pickett_centaur/project/Moulton_JHT/test/make_tables/OG0008859.fna	1903	0.892801	0.720967	0.906989	0.430899	0	0.895954	0.899107	0.905413	1	0.892801	0.908565	0.620074	0.906989	0.910142	0.906989	0.89753	0.89753	0.894377	0.899107	0.906989	0.892801
426	/pickett_centaur/project/Moulton_JHT/test/make_tables/OG0008862.fna	4519	0.676035	0	0.556982	0.353175	0.352512	0.512724	0.564505	0.559637	0.614959	0.79553	0.393892	0	0.869219	0.349856	0.689976	0.389909	0.322859	1	0.512281	0.631998	0.558531
427	/pickett_centaur/project/Moulton_JHT/test/make_tables/OG0008864.fna	2632	0.915653	0.654635	0.832447	0.659195	0	0.903116	0.797112	0.909954	1	0.855243	0.882599	0	0.909954	0.909954	0.80965	0.907675	0.913374	0.912234	0.903116	0.909954	0.911094
428	/pickett_centaur/project/Moulton_JHT/test/make_tables/OG0008865.fna	2560	0.929688	0.759766	0.830078	0.807813	0	0.806641	0.806641	0.826562	0.839453	1	0.895703	0	0.830078	0.826562	0.83125	0.939063	0.821875	0.852344	0.811328	0.835938	0.857031
429	/pickett_centaur/project/Moulton_JHT/test/make_tables/OG0008866.fna	1705	0.985924	0.977126	0.451613	0.991202	0	0.954252	0.971848	0.982405	0.968328	0.952493	0.947214	0	0.99824	0.99824	1	0.964809	0.956012	0.978886	0.971848	1	0.982405
430	/pickett_centaur/project/Moulton_JHT/test/make_tables/OG0008867.fna	5221	0.338058	0	0.343804	0.331546	0.33461	0.628232	1	0.337483	0.336909	0.340356	0.344378	0	0.343229	0.343804	0.343229	0.702356	0.474622	0.343229	0.337483	0.343229	0.340931
431	/pickett_centaur/project/Moulton_JHT/test/make_tables/OG0008868.fna	862	0.777262	0.530162	0.777262	0	0	0.777262	0.777262	0.777262	0.777262	0.777262	0.777262	0.526682	0.777262	0.777262	0.777262	0.777262	0.951276	0.777262	0.777262	1	0.919954
432	/pickett_centaur/project/Moulton_JHT/test/make_tables/OG0008869.fna	2188	0.547532	0.456581	0.60649	0.595521	0.597806	0.533821	0.535192	0.598263	0	0.588208	1	0	0.605119	0.602377	0.60649	0.559872	0.603748	0.58181	0.528336	0.627057	0.585923
433	/pickett_centaur/project/Moulton_JHT/test/make_tables/OG0008872.fna	4966	0.466573	0.467177	0.327628	0.311921	0.320379	0.466573	0.465364	1	0.465969	0.466573	0.470801	0	0.467177	0.467781	0.467177	0.465969	0.467177	0.295006	0.412807	0.467177	0.304068
434	/pickett_centaur/project/Moulton_JHT/test/make_tables/OG0008876.fna	463	1	1	1	1	1	1	0	1	1	1	1	0.300216	1	1	1	1	1	0	1	1	1
435	/pickett_centaur/project/Moulton_JHT/test/make_tables/OG0008877.fna	7726	0.793425	0.773622	0.983303	0.984468	0.668781	0.984468	0	0.98408	0.988739	0.987574	0.960005	0	0.983303	0.983303	0.983303	0.987574	0.990293	1	0.984856	0.983303	0.998447
436	/pickett_centaur/project/Moulton_JHT/test/make_tables/OG0008878.fna	1327	0.884702	0.819141	0	0.90731	0.805576	0.859834	0.871138	0.896006	0.916353	0.900528	0.771665	0	0.911831	0.914092	0.914092	0.966089	0.896006	1	0.859834	0.914092	0.97061
437	/pickett_centaur/project/Moulton_JHT/test/make_tables/OG0008879.fna	2932	0.913029	0.664393	0.969304	0.97749	0.673602	0.914052	0.904843	0.920191	0.635061	0.909959	0.826057	0	1	0.963506	0.935539	0.913711	0	0.909959	0.946794	0.935539	0.531037
438	/pickett_centaur/project/Moulton_JHT/test/make_tables/OG0008881.fna	1915	0.619321	0.595822	0	0.620888	0.589556	0.614621	0.611488	0.591123	0.616188	0.617755	0.64282	0.609922	0.616188	0.616188	0.616188	0.617755	1	0.609922	0.616188	0.616188	0.606789
439	/pickett_centaur/project/Moulton_JHT/test/make_tables/OG0008882.fna	295	0.928814	0.918644	0.857627	0.928814	1	0.928814	0.928814	0.928814	0.928814	0.918644	0	0.847458	0.928814	0.928814	0.928814	0.928814	0.918644	0.928814	0.928814	0.928814	0.928814
440	/pickett_centaur/project/Moulton_JHT/test/make_tables/OG0008885.fna	2722	0.966936	0.977957	0	0.644379	0	0.992285	0.965834	0.993387	1	0.96914	0.97906	0.96914	0.993387	0.993387	0.993387	0.982366	0.985672	0.980162	0.965834	0.976855	0.980162
441	/pickett_centaur/project/Moulton_JHT/test/make_tables/OG0008886.fna	2443	0.900532	1	0.900532	0.904216	0	0.896848	0.866967	0.909128	0.927548	0.9079	0.389685	0.620549	0.844863	0.904216	0.910356	0.925092	0.966844	0.869832	0.880475	0.904216	0.580025
442	/pickett_centaur/project/Moulton_JHT/test/make_tables/OG0008888.fna	2656	0.383283	0.425075	0.426205	0	0	0.426205	0.368976	0.283886	0.426205	0.426205	0.371988	0.195407	0.652108	0.586596	0.779744	0.426205	0.429593	0.207078	1	0.627259	0.419804
443	/pickett_centaur/project/Moulton_JHT/test/make_tables/OG0008890.fna	1597	0.637445	0.587351	0.722605	0.382592	0.591108	0.637445	0.637445	0.641202	0.585473	0.637445	0	0.603632	0.581716	0.581716	1	0	0.587351	0.892924	0.637445	0.685034	0.58923
444	/pickett_centaur/project/Moulton_JHT/test/make_tables/OG0008892.fna	727	0.86795	0.810179	0.843191	0.847318	0.863824	0.863824	0.863824	0.847318	0.876204	0.86795	1	0	0.843191	0.843191	0.843191	0.863824	0	0.847318	0.847318	0.843191	0.847318
445	/pickett_centaur/project/Moulton_JHT/test/make_tables/OG0008893.fna	2059	0.277319	0	0.277319	0.178242	0.326858	0.277319	0.277319	0.288975	0.277319	0.312288	1	0.542011	0.28169	0.28169	0.310831	0.277319	0.238465	0.277319	0	0.310831	0.484216
446	/pickett_centaur/project/Moulton_JHT/test/make_tables/OG0008896.fna	1951	0.590979	0.574065	0.594054	0.472578	0.51307	0.586366	0.586366	0.587904	0.752435	0.590979	0.6694	0.746284	0	0.595592	0.587904	0.600205	0.586366	1	0.587904	0.587904	0.601743
447	/pickett_centaur/project/Moulton_JHT/test/make_tables/OG0008897.fna	535	0.758879	0.719626	0	0.758879	0	0.758879	0.758879	0.758879	0.758879	0.758879	1	0.831776	0.758879	0.758879	0.758879	0.758879	0.758879	0.758879	0.758879	0.758879	0.758879
448	/pickett_centaur/project/Moulton_JHT/test/make_tables/OG0008898.fna	6709	0.443285	0.293039	0	0.307199	0.38426	0.442838	0.441049	0.443285	0.438366	0.449843	0.427635	0	0.443732	0.441496	0.75585	0.461619	0.279028	1	0.442838	0.443732	0.440155
449	/pickett_centaur/project/Moulton_JHT/test/make_tables/OG0008899.fna	1294	0.879444	0.724111	0.744977	0.735703	0	0.742658	0.74034	0.742658	0.749614	1	0.652241	0	0.744977	0.744977	0.744977	0.751932	0.703246	0.733385	0.742658	0.744977	0.733385
450	/pickett_centaur/project/Moulton_JHT/test/make_tables/OG0008900.fna	1330	1	0	0.567669	0.404511	0.43609	0.731579	0.442857	0.515789	0.43609	0.528571	0.609774	0.237594	0.914286	0.43609	0.801504	0.415789	0.43609	0.634586	0.271429	0.43609	0
451	/pickett_centaur/project/Moulton_JHT/test/make_tables/OG0008901.fna	1397	0.724409	0.617037	0.604152	0.879026	0.610594	0.375805	0.667144	0.717967	0.737294	0.872584	0.745884	0	0.565497	0.599857	0.602004	0.739442	0.722262	0.69864	0	1	0.700787
452	/pickett_centaur/project/Moulton_JHT/test/make_tables/OG0008903.fna	1948	0.964579	0	0.870637	0.345483	0.712012	0.952259	0.824435	0.882957	0.944559	0.832136	0	0.853696	0.9923	0.9923	0.979979	1	0.62731	0.961499	0.941478	0.878337	0.856776
453	/pickett_centaur/project/Moulton_JHT/test/make_tables/OG0008904.fna	2158	0.856812	0	0.906858	0.880445	0.84291	0.870714	0.851251	0.948563	0.851251	0.851251	0.943003	0	0.816033	0.851251	0.974977	0.801205	0.851251	0.913809	0.848471	0.851251	1
454	/pickett_centaur/project/Moulton_JHT/test/make_tables/OG0008905.fna	3156	0.198035	0.318758	0.230355	0	0.132446	0.318758	0.26109	0.623891	0.257921	0.778834	1	0.447085	0.256654	0.199937	0.20564	0.198035	0	0.428074	0.224651	0.240811	0.206591
455	/pickett_centaur/project/Moulton_JHT/test/make_tables/OG0008906.fna	3163	0.409105	0.376857	0.40626	0.40626	0.435662	0.643377	0	0.570345	0.405311	0.411002	0.425229	0	0.40626	0.413848	0.40626	0.404363	0.921277	1	0.404363	0.40626	0.408157
456	/pickett_centaur/project/Moulton_JHT/test/make_tables/OG0008908.fna	1081	0.367253	0	0.367253	0.301573	0.370028	0.3395	0.367253	0.3395	0.367253	0.367253	0.375578	0.3395	0.367253	0.367253	0.367253	1	0.597595	0.3395	0.367253	0.367253	0.428307
457	/pickett_centaur/project/Moulton_JHT/test/make_tables/OG0008909.fna	994	0.942656	0	0.960765	0.939638	1	0.93662	0.93662	0.939638	0.927565	0.939638	0.957746	0	0.960765	0.960765	0.960765	0.924547	0.954728	0.948692	0.93662	0.960765	0.954728
458	/pickett_centaur/project/Moulton_JHT/test/make_tables/OG0008910.fna	1891	0.833421	0	0.830249	0.831835	0.791116	0.849286	0.844527	0.925436	0.684294	0.835008	0	0.836594	0.831835	0.830249	0.830249	0.836594	0.482813	1	0.831835	0.830249	0.858276
459	/pickett_centaur/project/Moulton_JHT/test/make_tables/OG0008912.fna	1366	0.341142	0.332357	0.338946	0.229136	0.299414	0.385066	0	0.338946	0.327965	0	0.378477	0.24451	1	0.341142	0.492679	0.33675	0.327965	0.380673	0.325769	0.261347	0.389458
460	/pickett_centaur/project/Moulton_JHT/test/make_tables/OG0008913.fna	1318	0.676783	0.536419	0.676783	0.581184	0.39302	0.694992	0.479514	0.701821	0.831563	0.651745	0.531108	0.372534	0.620637	1	0.722307	0.770106	0	0.672231	0.651745	0.47041	0.961305
461	/pickett_centaur/project/Moulton_JHT/test/make_tables/OG0008916.fna	517	0.988395	0	0	0.68472	0.802708	0.976789	0.976789	0.982592	0.976789	0.988395	0.796905	0.982592	1	1	1	0.982592	0.982592	1	0.976789	1	1
462	/pickett_centaur/project/Moulton_JHT/test/make_tables/OG0008920.fna	2308	0.795927	0.805026	0.795927	0	0.603553	0.795927	0.795927	0.795927	1	0.795927	0.806326	0.209705	0	0.795927	0.795927	0.989601	0.716638	0.919411	0.795927	0.795927	0.797227
463	/pickett_centaur/project/Moulton_JHT/test/make_tables/OG0008921.fna	2287	0.81373	0.808483	0.81373	0	0	0.81373	0.59073	0.816353	0.809794	0.811106	1	0.808483	0.81373	0.81373	0.81373	0.689112	0.809794	0.815042	0.811106	0.81373	0.815042
464	/pickett_centaur/project/Moulton_JHT/test/make_tables/OG0008922.fna	4732	0.844041	0.635672	0.636729	0.47929	0	0.908073	0.831361	0.845943	0.838969	0.626585	0.892223	0.460059	0.845943	1	0.843407	0.928994	0	0.87257	0.828825	0.842139	0.926458
465	/pickett_centaur/project/Moulton_JHT/test/make_tables/OG0008923.fna	2485	0.657143	0	0.669215	0.655936	0.589537	0.660765	0.655936	0.661972	0.646278	0.663179	1	0.666801	0.668008	0.665594	0.670423	0	0.651107	0.640241	0.654728	0.668008	0.632998
466	/pickett_centaur/project/Moulton_JHT/test/make_tables/OG0008924.fna	3388	0.713105	0.356257	0.721665	0.332054	0	0.832645	0.688902	0.605077	0.783943	0.732586	1	0.205726	0	0.690083	0.669421	0.659681	0.634298	0.822019	0.58412	0.719894	0.750295
467	/pickett_centaur/project/Moulton_JHT/test/make_tables/OG0008925.fna	2209	0.790856	0.793572	0.583069	0.789498	0	0.785423	0.418742	0.671344	0.792214	0.789498	0.786781	0	0.986419	0.982345	1	0.790856	0.785423	0.79493	0.786781	1	0.818017
468	/pickett_centaur/project/Moulton_JHT/test/make_tables/OG0008926.fna	1477	0.973595	0.924848	0.997969	0.979689	0	0.969533	0.967502	0.967502	0.955315	0.991875	0.872038	0.662153	0.995938	0.991875	0.995938	0.967502	1	0.987813	0.987813	0.991875	0.995938
469	/pickett_centaur/project/Moulton_JHT/test/make_tables/OG0008930.fna	2236	0.749106	0.749106	0.978533	0.711091	0	0.626565	0.750447	0.753131	1	0.750447	0.777281	0.30322	0.753131	0.753131	0.753131	0.758497	0	0.792039	0.749106	0.753131	0.796064
470	/pickett_centaur/project/Moulton_JHT/test/make_tables/OG0008934.fna	2725	0.758899	0.731376	0.758532	0.584954	0	0.758899	0.708257	0.765505	0.68844	0.712661	0	0.352661	1	0.929541	0.74789	0.743486	0.754495	0.782018	0.758899	0.89211	0.766606
471	/pickett_centaur/project/Moulton_JHT/test/make_tables/OG0008935.fna	2296	0.562282	0.442073	0.444686	0.44338	0	0.43946	0.43554	0.44338	0.445993	0.442073	0.44338	0	0.444686	0.444686	0.444686	0.444686	0.44338	1	0.442073	0.444686	0.43946
472	/pickett_centaur/project/Moulton_JHT/test/make_tables/OG0008936.fna	1618	0.829419	0.736712	0.829419	0.829419	0	0.829419	0.829419	0.829419	0.829419	0.829419	1	0.831273	0.829419	0.829419	0.829419	0.829419	0.827565	0.831273	0.829419	0.829419	0.83869
473	/pickett_centaur/project/Moulton_JHT/test/make_tables/OG0008937.fna	634	1	1	1	0.824921	1	1	1	1	1	0.913249	1	0.739748	1	1	1	1	1	1	1	1	0
474	/pickett_centaur/project/Moulton_JHT/test/make_tables/OG0008939.fna	2196	0.340619	0	0.281876	0.437614	0.308743	0.340619	0.340619	0.340619	0.3898	0.385701	0.339253	0.21357	0.340619	0.430783	0.258197	0.176685	1	0.535974	0.340619	0.340619	0.340619
475	/pickett_centaur/project/Moulton_JHT/test/make_tables/OG0008942.fna	1069	0.593078	0.622077	0.593078	0.593078	0	0.593078	0.593078	0.593078	0.593078	0	0.601497	0.603368	0.593078	0.593078	1	0.593078	0.593078	0.595884	0.593078	0.593078	0.595884
476	/pickett_centaur/project/Moulton_JHT/test/make_tables/OG0008945.fna	691	0.361795	0.361795	0.361795	0.361795	0	0.361795	0.361795	0.361795	0.361795	0	0.357453	0.296671	0.991317	0.913169	1	0.361795	0.361795	0.361795	0.361795	0.361795	0.361795
477	/pickett_centaur/project/Moulton_JHT/test/make_tables/OG0008947.fna	2686	0.790022	0.81869	0.58414	0.616902	0.558824	0.853686	0.733805	0.833582	0.849218	0.790022	0.868206	0.26694	0.85592	0.833582	0.85592	0.912882	0	0.853686	0.853686	1	0
478	/pickett_centaur/project/Moulton_JHT/test/make_tables/OG0008949.fna	1009	0.303271	0.303271	0.952428	0.303271	0.14668	0.303271	0	0.303271	0.303271	0	0.303271	0.194252	1	0.292369	0.273538	0.331021	0.538157	0.940535	0.303271	0.463826	0.958375
479	/pickett_centaur/project/Moulton_JHT/test/make_tables/OG0008953.fna	952	0.990546	0.795168	0	0.681723	0	0.97479	0.779412	0.905462	1	0.89916	0.763655	0.706933	0.918067	0.918067	0.918067	0.921218	0.990546	0.87395	0.918067	0.918067	0.855042
480	/pickett_centaur/project/Moulton_JHT/test/make_tables/OG0008956.fna	853	0.982415	0.933177	0.96483	0.989449	0	0.985932	0.926143	0.862837	0.906213	0.996483	1	0.855803	0.96483	0.96483	0.96483	0.989449	0.982415	0.982415	0.855803	0.96483	0.978898
481	/pickett_centaur/project/Moulton_JHT/test/make_tables/OG0008962.fna	1585	1	0.814511	0.820189	0.90347	0.799369	0.810726	0	0.818297	0.82776	0.871293	0.793691	0.815773	0.820189	0.820189	0.820189	0.82776	0.812618	0.886435	0.869401	0.820189	0
482	/pickett_centaur/project/Moulton_JHT/test/make_tables/OG0008963.fna	1381	0.572049	0.593773	0.556843	0.578566	0.265749	0.541636	0	0.608979	0.561188	0.626358	0.543809	1	0	0.556843	0.556843	0.56336	0.83273	0.582911	0.565532	0.556843	0.576394
483	/pickett_centaur/project/Moulton_JHT/test/make_tables/OG0008966.fna	628	0.675159	0.856688	0.565287	1	0	0.789809	0.627389	0.417197	0.856688	0.627389	0.856688	0	0.675159	0.675159	0.675159	0.856688	0.875796	0.856688	0.656051	0.675159	0.856688
484	/pickett_centaur/project/Moulton_JHT/test/make_tables/OG0008967.fna	5272	0.664833	0.513088	0.715668	0.554628	0	0.628983	0.607739	0.71434	0.902693	0.725152	0.714909	0	1	0.992033	0.73824	0.704097	0.521624	0.994879	0.890933	0.737671	0.591426
485	/pickett_centaur/project/Moulton_JHT/test/make_tables/OG0008968.fna	1165	0.943348	0.863519	0.909871	0.920172	0.536481	0.933047	0.961373	0.925322	1	0.953648	0	0.915021	0.909871	0.909871	0.909871	0.9897	0.966524	0.992275	0.933047	0.909871	0.981116
486	/pickett_centaur/project/Moulton_JHT/test/make_tables/OG0008971.fna	1108	0.867329	0.810469	0.880866	0.579422	0	0.913357	0.883574	0.878159	0.853791	0.834838	0.888989	0.306859	0.880866	0.880866	0.880866	0.907942	1	0.867329	0.788809	1	0.867329
487	/pickett_centaur/project/Moulton_JHT/test/make_tables/OG0008972.fna	664	0.801205	0.796687	0	0.796687	0.733434	0.918675	0.796687	0.796687	0.887048	0.813253	0.76506	0.371988	0.796687	0.796687	0.796687	0.796687	0.796687	1	0.878012	0.796687	0
488	/pickett_centaur/project/Moulton_JHT/test/make_tables/OG0008973.fna	1627	0.384143	0.225569	0.415489	0.415489	0	0.376767	0.415489	0.415489	1	0.415489	0.422864	0.534726	0.415489	0.415489	0.415489	0.415489	0.391518	0.415489	0.415489	0.415489	0.415489
489	/pickett_centaur/project/Moulton_JHT/test/make_tables/OG0008978.fna	3706	0.852671	0.779007	0.925526	0	0.751484	0.932002	0.927145	0.93605	0.928764	0.947383	0.802482	0	0.843227	0.837021	0.926336	0.922288	0.618726	1	0.932002	0.927145	0.940097
490	/pickett_centaur/project/Moulton_JHT/test/make_tables/OG0008979.fna	1114	0.62298	0.552962	0.56912	0.361759	0	0.587971	0.561041	0.617594	1	0	0.935368	0.625673	0.56912	0.56912	0.56912	0.582585	0.631059	0.975763	0.571813	0.56912	0.641831
491	/pickett_centaur/project/Moulton_JHT/test/make_tables/OG0008981.fna	1543	0.434219	0.254051	0.494491	0.434219	0	0.434219	0.517822	0.405055	0.399222	0.813351	0.422553	0.241737	0.533377	0.546986	0.434219	1	0.432275	0.432275	0.434219	0.488658	0
492	/pickett_centaur/project/Moulton_JHT/test/make_tables/OG0008983.fna	4704	0.521896	0.464286	0.514243	0.521259	0.393707	0.578656	0.536565	0.526361	0.516794	0.978529	0.54358	0	0.515519	0.515519	0.593963	1	0.517432	0.505315	0.550595	0.512968	0.511054
493	/pickett_centaur/project/Moulton_JHT/test/make_tables/OG0008986.fna	6112	0.313482	0.295648	0.319208	0.0939136	0.292703	0.322153	0.317899	0.301538	0.308901	0.244601	0.299084	0	0.319208	0.319208	0.321171	0.608802	1	0.420812	0.321662	0.319208	0.391852
494	/pickett_centaur/project/Moulton_JHT/test/make_tables/OG0008987.fna	892	0.98991	0.862108	0.862108	0.939462	0.855381	0.797085	0	0.862108	0.862108	0.862108	0.831839	0	0.862108	0.929372	0.862108	1	0.785874	0.98991	0.862108	0.862108	0.862108
495	/pickett_centaur/project/Moulton_JHT/test/make_tables/OG0008991.fna	3895	1	0.638511	0.839024	0.784082	0.727343	0.804365	0.781772	0.839795	0.405392	0.849037	0.732478	0.235944	0.837484	0.782542	0.856739	0.793582	0	0.96457	0	0.657253	0.604108
496	/pickett_centaur/project/Moulton_JHT/test/make_tables/OG0008994.fna	2815	0.838721	1	0.987211	0.900888	0.819893	0.900888	0	0.889165	0.937123	0.905151	0.899822	0.386856	0.900888	0.900888	0.889165	0.900888	0.900888	0.926465	0.899467	0.828419	0.900888
497	/pickett_centaur/project/Moulton_JHT/test/make_tables/OG0008996.fna	1753	0.946378	0.713634	0.98688	0.576155	0.961209	0.922989	0.994866	0.914432	0.897319	0.993155	0.982886	0.776383	0.938391	0.98688	0.98688	1	0.993155	0.996577	0.861951	0.98688	0
498	/pickett_centaur/project/Moulton_JHT/test/make_tables/OG0008998.fna	1366	0.75183	0	0	0.422401	0.444363	0.409224	0.644217	0.413616	0.338946	0.402635	0.622255	0.404832	0.415813	0.415813	0.415813	0.338946	0.360908	1	0.409224	0.415813	0.402635
499	/pickett_centaur/project/Moulton_JHT/test/make_tables/OG0008999.fna	2362	0.692633	0.507197	0.76757	0.897121	0.489416	0.833616	0.853937	0.856478	0.853937	0.847587	0.509738	0.745555	1	0.796359	0.65834	0.828535	0	0.874259	0.839966	0.88696	0.904742
500	/pickett_centaur/project/Moulton_JHT/test/make_tables/OG0009001.fna	550	0.869091	0.7	0.874545	0.847273	0.689091	0.656364	0	0.852727	0.956364	0	0.672727	0.278182	0.88	0.88	0.874545	0.896364	0.858182	0.989091	0.645455	0.885455	1
501	/pickett_centaur/project/Moulton_JHT/test/make_tables/OG0009002.fna	1804	0.3398	0.394678	0.441242	0	0.299335	0.333149	0.314302	0.374723	0.376386	0.296563	0.364745	0	0.514412	0.314302	0.379712	1	0.314302	0.411308	0.314302	0.449557	0.539357
502	/pickett_centaur/project/Moulton_JHT/test/make_tables/OG0009004.fna	2182	0.682401	0.58066	0.685151	0.703025	0.296059	0.683776	0.672777	0.690651	0	0.621907	0.406049	0	0.685151	0.685151	0.685151	0.700275	0.433089	0.780018	0.689276	0.683776	1
503	/pickett_centaur/project/Moulton_JHT/test/make_tables/OG0009005.fna	4915	0.362767	0	0.82177	0	0.228688	0.62177	0.599593	0.849237	0.41587	0.746897	0.754018	0.523906	0.755849	0.785148	1	0.709461	0.546287	0.85412	0.807121	0.698474	0.216277
504	/pickett_centaur/project/Moulton_JHT/test/make_tables/OG0009006.fna	3844	0.158689	0.41077	0.342092	0.342092	0.378772	0.421696	0.341311	0.341311	0.490375	0.367066	0.425598	0	0.342092	0.342092	0.342092	1	0	0.391259	0.349896	0.342092	0.391259
505	/pickett_centaur/project/Moulton_JHT/test/make_tables/OG0009007.fna	2074	0.610897	0.220347	0.519769	0.600771	0	0.732401	0.743973	0.732401	0.739634	0.610897	0.851013	0	0.722276	0.722276	0.722276	0.801832	0.733848	0.702025	0.732401	0.722276	1
506	/pickett_centaur/project/Moulton_JHT/test/make_tables/OG0009008.fna	2146	0.682665	0.558714	0.685461	0.638397	0	0.66589	0.684063	1	0.667288	0.66589	0.647717	0	0.721808	0.685461	0.818267	0.66589	0.66589	0.66589	0.66589	0.795899	0.66589
507	/pickett_centaur/project/Moulton_JHT/test/make_tables/OG0009009.fna	2392	0.405518	0.507107	0	0.746656	0	0.397993	0.384197	0.406773	0.382943	0.391722	0.548495	0.390468	0.401756	1	0.408027	0.421823	0.400502	0.391722	0.794314	0.478261	0.391722
508	/pickett_centaur/project/Moulton_JHT/test/make_tables/OG0009014.fna	1672	0.955144	0.604067	0.894139	0.47488	0	0.953349	0.687799	0.953349	0.953349	0.955144	1	0.393541	0.953349	0.953349	0.953349	0.897727	0.809809	0.955144	0.953349	0.953349	0.953349
509	/pickett_centaur/project/Moulton_JHT/test/make_tables/OG0009015.fna	1931	0.396686	0.255308	0	0.0999482	0.253755	0.949767	0.239254	0.860176	0.305023	0.384257	0.651476	0.280166	0.341792	0.457276	1	0.900052	0.255308	0.270844	0.559814	0.682548	0.276023
510	/pickett_centaur/project/Moulton_JHT/test/make_tables/OG0009017.fna	652	0.944785	0	0.940184	0.944785	0	0.940184	0.673313	0.852761	0.944785	0.944785	0.92638	0.943252	0.940184	1	0.843558	0.949387	0.944785	0.944785	0.949387	0.940184	0.949387
511	/pickett_centaur/project/Moulton_JHT/test/make_tables/OG0009018.fna	1777	0.748452	0.672482	0.765335	0.444007	0.550929	0.748452	0.858188	0.756894	0	0.915588	0.765335	0.0551491	0.765335	0.765335	0.765335	0.821047	0.802476	0.940912	0	0.761958	1
512	/pickett_centaur/project/Moulton_JHT/test/make_tables/OG0009019.fna	1439	0.947186	1	0.909659	0.963864	0	0.90132	0.90132	0.938846	0.932592	0.947186	0.838777	0	0.965949	0.909659	0.961779	0.957609	0.936762	0.915914	0.928423	0.909659	0.915914
513	/pickett_centaur/project/Moulton_JHT/test/make_tables/OG0009021.fna	973	0.602261	0.941418	0.984584	0.984584	0	1	0.971223	0.966084	0.944502	0.975334	0.978417	0.715313	0.987667	0.987667	0.984584	0.972251	0.947585	0.956835	0.987667	0.984584	0.953751
514	/pickett_centaur/project/Moulton_JHT/test/make_tables/OG0009022.fna	2062	0.626576	0	0.899612	0.691562	0	0.986906	0.641125	0.641125	0.652279	0.921435	0.983996	0.726479	1	0.868089	0.901067	0.901067	0.729389	0.962173	0.698836	0.837051	0.838991
515	/pickett_centaur/project/Moulton_JHT/test/make_tables/OG0009023.fna	3421	0.124233	0	0.247588	0.123063	0	0.462438	0.204326	0.280035	0.291435	0.344928	1	0.32739	0.139725	0.267758	0.260158	0.430868	0.340544	0.166033	0.261619	0.260158	0.138264
516	/pickett_centaur/project/Moulton_JHT/test/make_tables/OG0009024.fna	679	0.982327	0.969072	0.92489	0.731959	0.977909	0.982327	0.982327	0.982327	0.982327	0.982327	1	0.826215	0.92489	0.805596	0	0.982327	0.982327	0.982327	0.982327	0.92489	0.982327
517	/pickett_centaur/project/Moulton_JHT/test/make_tables/OG0009025.fna	1579	0.162761	0.19506	0.240025	0.169728	0.19316	0.162761	0.158961	0.158961	0.162761	0.158961	0.19886	0.158961	0.200127	0.166561	0.166561	0.333122	0	1	0.177327	0.166561	0.576314
518	/pickett_centaur/project/Moulton_JHT/test/make_tables/OG0009029.fna	1117	0.959714	0	0.84154	0.487019	0.591764	0.644584	0.828111	0.728738	0.52462	1	0.871083	0.129812	0.723366	0.723366	0.755595	0.669651	0.715309	0.798568	0.774396	0.779767	0
519	/pickett_centaur/project/Moulton_JHT/test/make_tables/OG0009030.fna	4753	0.814433	0.271408	0.3745	0.800968	0.264044	0.69009	0.765201	0.867452	0.652851	0.748159	1	0	0.902798	0.966337	0.873554	0.950137	0.741847	0.78098	0.781612	0.42773	0.769619
520	/pickett_centaur/project/Moulton_JHT/test/make_tables/OG0009031.fna	2455	0.762933	0.529939	0	0.761711	0.632994	0.766599	0.764155	0.776375	0.756823	0.804481	0.802037	0	0.819145	0.860692	0.881466	0.842363	0.831365	0.909572	0.803259	0.764969	1
521	/pickett_centaur/project/Moulton_JHT/test/make_tables/OG0009032.fna	3376	0.3984	0.381517	0.377073	0.34064	0	1	0.393957	0.334419	0.339751	0.394846	0.37263	0	0.393069	0.337974	0.393069	0.394846	0.391291	0.404621	0.393957	0.393069	0.404621
522	/pickett_centaur/project/Moulton_JHT/test/make_tables/OG0009040.fna	1021	0.77669	1	0	0.77669	0.944172	0.764936	0.612145	0.779628	0.77669	0.794319	0.800196	0	0.688541	0.779628	0.77669	0.761998	0.756121	0.767875	0.756121	0.779628	0.767875
523	/pickett_centaur/project/Moulton_JHT/test/make_tables/OG0009042.fna	1960	0.856122	0.813265	0.879082	0.941837	0.752041	0.882143	0.891327	0.94949	0.865306	0.869898	1	0	0.879082	0.943367	0.920408	0.87449	0	0.905102	0.886735	0.955612	0.978571
524	/pickett_centaur/project/Moulton_JHT/test/make_tables/OG0009044.fna	2389	0.757639	0.623273	0.609041	0.625785	0.627041	0.624529	0.624529	0.628296	0.624529	0.674759	0	0	0.616995	0.616995	0.616995	0.844286	0.604437	1	0.624529	0.595647	0.595647
525	/pickett_centaur/project/Moulton_JHT/test/make_tables/OG0009046.fna	1078	0.766234	0	0.738404	0	0.738404	0.738404	0.738404	0.738404	0.738404	0.738404	0.935993	0.683673	0.738404	0.738404	0.738404	0.568646	0.735622	0.738404	0.738404	0.738404	1
526	/pickett_centaur/project/Moulton_JHT/test/make_tables/OG0009048.fna	3442	0.735038	0.631028	0	0	0.748112	0.724579	0.73068	0.737653	0.817838	0.738524	0.687972	0.605752	0.644393	0.644393	0.644393	0.743754	0.671412	1	0.724579	0.644393	0.934631
527	/pickett_centaur/project/Moulton_JHT/test/make_tables/OG0009050.fna	3781	0.38191	0.379529	0.380323	0	0.377942	0.380323	0.381116	1	0.381116	0.381116	0.377942	0	0.342766	0.380323	0.380323	0.381116	0.441418	0.377942	0.380323	0.380323	0.377942
528	/pickett_centaur/project/Moulton_JHT/test/make_tables/OG0009054.fna	1213	0.695796	0	0.720528	0	0.619126	0.705688	0.705688	0.727947	0.713108	0.715581	0.779885	0.186315	0.723001	0.718054	0.73042	1	0.718054	0.727947	0.705688	0.718054	0.727947
529	/pickett_centaur/project/Moulton_JHT/test/make_tables/OG0009055.fna	838	0.98568	0.98568	0	0.98568	0.98568	0.98568	0.98568	0.98568	0.959427	0	1	0.98568	0.881862	0.957041	0.957041	0.98568	0.97852	0.97852	0.98568	0.957041	0.97852
530	/pickett_centaur/project/Moulton_JHT/test/make_tables/OG0009056.fna	2821	0.355548	0	0.280043	0.280043	0.280043	0.280043	1	0.280043	0.281106	0.280043	0.280043	0.28855	0.280043	0.280043	0.280043	0.281106	0.280043	0.281106	0.280043	0.280043	0.281106
531	/pickett_centaur/project/Moulton_JHT/test/make_tables/OG0009060.fna	6115	0.60507	0.58103	0.591333	0.587408	0.349469	0.882747	0.572363	1	0.594767	0.60507	0.504988	0	0.591333	0.590352	0.591823	0.575634	0	0.557972	0.587408	0.589861	0.562878
532	/pickett_centaur/project/Moulton_JHT/test/make_tables/OG0009061.fna	7108	1	0.507456	0.518852	0.51632	0	0.521384	0.989449	0.51843	0.518852	0.52054	0.503658	0.345808	0.519274	0.518852	0.517164	0.997046	0	0.519696	0.44879	0.517164	0.519696
533	/pickett_centaur/project/Moulton_JHT/test/make_tables/OG0009063.fna	1426	0.946003	0.76648	0.86115	0.86115	0	0.934783	0.692146	0.857644	0.974755	0.86115	0.86115	0	1	0.924264	0.882188	0.86115	0.76648	0.86115	0.86115	0.86115	0.86115
534	/pickett_centaur/project/Moulton_JHT/test/make_tables/OG0009064.fna	910	0.812088	0	0.887912	0.845055	0	0.808791	0.808791	0.808791	0.887912	0.815385	0.815385	0.759341	0.775824	0.887912	0.983516	0.815385	1	0.917582	0.808791	0.887912	0.920879
535	/pickett_centaur/project/Moulton_JHT/test/make_tables/OG0009065.fna	643	1	0.486781	0.706065	0.706065	0.460342	0.7014	0.7014	0.7014	0.706065	0.734059	0.822706	0.474339	0.706065	0.948678	0.706065	0.710731	0	0.7014	0.474339	0.883359	0.7014
536	/pickett_centaur/project/Moulton_JHT/test/make_tables/OG0009067.fna	2090	0.410048	0	0.58756	0.511483	0.432057	0.58756	0.586124	0.686603	0.511483	0.511483	0	0.607656	0.716746	0.58756	0.709569	0.651196	0.752632	0.81866	0.512919	0.58756	1
537	/pickett_centaur/project/Moulton_JHT/test/make_tables/OG0009068.fna	544	0.867647	0	0.867647	0.867647	0	0.867647	0.867647	0.867647	1	0.867647	0.867647	0.867647	0.867647	0.867647	0.867647	0.867647	0.867647	0.867647	0.867647	0.867647	0.867647
538	/pickett_centaur/project/Moulton_JHT/test/make_tables/OG0009069.fna	1237	0.696847	0.699272	0.94422	0.708973	0.590137	0.939369	0.939369	1	0.939369	0	0.636217	0.665319	0.791431	0.691997	0.711399	0.939369	0.699272	0.721099	0.939369	0	0.723525
539	/pickett_centaur/project/Moulton_JHT/test/make_tables/OG0009070.fna	658	1	0.886018	0.899696	0.68541	0.890578	0.899696	0.899696	0.899696	0.899696	0.899696	0.913374	0.899696	0	0.899696	0.899696	0.899696	0.899696	0.899696	0.899696	0.899696	0.68541
540	/pickett_centaur/project/Moulton_JHT/test/make_tables/OG0009073.fna	1436	0.546657	0	0.702646	0	0.473538	0.546657	0.581476	0.683844	0.562674	0.538301	0.648329	0.309889	0.924095	0.708217	0.777855	0.550836	0.56546	0.700557	0.702646	1	0.698468
541	/pickett_centaur/project/Moulton_JHT/test/make_tables/OG0009074.fna	1444	0.407895	0.236842	0.392659	0.373961	0.17313	0.399584	0.373961	0.426593	0.628116	0.369806	0.547091	0.372576	0.904432	0.390582	0.75	1	0.711219	0.451524	0	0.50554	0.572022
542	/pickett_centaur/project/Moulton_JHT/test/make_tables/OG0009077.fna	4300	0.470465	0.478837	0.470465	0.471163	0.482326	0.879302	0.622093	0.470465	0.890465	0.470465	0.485116	0	0.415349	0.470465	0.470465	1	0.473256	0.462791	0.877907	0.470465	0
543	/pickett_centaur/project/Moulton_JHT/test/make_tables/OG0009079.fna	469	0.795309	0.795309	0.795309	0.795309	0.680171	0.948827	0.827292	0.795309	0.795309	0	0.795309	0.533049	0	0.795309	0.795309	0.795309	0.974414	1	0.469083	0.795309	0.795309
544	/pickett_centaur/project/Moulton_JHT/test/make_tables/OG0009080.fna	2764	0.471418	0.446454	0.467077	0.441389	0.44356	0.463821	0	0.44356	0.459479	0.581042	0.725398	0.44356	0.44356	0.497467	0.44356	0.459479	0.483357	1	0.44356	0.497467	0.500724
545	/pickett_centaur/project/Moulton_JHT/test/make_tables/OG0009082.fna	1063	0.898401	0.918156	0	0.88429	0.421449	0.892756	0.88429	0.878645	0.864534	0.895579	1	0.261524	0.878645	0.878645	0.878645	0.892756	0	0.898401	0.889934	0.878645	0.898401
546	/pickett_centaur/project/Moulton_JHT/test/make_tables/OG0009084.fna	1573	0.689129	0.597584	0.595677	0.617292	0.492689	0.601399	0.601399	0.828353	0.73808	1	0.483153	0	0.603306	0.603306	0.603306	0.935156	0.618563	0.940877	0	0.603306	0.839797
547	/pickett_centaur/project/Moulton_JHT/test/make_tables/OG0009085.fna	2266	0.785525	0.31421	0.669903	0.683583	0	0.60812	0.581642	0.556487	0.637246	0.565313	1	0.668579	0.757723	0.669903	0.777582	0.669903	0.651809	0.770962	0.635481	0.705649	0
548	/pickett_centaur/project/Moulton_JHT/test/make_tables/OG0009087.fna	1375	0.394909	0	0.581091	0.954182	0.814545	0.610909	0.620364	0.956364	0.610909	0	0.960727	0.562182	0.956364	0.637818	0.956364	0.610909	0.956364	1	0.578909	0.956364	0.958545
549	/pickett_centaur/project/Moulton_JHT/test/make_tables/OG0009088.fna	1210	0.655372	0.652893	0.655372	0	0	0.655372	0.655372	0.655372	0.655372	0.655372	0.752066	0.243802	0.655372	0.655372	0.655372	1	0.657851	0.665289	0.655372	0.655372	0.660331
550	/pickett_centaur/project/Moulton_JHT/test/make_tables/OG0009089.fna	1783	0.959619	0.91419	0.996635	1	0.575996	0.952888	0.949523	0.998317	0.952888	0.959619	0.936063	0	0.996635	0.996635	0.996635	0.949523	0	0.964666	0.956254	0.996635	0.983174
551	/pickett_centaur/project/Moulton_JHT/test/make_tables/OG0009090.fna	5881	0.900017	0.757694	0.761265	0.91328	0.726577	0.906649	0.922972	0.900527	0.907669	0.732188	1	0	0.724367	0.776569	0.902057	0.91175	0	0.929094	0.900017	0.78065	0.918891
552	/pickett_centaur/project/Moulton_JHT/test/make_tables/OG0009091.fna	1393	0.661881	0.661881	0	0	0.551328	0.737258	0.661881	0.661881	0.737258	0.715721	0.730797	0.248385	0.661881	0.661881	1	0.946159	0.737258	0.75664	0.661881	0.661881	0.89878
553	/pickett_centaur/project/Moulton_JHT/test/make_tables/OG0009092.fna	2023	0.994068	0.986653	0	0.987148	0.954029	0.998517	0.992585	0.992585	0.988136	0.992585	0.952546	0	0.992585	0.992585	0.992585	0.991102	0.985171	0.997034	0.989619	0.992585	1
554	/pickett_centaur/project/Moulton_JHT/test/make_tables/OG0009093.fna	1386	0.740981	0.747475	0.740981	0	0.74531	0.740981	1	0.740981	0.740981	0.740981	0.719336	0.1443	0	0.740981	0.740981	0.740981	0.683261	0.74531	0.675325	0.740981	0.74531
555	/pickett_centaur/project/Moulton_JHT/test/make_tables/OG0009094.fna	2512	0.27508	0.273885	0	0.27508	0	0.27508	0.27508	0.27508	0.27508	0.27508	0.272691	0.337182	0.27508	0.27508	0.27508	0.27508	0.27508	1	0.216561	0.27508	0.27508
556	/pickett_centaur/project/Moulton_JHT/test/make_tables/OG0009096.fna	955	0.905759	0.905759	0.573822	0.905759	0	0.905759	0.905759	0.905759	0.905759	1	0	0.535079	0.960209	0.905759	0.905759	0.905759	0.905759	0.905759	0.990576	0.905759	0.905759
557	/pickett_centaur/project/Moulton_JHT/test/make_tables/OG0009099.fna	2245	0.969265	0.617817	0.651225	0.651225	0.492205	0.651225	0.651225	0.647216	0.96392	1	0	0	0.640535	0.651225	0.640535	0.641871	0.651225	0.617817	0.969265	0.651225	0.617817
558	/pickett_centaur/project/Moulton_JHT/test/make_tables/OG0009101.fna	1672	0.856459	0.406699	0.944378	0.408493	0	0.860048	0.861244	0.83134	0.901316	0.824163	0.852871	0	0.904904	0.904904	1	0.876196	0.836722	0.822368	0.838517	0.897727	0.822368
559	/pickett_centaur/project/Moulton_JHT/test/make_tables/OG0009102.fna	598	0.279264	0.408027	0.70903	0.279264	0	0.279264	0.934783	0.279264	0.279264	0.337793	1	0.914716	0.279264	0.279264	0.279264	0.397993	0	0.518395	0.668896	0.279264	0.292642
560	/pickett_centaur/project/Moulton_JHT/test/make_tables/OG0009103.fna	1762	0.557321	0	0.557321	0.629966	0.559024	0.557321	0.557321	0.557321	0.557321	0.557321	0.538593	0.359818	0.557321	0.557321	0.557321	0.557321	0	1	0.50454	0.700341	0.588536
561	/pickett_centaur/project/Moulton_JHT/test/make_tables/OG0009106.fna	4285	1	0.607235	0.708051	0.445274	0.385998	0.630338	0.442707	0.630338	0.624737	0.511319	0.710152	0	0.612835	0.612835	0.722054	0.646441	0	0.687048	0.654842	0.616336	0.678646
562	/pickett_centaur/project/Moulton_JHT/test/make_tables/OG0009107.fna	2797	0.641759	0.609582	0.639614	0.640686	0	0.639614	0.642832	0.639614	0.644977	0	1	0.637469	0.639614	0.639614	0.639614	0.642832	0.628888	0.646049	0.639614	0.639614	0.661065
563	/pickett_centaur/project/Moulton_JHT/test/make_tables/OG0009114.fna	1957	0.765457	0	0.377619	0.382218	0.334696	0.445069	0.376086	1	0.376086	0.376086	0.803781	0.376086	0.396014	0.396014	0.377108	0.501788	0.918242	0.783853	0.487992	0.377619	0.405212
564	/pickett_centaur/project/Moulton_JHT/test/make_tables/OG0009115.fna	3622	0.858366	0.761182	0.639978	0.62921	0.387907	0.874931	0.824406	0.966041	0.490337	0	0.690226	0.223081	1	0.711209	0.832689	0.847598	0	0.875759	0.802043	0.839315	0.831861
565	/pickett_centaur/project/Moulton_JHT/test/make_tables/OG0009116.fna	3286	0.629337	0	0.63025	0.405965	0.542909	0.979002	0.638466	0.639379	0.637553	0.639379	0.613816	0.607425	0.63025	0.63025	0.9507	1	0.898661	0.675898	0.716372	0.63025	0.63664
566	/pickett_centaur/project/Moulton_JHT/test/make_tables/OG0009117.fna	1984	1	0.995464	0.998488	0.998488	0	1	1	0.998488	0.998488	1	0.993952	0.425403	0.998488	0.998488	0.998488	1	0.998488	1	1	0.998488	0.941028
567	/pickett_centaur/project/Moulton_JHT/test/make_tables/OG0009118.fna	706	1	0	0.995751	0.995751	0.42068	0.681303	0.995751	0.991501	0.987252	0	0.987252	0.471671	0.995751	0.995751	0.995751	1	0.443343	0.736544	0.995751	0.847025	0.991501
568	/pickett_centaur/project/Moulton_JHT/test/make_tables/OG0009119.fna	4156	0.836141	0.849134	0.836141	0.969442	0	0.833975	0.823147	0.836141	0.752647	0.807026	0.397979	0.657363	0.836141	0.836141	1	0.839028	0.659528	0.818816	0	0.694658	0.815207
569	/pickett_centaur/project/Moulton_JHT/test/make_tables/OG0009121.fna	1237	0.99515	0.924818	0.983023	1	0	0.968472	0.970897	0.992724	0.973323	0.990299	1	0.708973	0.983023	0.983023	0.990299	0.987874	0.932094	0.94907	0.975748	0.656427	0
570	/pickett_centaur/project/Moulton_JHT/test/make_tables/OG0009123.fna	1750	0.523429	0.526857	0.501143	0.523429	0.525143	0.523429	0.523429	0.523429	0.523429	0.523429	1	0	0.523429	0.523429	0.523429	0.564571	0.523429	0.525143	0.523429	0.566857	0.525143
571	/pickett_centaur/project/Moulton_JHT/test/make_tables/OG0009124.fna	1885	0.976127	0.988859	0.985676	0.858355	0	0.982493	0.980902	1	0.974536	0.984085	0.966578	0	0.872679	0.874271	0.871088	0.974536	0.971353	0.992042	0.97931	0.993634	0.990451
572	/pickett_centaur/project/Moulton_JHT/test/make_tables/OG0009125.fna	4348	0.317157	0.405474	0.382245	0.470101	0	0.49839	0.893974	1	0.49977	0.49632	0.413523	0.396964	0.417663	0.417663	0.50046	0.50322	0	0.50322	0.49977	0.417663	0.519089
573	/pickett_centaur/project/Moulton_JHT/test/make_tables/OG0009127.fna	1426	0.848527	0.530154	0.701262	0.530154	0.530154	0.671809	0	0.701262	0.530154	0.530154	0.701262	0.701262	0.701262	0.558205	0.701262	0.873773	0.510519	1	0.471248	0.701262	0
574	/pickett_centaur/project/Moulton_JHT/test/make_tables/OG0009129.fna	976	0.929303	0	0.932377	0.535861	0.419057	0.830943	0.765369	0.901639	0.901639	0.935451	0	0.724385	0.932377	0.901639	0.901639	0.901639	0.781762	1	0.821721	0.901639	0.987705
575	/pickett_centaur/project/Moulton_JHT/test/make_tables/OG0009130.fna	3337	0.779742	0	0.670962	0	0.333833	0.561283	0.474678	0.66377	0.732994	0.715912	0.521726	0.232245	0.66377	0.77255	1	0.618819	0.433323	0.780641	0.528019	0.627809	0.729098
576	/pickett_centaur/project/Moulton_JHT/test/make_tables/OG0009131.fna	3754	0.59643	0.613213	0.626798	0.545285	0.528503	0.613745	0.543687	0.543687	0.620405	0.627597	0.612413	0.224028	0.543687	0.626798	0.610815	0.593767	0	0.543687	0	1	0.601225
577	/pickett_centaur/project/Moulton_JHT/test/make_tables/OG0009134.fna	2044	0.733855	0.768102	0.926614	0.964775	0	0.860568	0.860568	0.860568	0.926614	0.926614	1	0	0.926614	0.926614	0.926614	0.926614	0.94863	0.96184	0.860568	0.926614	0.923679
578	/pickett_centaur/project/Moulton_JHT/test/make_tables/OG0009135.fna	697	0.944046	0.522238	0.525108	0.522238	0.536585	0.703013	0.522238	0.522238	0.395983	0.944046	1	0.638451	0	0.473458	0.522238	0.743185	0.532281	0.685796	0	0.522238	0.74175
579	/pickett_centaur/project/Moulton_JHT/test/make_tables/OG0009136.fna	2245	0.710022	0.506904	0.505568	0.329176	0.400891	0.955902	0.666815	0.894432	0.919822	0	0.926503	0	0.640535	0.805345	1	0.678842	0.505568	0.803563	0.505568	0.505568	0.895768
580	/pickett_centaur/project/Moulton_JHT/test/make_tables/OG0009137.fna	1903	1	0.938518	0.765108	0.448765	0.440357	0.995271	0.992118	0.839201	0.918024	0.63216	0	0.9732	0.965318	0.935365	0.979506	0.732002	0.970047	0.730426	0.982659	0.735155	0.869154
581	/pickett_centaur/project/Moulton_JHT/test/make_tables/OG0009138.fna	3265	0.359571	0.295253	0.485452	0.888821	0	0.359571	0.313017	0.499234	0.358652	0.36049	0.359571	0.163859	0.359571	0.359571	0.359571	0.358652	0.17611	1	0.943951	0.359571	0.359571
582	/pickett_centaur/project/Moulton_JHT/test/make_tables/OG0009139.fna	751	0.864181	0.948069	0.552597	0.75233	0	0.552597	0.876165	0.920107	0.924101	0.908123	0.900133	0.712383	0.920107	0.920107	0.920107	0.920107	0.756325	1	0.693742	0.920107	0.832224
583	/pickett_centaur/project/Moulton_JHT/test/make_tables/OG0009140.fna	487	1	0.765914	0.969199	0.328542	0	0.673511	0.702259	0.728953	0.759754	0.778234	0	0.737166	0.969199	0.969199	0.969199	0.759754	0.753593	0.741273	0.679671	0.759754	0.759754
584	/pickett_centaur/project/Moulton_JHT/test/make_tables/OG0009142.fna	2447	0.256641	1	0.256641	0.375562	0.256641	0.256641	0.256641	0.256641	0.256641	0.256641	0	0	0.256641	0.256641	0.256641	0.256641	0.256641	0.910094	0.256641	0.256641	0.256641
585	/pickett_centaur/project/Moulton_JHT/test/make_tables/OG0009143.fna	1713	0.496205	0	0.508465	0.525394	0.451839	0.657326	0.552248	0.64857	0.504962	0.8885	0.429656	0.525978	0.508465	0.508465	0.511967	1	0.517221	0.524227	0.490952	0.510216	0.522475
586	/pickett_centaur/project/Moulton_JHT/test/make_tables/OG0009145.fna	1056	0.944129	1	0.986742	0	0.983902	0.944129	0.944129	0.887311	0.94697	0.94697	0	0.868371	0.986742	0.986742	0.986742	0.992424	0.944129	0.890152	0.944129	0.986742	0.94697
587	/pickett_centaur/project/Moulton_JHT/test/make_tables/OG0009149.fna	1411	0.87314	0	0.887314	0.868887	0.330262	1	0.891566	0.88944	0	0.872431	0.817151	0.80652	0.88944	0.866761	0.88944	0.866761	0.855422	0.849043	0.895819	0.88944	0.906449
588	/pickett_centaur/project/Moulton_JHT/test/make_tables/OG0009150.fna	3061	0.557988	0.537406	0.555047	0	0	0.556027	0.556027	0.552107	0.557988	0.555047	1	0.395296	0.555047	0.555047	0.555047	0.557988	0.557008	0.566808	0.556027	0.555047	0.566808
589	/pickett_centaur/project/Moulton_JHT/test/make_tables/OG0009152.fna	1813	0.608935	0.831771	0.833977	0.503585	0	0.760066	0.846111	0.760066	0.945394	0.760066	0.761721	0.353558	0.918919	0.920574	0.844457	0.760066	0.709322	1	0.847766	0.88086	0.870932
590	/pickett_centaur/project/Moulton_JHT/test/make_tables/OG0009153.fna	886	0.674944	0.664786	0.607223	0.590293	0.91535	0.986456	0	1	0.962754	0.688488	0.668172	0.67833	0.698646	0.698646	0.698646	0.668172	0	0.664786	0.685102	0.698646	0.664786
591	/pickett_centaur/project/Moulton_JHT/test/make_tables/OG0009154.fna	1375	0.773091	0.64	0.773091	0.371636	0	0.773091	0.644364	0.773091	0.960727	0.936727	0.52	0	0.773091	0.956364	0.773091	0.773091	0.773091	0.794909	0.703273	0.770909	1
592	/pickett_centaur/project/Moulton_JHT/test/make_tables/OG0009155.fna	1738	0.822209	0.497699	0.842923	0.503452	0.556387	0.813579	0.813579	0.825662	0.717491	0.817031	1	0.467204	0.842923	0.777906	0.842923	0.827388	0	0.924051	0.582278	0.597814	0
593	/pickett_centaur/project/Moulton_JHT/test/make_tables/OG0009157.fna	1906	0.949633	0.971668	0.771773	0	0.666317	0.948059	0.737146	0.970094	0.979538	0.949633	0.881952	0	0.966946	0.966946	0.966946	0.979538	1	0.985834	0.948059	0.771773	0.985834
594	/pickett_centaur/project/Moulton_JHT/test/make_tables/OG0009159.fna	1315	0.931559	0	0.931559	0.689734	0.922433	0.93384	0.869962	0.931559	0.931559	0.931559	0.926996	0.793916	0.931559	0.931559	0.931559	0.812167	0	0.936122	0.931559	0.931559	1
595	/pickett_centaur/project/Moulton_JHT/test/make_tables/OG0009160.fna	3685	0.686567	0.442334	0.891452	0	0.842877	0.632836	0.666214	0.966621	0.754138	0.698779	0.653189	1	0.776119	0.774491	0.845319	0.782632	0	0.741927	0.68114	0.774491	0.75251
596	/pickett_centaur/project/Moulton_JHT/test/make_tables/OG0009161.fna	6046	0.715018	0.54995	0	0.495865	0.643897	0.72213	0.707079	0.725108	0.737512	0.718988	0.719153	0.396626	0.582203	0.515382	0.733543	0.718161	0	0.721634	0.754879	0.719484	1
597	/pickett_centaur/project/Moulton_JHT/test/make_tables/OG0009162.fna	1955	0.86445	0	0.919693	0.968798	0.53913	0.873657	0.842967	0.924297	0.855243	0.870588	0.83376	0.46087	1	0.921228	0.911509	0.899744	0	0.921228	0.870588	0.918159	0.916624
598	/pickett_centaur/project/Moulton_JHT/test/make_tables/OG0009164.fna	754	0.8687	0.900531	0.8687	0.8687	0	0.8687	0.864721	0.888594	0.864721	0.872679	1	0.892573	0.8687	0.8687	0.8687	0.864721	0.8687	0.904509	0.8687	0.8687	0
599	/pickett_centaur/project/Moulton_JHT/test/make_tables/OG0009165.fna	2116	0.622873	0.483932	0.780246	0.594045	0.474008	0.724953	0.681002	0.761815	0.819943	0.709357	0.560491	0.267013	0.683837	0.63138	0.683837	0.834121	0.606333	0.910681	1	0.842628	0
600	/pickett_centaur/project/Moulton_JHT/test/make_tables/OG0009166.fna	1899	0.566087	0.556082	0	0.50079	0.144813	0.510795	0.569247	0.491838	0.490258	0.536072	0	0.175882	0.587678	0.655608	0.434966	0.456029	0.486572	0.779358	0.453397	0.617167	1
601	/pickett_centaur/project/Moulton_JHT/test/make_tables/OG0009168.fna	775	0.891613	0	1	0.91871	0	0.899355	0.899355	0.910968	0.903226	0.91871	0.895484	0.310968	0.907097	0.756129	0.922581	0.996129	0.891613	0.891613	0.899355	0.775484	0.891613
602	/pickett_centaur/project/Moulton_JHT/test/make_tables/OG0009169.fna	1117	0.817368	0.626679	0.793196	0.769024	0.656222	0.793196	0.777081	0.769024	0	0.811996	0	0.603402	0.798568	0.777081	0.779767	0.820054	0.833483	0.822739	0.785139	0.782453	1
603	/pickett_centaur/project/Moulton_JHT/test/make_tables/OG0009170.fna	844	0.733412	0.71564	0.733412	0.989336	0.719194	0.733412	1	0.733412	0.733412	0	0.776066	0	0.733412	0.733412	0.875592	0.733412	0.733412	0.843602	0.733412	0.733412	0.797393
604	/pickett_centaur/project/Moulton_JHT/test/make_tables/OG0009171.fna	1150	0.658261	0.658261	0.658261	0.658261	0	1	0.658261	0.658261	0.658261	0.658261	0.647826	0.658261	0.658261	0	0.658261	0.658261	0.658261	0.66087	0.658261	0.658261	0.478261
605	/pickett_centaur/project/Moulton_JHT/test/make_tables/OG0009173.fna	1237	0.983023	0.927243	0.966047	0.94907	0	0.975748	0.975748	0.973323	0.936944	0.975748	0.997575	0	0.966047	0.94907	0.973323	0.939369	0.958771	1	0.975748	0.973323	1
606	/pickett_centaur/project/Moulton_JHT/test/make_tables/OG0009175.fna	805	0.95528	0.791304	0.959006	0.795031	0	0.798758	0.798758	0.798758	0.597516	0.95528	0.95528	0.63354	0.959006	1	0.992547	0.787578	0.962733	0.959006	0.798758	0	0.959006
607	/pickett_centaur/project/Moulton_JHT/test/make_tables/OG0009176.fna	1924	0.74896	0.652287	0.756757	0	0.658524	0.727131	0.731809	0.745842	0.657484	0	0.393451	0.745842	0.758316	0.756757	0.759875	0.762994	0.733368	0.772349	0.738046	1	0.766112
608	/pickett_centaur/project/Moulton_JHT/test/make_tables/OG0009182.fna	1951	0.823168	0	1	0	0.581753	0.689903	0.692465	0.698616	0.704767	0.610969	0.838544	0.232701	0.700154	0.704767	0.978473	0.486417	0.752435	0.743209	0.617119	0.579703	0.550999
609	/pickett_centaur/project/Moulton_JHT/test/make_tables/OG0009183.fna	3130	0.945367	0.829393	0.954952	0	0.851438	1	0.940575	0.941534	0.930032	0.999042	0.900319	0	0.954952	0.953994	0.952077	0.91853	0.89361	0.98754	0.933866	0.953994	0.979872
610	/pickett_centaur/project/Moulton_JHT/test/make_tables/OG0009184.fna	2134	0.669634	0	0.608716	0.672446	0.633083	0.668229	0.666823	0.672446	1	0.673852	0.588097	0	0.673852	0.657919	0.673852	0.67104	0.651828	0.67104	0.59747	0.673852	0.67104
611	/pickett_centaur/project/Moulton_JHT/test/make_tables/OG0009186.fna	5290	0.982987	0.572023	0.455198	0.780907	0.677505	0.801701	0.666352	0.938185	0.701323	0.98242	0.689225	0	0.444991	0.831002	1	0.962004	0.935728	0.70794	0.802457	0.845558	0
612	/pickett_centaur/project/Moulton_JHT/test/make_tables/OG0009188.fna	1657	0.788171	0.757996	0.791792	0.788171	0	0.788171	0.795413	0.780929	0.779119	0.729632	0.771877	0	0.791792	0.791792	1	0.78455	0.702474	0.869644	0.791792	0.788171	0.78274
613	/pickett_centaur/project/Moulton_JHT/test/make_tables/OG0009189.fna	3018	0.807488	0	0.884692	0.423128	0	0.759775	0.884692	0.961564	0.748509	0.821405	1	0.21173	0.747846	0.892975	0.807488	0.915507	0.797548	0.914844	0.819417	0.616302	0.755799
614	/pickett_centaur/project/Moulton_JHT/test/make_tables/OG0009191.fna	2626	0.824067	0.608149	0.730388	0.760853	0.59444	0.818355	0.882331	0.732673	0	0.741813	0.677837	0	0.796649	0.733816	0.808835	0.739528	1	0.829779	0.833206	0.805407	0.818355
615	/pickett_centaur/project/Moulton_JHT/test/make_tables/OG0009193.fna	565	0.856637	0.861947	0.856637	0.269027	0.861947	0.856637	0.856637	0.856637	0.946903	0.856637	0.814159	0.856637	0.856637	0.856637	0.856637	0.856637	0.697345	1	0.856637	0.856637	0
616	/pickett_centaur/project/Moulton_JHT/test/make_tables/OG0009195.fna	2800	0.447143	0.510357	0.447143	0.445	0.531786	1	0.727143	0.446071	0.449286	0.448214	0	0	0.447143	0.447143	0.447143	0.447143	0.447143	0.441786	0.431786	0.447143	0.438571
617	/pickett_centaur/project/Moulton_JHT/test/make_tables/OG0009197.fna	3535	0.377086	0.555304	0.252334	0.377086	0.349081	0.397454	0.377086	0.377086	0.377086	0.377086	0.383876	0.093918	0.377086	0.377086	0.405092	0.377086	0	1	0.377086	0.377086	0.461952
618	/pickett_centaur/project/Moulton_JHT/test/make_tables/OG0009199.fna	1084	0.651292	0.424354	0.424354	0.424354	0	0.424354	0	0.726015	0.695572	1	0.429889	0.447417	0.424354	0.424354	0.424354	0.424354	0.308118	0.645756	0.302583	0.424354	0.302583
619	/pickett_centaur/project/Moulton_JHT/test/make_tables/OG0009200.fna	2530	0.692885	0.450988	0.544664	0	0.299209	0.965613	0.54585	0.549407	0.689328	0.548221	0	0.563636	0.544664	0.544664	0.544664	0.780632	0.524506	1	0.544664	0.573123	0.64664
620	/pickett_centaur/project/Moulton_JHT/test/make_tables/OG0009204.fna	2884	0.462205	0.446602	0	0.457004	0.459085	0.461165	0.461165	0.458044	0.467406	1	0.463245	0	0.471567	0.471567	0.471567	0.466366	0.465326	0.462205	0.457004	0.471567	0.804438
621	/pickett_centaur/project/Moulton_JHT/test/make_tables/OG0009206.fna	2494	0.814755	0.826784	0.887731	0	0.690457	0	0.815958	0.817161	0.806335	0.814755	0.814755	0.153168	0.832799	0.821973	0.844828	0.844828	0.978348	1	0.815958	0.902566	0.761828
622	/pickett_centaur/project/Moulton_JHT/test/make_tables/OG0009207.fna	1621	0.89636	0.677977	0.909315	0.791487	0	0.879704	0.890808	0.887107	0.857495	0.89451	0.833436	0	1	0.89636	0.905614	0.89451	0.901912	0.903763	0.887107	0.901912	0.892659
623	/pickett_centaur/project/Moulton_JHT/test/make_tables/OG0009208.fna	625	0.9712	0.816	0.3312	0.9472	0.9184	0.9568	0	0.9856	0.9136	0.9712	0	0.9328	0.9376	0.9376	0.9376	0.9088	0.9328	1	0.9568	0.9376	0.9904
624	/pickett_centaur/project/Moulton_JHT/test/make_tables/OG0009210.fna	1669	1	0.612942	0.665069	0	0	0.816657	0.692031	0.643499	0.822049	0.759137	0.97124	0.813062	0.735171	0.786099	0.863391	0.809467	0.777112	0.798682	0.702816	0.823847	0.650689
625	/pickett_centaur/project/Moulton_JHT/test/make_tables/OG0009212.fna	1282	0.770671	0.74259	0.436037	0.719189	0	0.73791	0.73791	0.723869	0.730889	0.75429	1	0.283931	0.726209	0.726209	0.714509	0.714509	0.75273	0.723869	0.74259	0	0.719189
626	/pickett_centaur/project/Moulton_JHT/test/make_tables/OG0009213.fna	1384	0.934971	0.930636	0.950145	0.947977	0.930636	0.947977	0.950145	0.950145	0.943642	0.90896	0.926301	1	0	0.950145	0.950145	0.943642	0	0.941474	0.945809	0.950145	0.941474
627	/pickett_centaur/project/Moulton_JHT/test/make_tables/OG0009214.fna	1513	0.759418	0.914739	0.708526	0.712492	0.635162	0.779907	0.660939	1	0.760079	0.78189	0.672835	0.208857	0	0.716457	0.71844	0.712492	0.680767	0.773959	0.662921	0.714475	0.825512
628	/pickett_centaur/project/Moulton_JHT/test/make_tables/OG0009215.fna	12634	0.30133	0.245845	0.312569	0	0.279246	0.321355	0.32088	0.413487	0.327766	0.28922	0.813519	0.197404	0	0.383489	1	0.634558	0.852541	0.894095	0.304971	0.337106	0.328004
629	/pickett_centaur/project/Moulton_JHT/test/make_tables/OG0009218.fna	1312	1	0	0.753049	0.753049	0.553354	0.753049	0.654726	0.753049	0.865091	0.753049	0.659299	0	0.753049	0.753049	0.654726	0.583841	0.753049	0.753049	0.753049	0.654726	0.753049
630	/pickett_centaur/project/Moulton_JHT/test/make_tables/OG0009219.fna	2287	0.896371	0.857018	0.90293	0.73415	0.85833	0	0	0.85833	0.908177	1	0.912112	0.27066	0.90293	0.90293	0.90293	0.912112	0.917359	0.929165	0.887188	0.900306	0.870136
631	/pickett_centaur/project/Moulton_JHT/test/make_tables/OG0009220.fna	3826	0.53816	0.524046	1	0.542865	0	0.538944	0.970465	0.550706	0.541296	0.361997	0	0.247517	0.548353	0.549922	0.549137	0.542865	0.553058	0.582854	0.964715	0.409566	0.572661
632	/pickett_centaur/project/Moulton_JHT/test/make_tables/OG0009221.fna	2842	0.612597	0.667488	0.402533	0.610134	0.529205	0.644968	0.62069	0.960943	1	0.627023	0	0.444757	0.702322	0.697044	0.702322	0.421534	0.36418	0.649543	0.613652	0.669247	0
633	/pickett_centaur/project/Moulton_JHT/test/make_tables/OG0009223.fna	1512	0.786376	0.78836	0.790344	0.794312	0	0.786376	0.786376	0.790344	0.778439	0.786376	0.75463	0.552249	0.790344	1	0.790344	0.778439	0.78836	0.790344	0	0.790344	0.790344
634	/pickett_centaur/project/Moulton_JHT/test/make_tables/OG0009225.fna	1816	0.990088	0.99174	0.988436	0.988436	0.98348	0.990088	0	0.988436	0.986784	0.990088	1	0	0.988436	0.988436	0.988436	0.986784	0.986784	0.990088	0.990088	0.988436	0.993392
635	/pickett_centaur/project/Moulton_JHT/test/make_tables/OG0009226.fna	2641	0.856872	0	0.388868	0.344188	0.526694	0.382052	0.363877	0.419538	1	0.384324	0.672851	0.204847	0.388868	0.388868	0.433169	0.468383	0.418402	0.419538	0	0.433169	0.382052
636	/pickett_centaur/project/Moulton_JHT/test/make_tables/OG0009228.fna	1663	0.929645	0.88635	0.666266	0.929645	0.597715	0.935057	0.929645	0.929645	0.929645	0.929645	1	0	0.929645	0.929645	0.929645	0.929645	0	0.929645	0.873722	0.929645	0.929645
637	/pickett_centaur/project/Moulton_JHT/test/make_tables/OG0009229.fna	1084	0.79797	0.542435	0	0.748155	0	0.748155	0.734317	0.750923	0.748155	0.750923	0.70941	0.539668	0.750923	0.750923	0.750923	0.745387	0.73155	0.77583	1	0.750923	0.595941
638	/pickett_centaur/project/Moulton_JHT/test/make_tables/OG0009230.fna	1831	0.464227	0.46095	0.790279	0.63408	0.464227	0.511742	0.601857	0	0.457673	0.464227	0.524304	0.202075	0.752594	0	0.913162	1	0.787002	0.88367	0.469143	0.752594	0.521573
639	/pickett_centaur/project/Moulton_JHT/test/make_tables/OG0009238.fna	2134	1	0.242268	0.242268	0.242268	0.242737	0.242268	0.156514	0.221181	0.581068	0.571228	0.413777	0	0.242737	0.242268	0.242268	0.779288	0.226336	0.505155	0	0.242737	0.24508
640	/pickett_centaur/project/Moulton_JHT/test/make_tables/OG0009239.fna	2231	1	0	0.317795	0.267593	0	0.707754	0.317795	0.317795	0.606903	0.317795	0.319139	0.135365	0.317795	0.317795	0.317795	0.42537	0.317795	0.317795	0.540565	0.317795	0.317795
641	/pickett_centaur/project/Moulton_JHT/test/make_tables/OG0009243.fna	859	0.783469	0.766007	0	0.783469	0.766007	0.786962	0	1	0.783469	0.783469	0.779977	0.486612	0.783469	0.783469	0.783469	0.786962	0.779977	0.800931	0.783469	0.783469	0.811409
642	/pickett_centaur/project/Moulton_JHT/test/make_tables/OG0009244.fna	3352	0.493437	0	0.349344	0.335919	0.404535	0.737768	0.335919	0.335919	0.39827	0.699284	1	0.22673	0.777148	0.335919	0.729415	0.259845	0.40364	0.682279	0.335919	0.349344	0.634248
643	/pickett_centaur/project/Moulton_JHT/test/make_tables/OG0009249.fna	1609	0.349285	0.382846	0.311995	0.311995	0	0.356743	0.360472	0.662523	0.422001	0.325047	0.321318	0	0.843381	0.311995	0.403356	1	0.397763	0.457427	0.638285	0.386576	0.401492
644	/pickett_centaur/project/Moulton_JHT/test/make_tables/OG0009250.fna	4825	0.857617	0.786114	0.737824	0.65886	0.825492	0.849741	0.725596	0.939689	0.671295	0.829016	0.794197	0	0.70715	0.703627	0.759793	0.564767	0	1	0.820933	0.703005	0.997513
645	/pickett_centaur/project/Moulton_JHT/test/make_tables/OG0009251.fna	2113	0.902035	0	0.904875	0.902035	0.521533	0.906294	0.946048	0.87222	0.902035	0.93185	0.725982	0	0.904875	0.904875	0.615239	0.930431	1	0.855182	0.902035	0.87222	0.886417
646	/pickett_centaur/project/Moulton_JHT/test/make_tables/OG0009253.fna	703	0.953058	0.918919	0	1	0	0.953058	0.948791	0.974395	0.974395	0.957326	0.837838	0.640114	0.991465	0.987198	0.987198	0.98293	0.876245	0.927454	0.948791	0.991465	0.923186
647	/pickett_centaur/project/Moulton_JHT/test/make_tables/OG0009255.fna	1864	0.732833	0.644313	0.940451	0.736052	0	0.729614	0.729614	0.713519	0.747318	1	0.782725	0	0.74088	0.927039	0.927575	0.747318	0.631438	0.726395	0.700644	0.827253	0.726395
648	/pickett_centaur/project/Moulton_JHT/test/make_tables/OG0009258.fna	2110	0.675355	0	0.445498	0.381517	0.318483	0.316588	0.408531	0.891943	0.540758	0.445498	0	0.341706	0.714218	0.675829	0.626066	0.7	0.554976	1	0.438389	0.567773	0.552133
649	/pickett_centaur/project/Moulton_JHT/test/make_tables/OG0009262.fna	1657	0.887749	0.869644	0.876886	0.878696	0	0.866023	0.871454	0.871454	0.871454	0	0.873265	0.871454	0.876886	0.876886	0.876886	0.875075	0.875075	0.867833	1	0.896801	0.867833
650	/pickett_centaur/project/Moulton_JHT/test/make_tables/OG0009267.fna	1495	0.717057	0.711037	0.717057	0.717057	0.523746	0.713043	0.71505	0.717057	0.71505	0.717057	1	0.207358	0.717057	0.717057	0.717057	0.71505	0	0.705017	0.713043	0.717057	0.705017
651	/pickett_centaur/project/Moulton_JHT/test/make_tables/OG0009268.fna	1449	0.611456	0.588682	0.611456	0.611456	0.552795	0.611456	0.611456	0.611456	0.611456	0.611456	0	0.436853	0.688061	1	0.872326	0.611456	0	0.806073	0.611456	0.611456	0.611456
652	/pickett_centaur/project/Moulton_JHT/test/make_tables/OG0009269.fna	2287	0.8216	0.733712	0.819851	0	0.745518	0.699606	0.720595	0.8216	0.818977	0.908177	0.828159	0.383909	0.630958	1	0	0.837341	0.703542	0.876694	0.526017	0.956712	0.818977
653	/pickett_centaur/project/Moulton_JHT/test/make_tables/OG0009271.fna	2695	0.974397	0.952134	0.971058	0	0.766234	0.976623	0.976623	0.972171	0.982189	0.929499	0.932096	0	0.971058	0.971058	0.971058	0.979963	0.972171	1	0.973284	0.971058	0.998887
654	/pickett_centaur/project/Moulton_JHT/test/make_tables/OG0009272.fna	2323	0.508394	0	0.507964	1	0	0.32458	0.498924	0.426604	0.502798	0.505381	0.723633	0.338786	0.507964	0.507964	0.507964	0.505381	0.535084	0.493758	0.436935	0.507964	0.354283
655	/pickett_centaur/project/Moulton_JHT/test/make_tables/OG0009275.fna	232	1	0.844828	1	0.909483	0.780172	0.987069	0.844828	1	1	1	1	1	1	0.844828	1	1	1	1	1	1	0
656	/pickett_centaur/project/Moulton_JHT/test/make_tables/OG0009277.fna	949	0.775553	0.788198	0.775553	0.604847	0.772392	0.775553	0.775553	0.775553	0.775553	0.775553	0.775553	0.665964	0.775553	0.775553	0.775553	0.775553	0.775553	1	0.775553	0.775553	0
657	/pickett_centaur/project/Moulton_JHT/test/make_tables/OG0009281.fna	511	0.794521	0.694716	0.735812	0.706458	0	0.735812	0.818004	0.776908	0.712329	0.818004	0	0.440313	0.735812	0.712329	0.712329	0.641879	1	0.753425	0.782779	0.818004	0.753425
658	/pickett_centaur/project/Moulton_JHT/test/make_tables/OG0009284.fna	2165	0.726559	0.725173	0.726559	0.65358	0.465127	0.726559	0.398152	0.712702	0.712702	0.726559	0.71963	1	0.726559	0.726559	0.726559	0.726559	0	0.763972	0.726559	0.726559	0.725173
659	/pickett_centaur/project/Moulton_JHT/test/make_tables/OG0009286.fna	1834	0.656489	0.562704	0.593784	0.587241	0.55289	0.761178	0.585605	0.633588	1	0.593784	0.569793	0	0.593784	0.625409	0.597056	0.651581	0	0.622137	0.587241	0.69084	0.697383
660	/pickett_centaur/project/Moulton_JHT/test/make_tables/OG0009289.fna	1333	0.412603	0.408102	0	0.402101	0.408102	0.402101	0.466617	0.412603	0.412603	0.626407	0.432858	0.412603	0.412603	0.412603	0.412603	0.412603	1	0.954989	0.498125	0.412603	0.408102
661	/pickett_centaur/project/Moulton_JHT/test/make_tables/OG0009291.fna	2158	1	0.817887	0.803985	0.835959	0.817887	0.803985	0	0.803985	0.803985	0.803985	0.862373	0	0.803985	0.803985	0.803985	0.803985	0.803985	0.951344	0.803985	0.803985	0.803985
662	/pickett_centaur/project/Moulton_JHT/test/make_tables/OG0009293.fna	760	0.988158	0.988158	0.755263	0.988158	0.992105	0.988158	0.988158	0.988158	0.988158	0.988158	1	0.988158	0.988158	0.988158	0.988158	0.972368	0.988158	0	0.988158	0.988158	0
663	/pickett_centaur/project/Moulton_JHT/test/make_tables/OG0009295.fna	1522	0.457293	0.473719	0	0.452037	0.463863	0.406045	0.56636	1	0.454008	0.672799	0.459921	0.543364	0	0.729961	0.461892	0.757556	0.450066	0.69251	0.64389	0.461892	0.467806
664	/pickett_centaur/project/Moulton_JHT/test/make_tables/OG0009296.fna	487	0.889117	0.932238	0	0.944559	0.919918	0.661191	0.926078	0.956879	0.926078	0.938398	0.963039	0.98768	0	0.938398	0.938398	0.919918	0.963039	1	0.938398	0.938398	0.99384
665	/pickett_centaur/project/Moulton_JHT/test/make_tables/OG0009297.fna	745	0.983893	0	0.987919	0.983893	0.93557	0.983893	0.983893	0.983893	0.995973	0.991946	0.971812	0.452349	0	0.987919	0.987919	0.995973	1	1	0.983893	0.987919	0.995973
666	/pickett_centaur/project/Moulton_JHT/test/make_tables/OG0009298.fna	2203	0.614616	0.620064	0.659555	0.263277	0	0.806627	0.648661	0.80118	0.660917	0.704494	1	0	0.659555	0.650023	0.818883	0.696323	0.670449	0.764412	0.618702	0.650023	0.666364
667	/pickett_centaur/project/Moulton_JHT/test/make_tables/OG0009302.fna	2044	0.540607	0	0.982387	0.393836	0.492661	0.521526	0.52593	0.825342	0.662427	1	0.823875	0	0.982387	0.991194	0.964775	0.627202	0.947162	0.668297	0.567025	0.985323	0.624266
668	/pickett_centaur/project/Moulton_JHT/test/make_tables/OG0009305.fna	1894	0.67529	0.664203	0.744984	0.767159	0.523231	0.672122	0	0.678458	0.849525	0.800422	0	0.418691	0.746568	0.618268	0.740232	1	0.67529	0.692714	0.672122	0.724393	0.828933
669	/pickett_centaur/project/Moulton_JHT/test/make_tables/OG0009306.fna	1993	0.829905	0.38585	0.811841	0.813347	0.343703	0.820873	0	0.808831	0.814852	0.823884	0	0.254892	0.811841	1	1	0.814852	0.811841	0.819368	0.814852	1	0.813347
670	/pickett_centaur/project/Moulton_JHT/test/make_tables/OG0009310.fna	1276	0.974138	0.97884	0	0.869906	0.97884	0.976489	0	0.974138	0.974138	0.974138	1	0.894201	0.974138	0.974138	0.974138	0.974138	0.974138	0.974138	0.974138	0.974138	0.974138
671	/pickett_centaur/project/Moulton_JHT/test/make_tables/OG0009311.fna	3937	0.802642	0.630429	0.750064	0.747015	0	0.865888	0.751588	0.776734	0.747015	1	0.823216	0	0.778258	0.754636	0.759208	0.948946	0.727203	0.721107	0.750826	0.726441	0.782068
672	/pickett_centaur/project/Moulton_JHT/test/make_tables/OG0009314.fna	5044	0.919707	0.820381	0.628866	0.688937	0.869151	1	0.894528	0.893933	0	0.908406	0.849524	0	0.916138	0.926249	0.938739	0.969667	0.763085	0.970262	0.769627	0.770817	0.646114
673	/pickett_centaur/project/Moulton_JHT/test/make_tables/OG0009320.fna	2311	0.678061	0	0.678061	0.67936	0.659887	1	0.678061	0.676763	0.676763	0.871484	0.674167	0.539161	0	0.678061	0.678061	0.676763	0.675465	0.683254	0.854608	0.53743	0.67936
674	/pickett_centaur/project/Moulton_JHT/test/make_tables/OG0009322.fna	1642	0.91961	0	0.339829	0.937881	0.947016	0.91961	0.923264	0.930572	0.941535	0.928745	1	0	0.939708	0.943362	0.941535	0.936054	0.914129	0.925091	0.915956	0.943362	0.91961
675	/pickett_centaur/project/Moulton_JHT/test/make_tables/OG0009323.fna	1324	0.936556	0.956949	0.922961	0.920695	0	1	0.866314	0.920695	0.941088	0.936556	0.902568	0.700906	0.922961	0.922961	0.922961	0.936556	0	0.922961	0.932024	0.922961	0.922961
676	/pickett_centaur/project/Moulton_JHT/test/make_tables/OG0009324.fna	745	0.810738	0.795973	1	0.795973	0.33557	0.834899	0	0.955705	0.991946	0.806711	0	0.830872	0.919463	0.891275	0.834899	0.967785	0.979866	0.855034	0.554362	0.891275	0.903356
677	/pickett_centaur/project/Moulton_JHT/test/make_tables/OG0009328.fna	1462	0.464432	0	0.464432	0.454172	0.464432	0.464432	0.464432	0.456224	0.770178	0.464432	0.521888	0.868673	0.464432	0.464432	0	1	0.445964	0.515732	0.464432	0.464432	0.464432
678	/pickett_centaur/project/Moulton_JHT/test/make_tables/OG0009329.fna	1969	0.916201	0.91163	1	0.913154	0.923819	0.914678	0.902489	0.916201	0.917725	0.910107	0.929914	0	0	1	1	0.916201	0.917725	0.905536	0.905536	1	0.905536
679	/pickett_centaur/project/Moulton_JHT/test/make_tables/OG0009330.fna	1207	0.756421	0.515327	0.527755	0.455675	0	0.520298	0.589892	0.517813	0.567523	0	0.547639	0.328915	0.527755	0.527755	0.527755	0.522784	1	0.535211	0.468103	0.527755	0.475559
680	/pickett_centaur/project/Moulton_JHT/test/make_tables/OG0009334.fna	1297	0.845027	0	0.849653	0.597533	0.396299	0.835775	0	0.845027	0.835775	0.845027	0.854279	1	0.849653	0.849653	0.667695	0.835775	0.835775	0.861218	0.835775	0.849653	0.804934
681	/pickett_centaur/project/Moulton_JHT/test/make_tables/OG0009337.fna	1846	0.707476	0.541712	0.629469	0.189057	0	0.577465	0.658722	0.679848	0.627844	0.557963	0.855363	0.213434	0.954496	0.671723	0.663597	0.866739	0.58559	1	0.52546	0.663597	0.544962
682	/pickett_centaur/project/Moulton_JHT/test/make_tables/OG0009340.fna	2731	0.7803	0	0.7803	0.674112	0	0.7803	0.7803	0.7803	0.74405	0.7803	1	0.434273	0.7803	0.7803	0.7803	0.7803	0.948371	0.7803	0.7803	0.7803	0.7803
683	/pickett_centaur/project/Moulton_JHT/test/make_tables/OG0009343.fna	3181	0.31248	0.492298	0.951902	0.751336	0.408677	0.835901	0.912292	0.899088	0.793461	0.518076	0.632191	0	0	0.611757	0.950959	0.891544	0.790632	0.9453	0.911349	0.946243	1
684	/pickett_centaur/project/Moulton_JHT/test/make_tables/OG0009345.fna	589	0.989813	1	0.989813	0.989813	0.989813	0	1	0.989813	0.989813	0.989813	0.98472	0	0.989813	0.989813	0.989813	0.989813	0.989813	0.989813	0.989813	0.989813	0.989813
685	/pickett_centaur/project/Moulton_JHT/test/make_tables/OG0009346.fna	4411	0.867377	0.852414	0	0.73226	0	0.82725	0.830651	0.863976	0.863296	0.974836	0.836772	0.456813	1	0.869417	0.869417	0.861936	0.861256	0.945591	0.868057	0.971435	0.952392
686	/pickett_centaur/project/Moulton_JHT/test/make_tables/OG0009347.fna	1915	0.517493	0	0.461097	0.461097	0.343603	0.747781	0.595822	0.539426	0.45953	0.531593	0.483029	0	0.45483	0.461097	0.34517	0.503394	0.672585	0.669452	0.622454	0.461097	1
687	/pickett_centaur/project/Moulton_JHT/test/make_tables/OG0009349.fna	1390	0.965468	0.764748	0.963309	0.954676	0	0.963309	0	0.963309	0.965468	0.946043	1	0.481295	0.963309	0.963309	0.963309	0.939568	0.958993	0.969784	0.971942	0.963309	0.969784
688	/pickett_centaur/project/Moulton_JHT/test/make_tables/OG0009351.fna	1255	0.832669	0.775299	1	0	0	0.832669	0.760956	0.832669	0.832669	0.832669	0.830279	0.596813	0.832669	0.832669	0.832669	0.832669	0.832669	0.832669	0.760956	0.832669	0.832669
689	/pickett_centaur/project/Moulton_JHT/test/make_tables/OG0009352.fna	1756	0.914579	0.404897	0.569476	0.639522	0.396355	0.624146	0.624146	0.569476	0.622437	0.699317	0	0.192483	0.894077	0.70615	0.639522	0.941913	0.485194	1	0.916287	0.958998	0
690	/pickett_centaur/project/Moulton_JHT/test/make_tables/OG0009354.fna	1489	0.885158	0.644728	0.973808	0.721961	0.68368	0.885158	0	0.885158	0.766286	0.885158	0.883143	0	0.885158	0.901276	0.885158	0.885158	0.982539	0.885158	0.885158	0.973808	1
691	/pickett_centaur/project/Moulton_JHT/test/make_tables/OG0009355.fna	1494	0.480589	0.482597	0.474565	0.439759	0.408969	0.480589	0.480589	0.480589	0.480589	0.453815	0.516734	0	0.474565	0.474565	0.474565	0.482597	0.373494	0	1	0.474565	0.807229
692	/pickett_centaur/project/Moulton_JHT/test/make_tables/OG0009358.fna	2197	0.721438	0.691397	0.737824	0.718707	0.504324	0.714611	0.717342	0.714611	0.507055	0.714611	0.654529	0.169322	0.73919	0.735093	0.7269	0	0.584888	0.7269	0	1	0.75421
693	/pickett_centaur/project/Moulton_JHT/test/make_tables/OG0009359.fna	5011	0.451008	0	0.403911	0.449411	0.429455	0.715626	0.292357	0.711435	0.710237	0.420475	1	0	0.403512	0.711435	0.711435	0.710237	0.487328	0.712034	0.710237	0.451008	0.712034
694	/pickett_centaur/project/Moulton_JHT/test/make_tables/OG0009360.fna	1678	0.907032	0.90882	0	0.760429	0.90882	0.907032	0.907032	0.907032	0.917759	0.907032	0.935638	0.249106	0.907032	0.907032	0.907032	0.907032	0.910608	1	0.907032	0.907032	0.905244
695	/pickett_centaur/project/Moulton_JHT/test/make_tables/OG0009362.fna	2719	0.678926	0.500184	0.65833	0.680029	0.604634	0.680029	0.678926	0.678926	0.674513	1	0.675616	0.577418	0.677823	0.677823	0	0.674513	0.668996	0	0.678926	0.677823	0.678926
696	/pickett_centaur/project/Moulton_JHT/test/make_tables/OG0009365.fna	3580	0.447765	0.379888	0.413408	0.42095	0	0.40419	0.443575	0.471229	0.371508	0.451117	0.372346	0	0.362291	0.367318	0.424302	0.436872	0.315084	1	0.441061	0.367318	0.503911
697	/pickett_centaur/project/Moulton_JHT/test/make_tables/OG0009366.fna	2551	0.794198	0.742454	0.764798	0	0.663269	0.765974	0	0.770678	0.856527	0.776558	0.95884	0.170521	1	0.903567	0.764798	0.821247	0.770678	0.76127	0.654253	0.666797	0.763622
698	/pickett_centaur/project/Moulton_JHT/test/make_tables/OG0009368.fna	6118	0.251226	0.250736	0.965185	0.250736	0.250736	0.249755	0.249755	0.912717	0.250736	0.231612	0.256129	0	0.967146	0.250736	1	0.250736	0.248774	0.249264	0.249755	0.250736	0.249264
699	/pickett_centaur/project/Moulton_JHT/test/make_tables/OG0009369.fna	970	0.808247	0	0.715464	0.715464	0.608247	0.727835	0.715464	0.969072	0.715464	0.718557	0.894845	0	1	0.780412	0.814433	0.907216	0.718557	0.709278	0.820619	0.715464	0.715464
700	/pickett_centaur/project/Moulton_JHT/test/make_tables/OG0009370.fna	1753	0.933257	0.919566	0.957216	0.957216	0.516258	0.965773	0.97433	0.964062	0.993155	0.97433	0.916144	0.984598	0	0.957216	0.958928	1	0.893896	0.972618	0	0.955505	0.969196
701	/pickett_centaur/project/Moulton_JHT/test/make_tables/OG0009371.fna	976	0.735656	0.379098	0.637295	0.707992	0	0.726434	0.711066	0.707992	0.701844	0.732582	1	0.711066	0.671107	0.585041	0.689549	0.506148	0.747951	0.735656	0.732582	0.752049	0.73873
702	/pickett_centaur/project/Moulton_JHT/test/make_tables/OG0009373.fna	3286	0.440353	0.342666	0.443092	0	0.379184	0.638466	0	0.443092	0.577298	0.441266	1	0.397444	0.443092	0.443092	0.443092	0.442179	0.764455	0.442179	0.442179	0.443092	0.788192
703	/pickett_centaur/project/Moulton_JHT/test/make_tables/OG0009377.fna	1345	0.966543	0.910781	0	1	0.90632	0.975465	0.966543	0.984387	0.966543	0.971004	0.875093	0.95539	0.977695	0.977695	0.977695	0.966543	0.95316	0.982156	0.962082	0.977695	0.971004
704	/pickett_centaur/project/Moulton_JHT/test/make_tables/OG0009381.fna	5719	0.788599	0.232733	0.734569	0.258787	0.330652	0.746634	0.604476	0.587166	0.646267	0.649414	1	0	0.736667	0.737192	0.650638	0.544151	0	0.958035	0.540479	0.676867	0.74576
705	/pickett_centaur/project/Moulton_JHT/test/make_tables/OG0009384.fna	3460	0.556936	0	0.523121	0	0.0679191	0.491908	0.393064	0.504046	0.551734	0.559538	0.604624	0.0630058	0.523121	0.523121	0.519653	0.528324	0.550867	1	0.555202	0.432948	0.534393
706	/pickett_centaur/project/Moulton_JHT/test/make_tables/OG0009387.fna	3880	0.934278	0	0.98299	0	0.842268	0.919588	0.894845	0.938144	0.923454	0.931959	0.948969	0.125	0.96134	0.945876	0.902577	1	0.289948	0.952062	0.931959	0.949742	0.942784
707	/pickett_centaur/project/Moulton_JHT/test/make_tables/OG0009388.fna	1282	0.546802	0.604524	0.50234	0.5	0.49766	0.431357	0.405616	0.780031	0.648206	0.780031	0.957878	0	0.920437	0.782371	1	0	0.536661	0.787051	0.689548	0.50234	0.777691
708	/pickett_centaur/project/Moulton_JHT/test/make_tables/OG0009391.fna	892	0.902466	0	0.841928	0	0.737668	0.835202	0.838565	0.841928	0.858744	0.835202	1	0.818386	0.841928	0.841928	0.841928	0.835202	0.818386	0.841928	0.63565	0.841928	0.838565
709	/pickett_centaur/project/Moulton_JHT/test/make_tables/OG0009395.fna	1414	0.900283	0.96181	0.966054	1	0.732673	0.985149	0.891796	0.945545	0.985149	0.985149	0.98727	0.531825	0.966054	0.966054	0.966054	0.940594	0	0.989392	0.985149	0.966054	0.989392
710	/pickett_centaur/project/Moulton_JHT/test/make_tables/OG0009396.fna	1675	0.693731	0	0.688358	0.60597	0.682985	0.688358	0	0.688358	0.69194	0.733134	0.69194	0.14209	0.688358	0.688358	0.942687	0.690149	0.69194	1	0.688358	0.688358	0.69194
711	/pickett_centaur/project/Moulton_JHT/test/make_tables/OG0009399.fna	1528	0.998037	0	0.625654	0.426702	0.426702	0.426702	0.572644	0.625654	0.625654	0.426702	0.842932	0.350131	1	0.426702	0.701571	0.514398	0.646597	0.989529	0.921466	0.479712	0.868455
712	/pickett_centaur/project/Moulton_JHT/test/make_tables/OG0009400.fna	3097	0.980626	0	0.947691	1	0.313206	0.967065	0.969971	0.944785	0.96319	0.971908	0.97772	0	0.944785	0.955441	0.956409	0.96319	0.932192	0.981595	0.939942	0.956409	0.979658
713	/pickett_centaur/project/Moulton_JHT/test/make_tables/OG0009402.fna	1252	0.56869	0	0.35623	0.56869	0	0.56869	0.56869	0.56869	0.571086	0.56869	1	0.573482	0.56869	0.56869	0.56869	0.56869	0.567891	0.592652	0.56869	0.56869	0.597444
714	/pickett_centaur/project/Moulton_JHT/test/make_tables/OG0009403.fna	1606	0.531133	0.463885	0.531133	0.522416	0	0.519925	0.516189	0.534869	0.527397	0.533001	0.42279	0.158157	0.531133	1	0.534869	0.529265	0.538605	0.575965	0.516189	0.531133	0.568493
715	/pickett_centaur/project/Moulton_JHT/test/make_tables/OG0009404.fna	1897	0.67106	0	0.67106	0.746969	0.552451	0.67106	0.580917	0.795994	0.791249	0.769109	0	0.653664	0.826041	0.741697	0.797575	0.712177	0.67106	1	0.67106	0.780706	0.675804
716	/pickett_centaur/project/Moulton_JHT/test/make_tables/OG0009405.fna	1228	0.941368	0.80456	0.81759	0	0.802117	0.777687	0.673453	0.794788	0.763029	0.809446	1	0	0.809446	0.809446	0.809446	0.868078	0.728827	0.78013	0.811889	0.792345	0.836319
717	/pickett_centaur/project/Moulton_JHT/test/make_tables/OG0009407.fna	1876	0.785714	0.275586	0.310768	0.796908	0.256397	0.809701	0.21322	0.788913	0.237207	0	0.302772	0.996802	0.26919	0.532516	1	0.785714	0.21322	0	0.227612	0.347548	0.929638
718	/pickett_centaur/project/Moulton_JHT/test/make_tables/OG0009408.fna	1156	0.849481	0	0.849481	0.849481	0.761246	0.854671	0.849481	0.852076	0.867647	0.849481	1	0.679066	0.849481	0.849481	0.849481	0.859862	0	0.8391	0.849481	0.849481	0.8391
719	/pickett_centaur/project/Moulton_JHT/test/make_tables/OG0009409.fna	400	0.9175	0.9625	0.9625	0.8275	0.9625	0.9625	0.9625	0.9625	0.9625	0.9625	0	0.3425	0.9625	0	0.9625	1	0.9625	0.9625	0.9625	0.9625	0.9625
720	/pickett_centaur/project/Moulton_JHT/test/make_tables/OG0009410.fna	1426	0.953717	0	0.95582	0.953717	0.857644	0.953717	0.953717	0.953717	0.953717	0.868163	0.957924	0	0.95582	0.95582	0.95582	0.953717	0.953717	1	0.953717	0.95582	0.964236
721	/pickett_centaur/project/Moulton_JHT/test/make_tables/OG0009411.fna	313	0.626198	0.626198	0.626198	0.626198	0.626198	1	0	0.626198	0.626198	0.626198	0	0.626198	0.626198	0.626198	0.626198	0.626198	0.626198	0.626198	0.626198	0.626198	0.626198
722	/pickett_centaur/project/Moulton_JHT/test/make_tables/OG0009412.fna	1531	1	0.819726	0.827564	0.81646	0.817766	0.823645	0	0.825604	0.827564	0.823645	0.835402	0.825604	0.827564	0.827564	0.827564	0.827564	0.825604	0.825604	0.823645	0.827564	0
723	/pickett_centaur/project/Moulton_JHT/test/make_tables/OG0009414.fna	592	0.79223	0.898649	0.797297	0.797297	0	0.787162	0	0.79223	0.79223	0.787162	1	0.285473	0.797297	0.797297	0.929054	0.79223	0.79223	0.893581	0.79223	0.822635	0.893581
724	/pickett_centaur/project/Moulton_JHT/test/make_tables/OG0009417.fna	3616	0.544524	0.537887	0.595133	0	0.529591	0.589325	0.538993	0.795077	0.551162	0.541206	0.934458	0	0.538717	0.542035	0.592644	0.583518	0.543695	0.547013	1	0.538717	0.547843
725	/pickett_centaur/project/Moulton_JHT/test/make_tables/OG0009418.fna	1135	0.310132	0.225551	0.299559	0.251982	0.259912	1	0	0.429075	0.431718	0.807048	0.894273	0	0.299559	0.320705	0.524229	0.405286	0.776211	0.39207	0.296916	0.526872	0.423789
726	/pickett_centaur/project/Moulton_JHT/test/make_tables/OG0009420.fna	3142	0.35837	0.33641	0.36219	0.27753	0.313495	0.410248	0	0.625716	0	1	0.492998	0.271801	0.498727	0.405156	0.444303	0.380331	0.385105	0.35296	0.419478	0.409612	0.403246
727	/pickett_centaur/project/Moulton_JHT/test/make_tables/OG0009421.fna	2266	0.996028	0.943071	0.982789	0.996028	0.611209	0.992056	0	0.989409	1	0.989409	0.985437	0.280671	0.986761	0.986761	0.986761	1	0.986761	0.997352	0.990733	0.986761	0.985437
728	/pickett_centaur/project/Moulton_JHT/test/make_tables/OG0009430.fna	2149	0.445789	0	0.451373	0.434621	0.407166	0.437413	0.440205	1	0.441601	0.448581	0.281061	0.319684	0.445789	0.448581	0.447185	0.438809	0.625872	0.437413	0.442997	0.441601	0.440205
729	/pickett_centaur/project/Moulton_JHT/test/make_tables/OG0009431.fna	1552	0.470361	0.470361	0.470361	0.193299	0.470361	0	0.470361	0.470361	0.445232	0.470361	0.474227	0.677191	0	0.597938	0.470361	0.470361	0.470361	0.468428	0.470361	0.470361	1
730	/pickett_centaur/project/Moulton_JHT/test/make_tables/OG0009434.fna	1639	0.76205	0.76205	0.76205	0.76205	0.76205	0.76205	0.76205	0.76205	0.76205	0.76205	0	0.431361	0.591824	0	1	0.76205	0.76205	0.76205	0.76205	0.941428	0.76205
731	/pickett_centaur/project/Moulton_JHT/test/make_tables/OG0009437.fna	2650	0.869057	0.709057	0.843396	0.66717	0	0.929811	0.872075	0.890189	0.869057	0.869057	0.883774	0.34	1	0.869057	0.904906	0.953585	0	0.900377	0.766415	0.579245	0.955849
732	/pickett_centaur/project/Moulton_JHT/test/make_tables/OG0009438.fna	2284	0.810858	0.831874	0	0.835814	0.489492	0.806918	0.808231	0.816112	1	0.813485	0.892294	0.414186	0.821366	0.82268	0.821366	0.810858	0	0.801664	0.809545	0.827933	0.80035
733	/pickett_centaur/project/Moulton_JHT/test/make_tables/OG0009439.fna	2167	0.961237	0.949239	0.964006	0.97785	0.941855	0.972312	0.968159	0.979234	0.955699	0.961237	1	0	0.96539	0.875865	0.972312	0.961237	0	0.964006	0.972312	0.962621	0.980618
734	/pickett_centaur/project/Moulton_JHT/test/make_tables/OG0009440.fna	1306	0.639357	0	1	0.438744	0.614089	0.607198	0.607198	0.611792	0.611792	0.611792	0.894334	0.593415	0.979326	0	0.979326	0.611792	0.618683	0.616386	0.607198	0.979326	0.618683
735	/pickett_centaur/project/Moulton_JHT/test/make_tables/OG0009442.fna	769	0.781534	0.271782	0.836151	0.274382	0	0.442133	0.270481	0.275683	0.738622	0.851756	1	0.668401	0.585176	0	0.777633	0.414824	0.26528	0.551365	0.403121	0.730819	0.886866
736	/pickett_centaur/project/Moulton_JHT/test/make_tables/OG0009443.fna	2332	0.895798	0.732419	0.88422	0.837907	0.635506	0.861063	0.863636	0.872642	0.870069	0.881647	1	0	0	0.882933	0.886792	0.889365	0.841767	0.835334	0.858491	0.888079	0.832762
737	/pickett_centaur/project/Moulton_JHT/test/make_tables/OG0009445.fna	676	0.920118	0	0.964497	0.91568	0.789941	0.91568	0.91568	0.91568	0.924556	0.920118	0	0.804734	0.91568	1	0.91568	0.920118	1	0.933432	0.91568	0.928994	0.871302
738	/pickett_centaur/project/Moulton_JHT/test/make_tables/OG0009446.fna	2557	0.81932	0.461087	0.640986	0.595229	0.501369	0.599922	0.597575	0.599922	0.692609	1	0.611654	0	0.679703	0.642159	0.645679	0.775909	0.478295	0.720767	0.598749	0.797028	0
739	/pickett_centaur/project/Moulton_JHT/test/make_tables/OG0009447.fna	1786	0.989922	0.993281	0.989922	0.790034	0.989922	0.989922	0	0.989922	0.991601	0.989922	1	0	0.989922	0.989922	0.989922	0.991601	0.989922	0.989922	0.989922	0.989922	0.989922
740	/pickett_centaur/project/Moulton_JHT/test/make_tables/OG0009449.fna	4573	0.532255	0.554778	0	0.868795	0	0.546687	0.794664	0.866827	1	0.563744	0.589329	0.152416	0.520446	0.520446	0.520446	0.525694	0.534223	0.784168	0.769735	0.51979	0.552591
741	/pickett_centaur/project/Moulton_JHT/test/make_tables/OG0009450.fna	1387	0.621485	0	0.619322	0.619322	0.512617	0.621485	0.621485	0.619322	1	0.621485	0.718818	0.470079	0.619322	0.619322	0.619322	0.621485	0.623648	0	0.621485	0.619322	0.625811
742	/pickett_centaur/project/Moulton_JHT/test/make_tables/OG0009452.fna	2185	0.714416	0	0.715789	0.76659	0.699314	0.707551	0.707551	0.71167	0.719908	0.708924	0	0.724027	0.637986	0.715789	0.715789	0.721281	0.724027	0.703432	1	0.715789	0.704805
743	/pickett_centaur/project/Moulton_JHT/test/make_tables/OG0009454.fna	3868	0.711479	0.44183	0.709152	0	0.467166	0.54395	0.614529	0.635988	0.688211	0.677353	0.580403	0	0.58092	0.774302	0.715357	0.678128	0.558687	0.872027	1	0.709928	0.691313
744	/pickett_centaur/project/Moulton_JHT/test/make_tables/OG0009455.fna	1240	0.944355	0.745968	0	0.750806	0.491129	0.922581	0.922581	0.949194	0.939516	0.946774	0.729032	0.169355	0.987903	0.997581	1	0	0.745968	0.941935	0.922581	0.987903	0.929839
745	/pickett_centaur/project/Moulton_JHT/test/make_tables/OG0009457.fna	256	1	1	0.636719	0.863281	1	1	1	1	1	1	1	1	1	1	1	1	1	1	0	1	1
746	/pickett_centaur/project/Moulton_JHT/test/make_tables/OG0009458.fna	670	0.90597	0.726866	0.937313	0.441791	0.71791	0.879104	0.919403	0.861194	0.834328	0	0.802985	0.820896	0	0.995522	1	0.81194	0.820896	0.847761	0.834328	0.973134	0.807463
747	/pickett_centaur/project/Moulton_JHT/test/make_tables/OG0009462.fna	1579	0.922103	0.918303	0.918303	0	0	0.914503	0.916403	0.914503	0.914503	0.924003	1	0.734642	0.918303	0.918303	0.918303	0.914503	0.925902	0.916403	0.914503	0.918303	0.916403
748	/pickett_centaur/project/Moulton_JHT/test/make_tables/OG0009463.fna	2530	0.914625	0.888538	0.900395	0.909881	0.542292	0.911067	0.894466	0.879051	0.906324	0.904348	0.874308	0.798419	0.902372	0.913439	1	0.909881	0	0.909881	0.894466	0.913439	0
749	/pickett_centaur/project/Moulton_JHT/test/make_tables/OG0009464.fna	1045	0.968421	0.82201	0	0.977033	0.82488	0.974163	0.974163	0.962679	1	0.971292	0	0.977033	0.96555	0.96555	0.96555	0.96555	0.827751	0.827751	0.977033	0.959809	0.959809
750	/pickett_centaur/project/Moulton_JHT/test/make_tables/OG0009466.fna	661	0.986384	0.727685	0.950076	0.670197	0.605144	0.977307	0.937973	0.972769	0.96823	0.977307	0.782148	0.792738	0.950076	0	0.950076	0.986384	0.655068	1	0.632375	0.950076	0
751	/pickett_centaur/project/Moulton_JHT/test/make_tables/OG0009467.fna	925	0.331892	0.331892	0.331892	0.251892	0.331892	0.331892	0.331892	0.331892	0.331892	0.312432	1	0.312432	0.312432	0.312432	0.312432	0.312432	0	0.331892	0.331892	0.331892	0
752	/pickett_centaur/project/Moulton_JHT/test/make_tables/OG0009469.fna	2035	0.609337	0.896806	0	0.838329	0.550369	0.892383	0.838329	0.907125	0.858477	1	0.772973	0.230958	0.92629	0.924816	0.918919	0.907125	0.913022	0.945455	0.85258	0.927764	0
753	/pickett_centaur/project/Moulton_JHT/test/make_tables/OG0009470.fna	700	0.965714	0.957143	1	0	0.647143	0.991429	0.965714	0.974286	0.97	0	0.965714	0.987143	0.995714	0.995714	0.991429	0.961429	0.982857	0.978571	0.965714	0.995714	0.991429
754	/pickett_centaur/project/Moulton_JHT/test/make_tables/OG0009471.fna	1924	0.889293	0	0.867464	0.515593	1	0.876819	0.881497	0.864345	0.887734	0.892412	0.914241	0.892412	0.867464	0.867464	0.867464	0.886175	0.897089	0.878378	0.886175	0.867464	0.873701
755	/pickett_centaur/project/Moulton_JHT/test/make_tables/OG0009472.fna	1777	0.801913	0	0.881823	0.858188	0.375352	0.898706	0.893641	0.898706	0.895329	0.908835	0.863253	0.443444	0.881823	0.881823	0.881823	0.966235	0	1	0.898706	0.881823	0.907147
756	/pickett_centaur/project/Moulton_JHT/test/make_tables/OG0009474.fna	3034	0.625247	0.661833	0.461437	0.653922	0.500989	0.656889	0.656889	0.656889	0.658866	1	0.647989	0	0.656889	0.732037	0.656889	0.657877	0.54911	0.657877	0.656889	0.656889	0
757	/pickett_centaur/project/Moulton_JHT/test/make_tables/OG0009475.fna	577	0.734835	0.688042	0.688042	0	0	0.688042	0.688042	0.688042	1	0.77643	0.688042	0.637782	0.688042	0.688042	0.688042	0.823224	0.838821	0.688042	0.771231	0.688042	0.750433
758	/pickett_centaur/project/Moulton_JHT/test/make_tables/OG0009479.fna	5197	0.406966	0.457379	0.282855	0.416202	0.403694	1	0.339042	0.333846	0.436598	0.32538	0.434866	0	0	0.451607	0.451607	0.321724	0.459111	0.45507	0.28478	0.452184	0.453916
759	/pickett_centaur/project/Moulton_JHT/test/make_tables/OG0009481.fna	1873	0.658836	0.355579	0.463962	0.263748	0.376401	0.687667	0.442605	0.505072	0.366791	0	0	0.263748	0.828617	0.355579	1	0.263214	0.235985	0.449012	0.453817	0.366791	0.519487
760	/pickett_centaur/project/Moulton_JHT/test/make_tables/OG0009483.fna	1588	1	0.95466	0.979219	0.984887	0.948992	0.982997	0.988665	0.986776	0.973552	0.918136	0.939547	0.207809	0	0.97733	0.97733	0.97733	0.969773	0.952771	0.979219	0.97733	0
761	/pickett_centaur/project/Moulton_JHT/test/make_tables/OG0009486.fna	3010	0.501661	0	0.516611	0.501661	0.460465	0.471761	0.449169	0.516611	0.934219	0.521595	0.488704	0.281728	0.526578	0.516611	0.999003	0.522591	0	0.495681	0.962126	1	0.507641
762	/pickett_centaur/project/Moulton_JHT/test/make_tables/OG0009488.fna	454	0.656388	0	0.755507	0.638767	0.365639	0.656388	0.656388	0.907489	0.656388	0.656388	0.643172	0.656388	0.656388	1	0.656388	0.656388	0.656388	0.801762	0.656388	0.656388	0.656388
763	/pickett_centaur/project/Moulton_JHT/test/make_tables/OG0009490.fna	1114	0.997307	0.997307	0.997307	0.997307	0	0.997307	0.997307	0.997307	0.997307	0.997307	1	0	0.997307	0.997307	0.997307	0.997307	0.997307	0.997307	0.997307	0.997307	0.997307
764	/pickett_centaur/project/Moulton_JHT/test/make_tables/OG0009492.fna	2383	0.879144	0.844314	0.959715	0.743181	0.433487	0.875367	0.933277	0.865296	0.925724	0.475031	0.789761	0.141418	0.960974	0.978598	0.959715	0.919429	0	1	0.876626	0.959715	0
765	/pickett_centaur/project/Moulton_JHT/test/make_tables/OG0009496.fna	1846	0.616468	0.552546	0.556338	0	0.585049	0.606717	0.634345	0.611593	1	0.679848	0.605092	0	0.556338	0.554713	0.556338	0.618093	0.588299	0.626219	0.660347	0.556338	0.718852
766	/pickett_centaur/project/Moulton_JHT/test/make_tables/OG0009497.fna	1036	0.750965	0.458494	0.55695	0.487452	0.349421	0.545367	0.678571	0.545367	0.811776	0.664093	0	0.349421	0.551158	0.583012	0.724903	1	0.814672	0.92471	0.617761	0.551158	0
767	/pickett_centaur/project/Moulton_JHT/test/make_tables/OG0009498.fna	2704	0.526257	0.436391	0	0.497411	0.471893	0.580621	0.674926	0.636095	0.49963	0.586169	0.593565	0	0.568417	0.52182	1	0.579512	0.507396	0.725962	0.506287	0.52182	0.497411
768	/pickett_centaur/project/Moulton_JHT/test/make_tables/OG0009499.fna	1819	0.97856	0	0.919186	0	0.970313	0.97691	0.97856	0.980209	0.97691	0.975261	0.902694	0.193513	0.97856	0.97856	0.97856	0.97691	0.990104	1	0.97691	0.97856	0.993403
769	/pickett_centaur/project/Moulton_JHT/test/make_tables/OG0009502.fna	1720	0.951163	0.940698	0.949419	0	0	0.949419	0.949419	0.944186	0.949419	0.982558	0.928488	0.395349	0.877907	0.952326	1	0.951163	0.951163	0.942442	0.949419	0.949419	0.94593
770	/pickett_centaur/project/Moulton_JHT/test/make_tables/OG0009504.fna	961	0.912591	0	0.909469	0.906348	0.921956	0.906348	0.906348	0.906348	0.906348	0.912591	1	0.325702	0.909469	0.909469	0.909469	0.909469	0.906348	0.962539	0.906348	0.909469	0.962539
771	/pickett_centaur/project/Moulton_JHT/test/make_tables/OG0009506.fna	886	0.922122	0.98307	0	0.959368	0.89842	0.908578	0.911964	0.959368	0.94921	0.922122	0.837472	0	0.969526	0.969526	0.969526	0.952596	1	0.942438	0.908578	0.969526	0.945824
772	/pickett_centaur/project/Moulton_JHT/test/make_tables/OG0009507.fna	681	0.292217	0.477239	0.477239	0.271659	0	0.512482	0.305433	0.419971	1	0.292217	0.553598	0.271659	0	0.367107	0.481645	0.591777	0.271659	0.715125	0.287812	0.41116	0.48605
773	/pickett_centaur/project/Moulton_JHT/test/make_tables/OG0009511.fna	1774	0.267756	0.27283	0	0.453777	0.198422	0.267756	1	0.267756	0.39628	0.267756	0.266065	0.133596	0.267756	0.267756	0.267756	0.267756	0	0.580609	0.267756	0.267756	0.267756
774	/pickett_centaur/project/Moulton_JHT/test/make_tables/OG0009512.fna	1981	1	0.990914	0.984856	1	0.675416	0.916709	1	1	0.909137	1	0	0.333165	0.984856	0.984856	0.984856	1	1	0	1	1	0.855628
775	/pickett_centaur/project/Moulton_JHT/test/make_tables/OG0009515.fna	1276	0.628527	0	0.449843	0.662226	0.659875	0.644984	0.628527	0.628527	0.623824	0	0.623824	0.69906	0.628527	0.623824	0.628527	0.628527	0.628527	1	0.628527	0.628527	0.729624
776	/pickett_centaur/project/Moulton_JHT/test/make_tables/OG0009516.fna	13963	0.922151	0.848457	0.370479	0.403495	0.334169	0	0.931247	0.339111	0.93361	1	0.931247	0.174962	0	0.377068	0.380506	0.919215	0.342262	0.99957	0.922653	0.410657	0.99957
777	/pickett_centaur/project/Moulton_JHT/test/make_tables/OG0009517.fna	690	0.910145	1	0.914493	0.910145	0.892754	0.910145	0.910145	0.914493	0.923188	0.910145	0	0.275362	0.914493	0.914493	0.914493	0.914493	0.910145	0.914493	0.910145	0.914493	0
778	/pickett_centaur/project/Moulton_JHT/test/make_tables/OG0009518.fna	1225	0.936327	0.742857	0.745306	0.92	0.818776	0.821224	0.936327	0.936327	0.936327	1	0.990204	0	0	0.752653	0.936327	0.88	0.936327	0.936327	0.936327	0.936327	0.752653
779	/pickett_centaur/project/Moulton_JHT/test/make_tables/OG0009520.fna	925	0.928649	0.938378	0.935135	0	0.503784	0.497297	0.571892	0.931892	0.918919	0.922162	0.912432	0	0.935135	0.935135	0.931892	1	0.925405	0.951351	0.490811	0.935135	0.938378
780	/pickett_centaur/project/Moulton_JHT/test/make_tables/OG0009522.fna	2734	0.821141	0.619605	0	0.613021	0.615216	0.820044	0.735918	0.614119	0.850768	0.795903	0.788222	0	1	0.781639	0.877103	0.844184	0.816752	0.812363	0.821141	0.840161	0.812363
781	/pickett_centaur/project/Moulton_JHT/test/make_tables/OG0009524.fna	1411	0.698086	0.545004	0.485471	0.674699	0.312544	0.674699	0.69596	0.674699	0.698086	0.698086	0.761871	0	1	0.748405	0.755493	0.698086	0	0.698086	0.674699	0.798016	0.698086
782	/pickett_centaur/project/Moulton_JHT/test/make_tables/OG0009525.fna	1948	0.915298	0.799795	0.936858	0.799795	0.799795	0.799795	0.799795	0.799795	0.799795	0.799795	0.799795	0	0.920945	0.838296	0.799795	1	0.688398	0.796715	0.799795	0	0.796715
783	/pickett_centaur/project/Moulton_JHT/test/make_tables/OG0009526.fna	1660	0.542771	0	0.490964	0.542771	0.448795	1	0	0.542771	0.542771	0.542771	0.535542	0.18012	0.542771	0.512048	0.512048	0.542771	0.519277	0.542771	1	0.542771	0.542771
784	/pickett_centaur/project/Moulton_JHT/test/make_tables/OG0009529.fna	2905	0.549742	0.8358	0.821343	0.828571	0.533563	0.91222	0	0.818244	0.871945	0.877108	1	0	0.823408	0.851291	0.848193	0.80895	0.822375	0.972117	0.806885	0.821343	0.86988
785	/pickett_centaur/project/Moulton_JHT/test/make_tables/OG0009530.fna	1498	0.487316	0.383845	0.385848	0.385848	0.333111	0.535381	0.335113	0.517356	0.495327	0.46729	0.457276	0.385848	0.411215	0.429239	0.429239	0.50534	0.40721	1	0.719626	0.517356	0
786	/pickett_centaur/project/Moulton_JHT/test/make_tables/OG0009533.fna	1539	0.540611	0.550357	0.589344	0.540611	0	0.965562	0.540611	0.946069	0.540611	0.491228	0.825211	0.326186	0.540611	0.548408	0.540611	1	0.540611	0.540611	0.860299	0.540611	0.805718
787	/pickett_centaur/project/Moulton_JHT/test/make_tables/OG0009536.fna	991	0.975782	0.91221	0.965691	0.707366	0.899092	0.975782	0.975782	0.978809	0.975782	0.975782	0	0.515641	0.975782	0.975782	0.981837	0.975782	0	1	0.975782	0.975782	0.996973
788	/pickett_centaur/project/Moulton_JHT/test/make_tables/OG0009538.fna	2689	0.873931	0	0.895128	0.873931	0	0.895128	0.895128	0.914094	0.873931	0.904054	0.898475	0.149126	1	0.941986	0.93492	0.927482	0.898475	0.900707	0.895128	0.895128	0.900707
789	/pickett_centaur/project/Moulton_JHT/test/make_tables/OG0009541.fna	2038	0.986752	0	0.994112	0.897448	0.620216	0.988224	0.986752	0.991168	0.98528	0.986752	0.979392	0.296369	0.994112	0.994112	0.994112	0.986752	0	0.997056	0.986752	1	0.988224
790	/pickett_centaur/project/Moulton_JHT/test/make_tables/OG0009542.fna	901	0.886792	0	0.943396	0.692564	1	0.886792	0.886792	0.9101	1	0.886792	0.940067	0	0.943396	0.943396	0.943396	1	0.963374	1	0.886792	0.943396	1
791	/pickett_centaur/project/Moulton_JHT/test/make_tables/OG0009544.fna	1751	0.553969	0	0.577955	0.504283	0.50771	0.504283	0.595089	0.531696	0.52827	0.655054	0.6996	0.623073	0.577955	0.577955	0.617362	1	0.615648	0	0.622501	0.577955	0.615648
792	/pickett_centaur/project/Moulton_JHT/test/make_tables/OG0009545.fna	1297	0.983809	0.983809	0.983809	0	0.983809	0.983809	0.983809	0.983809	0.983809	0.983809	1	0.265998	0.983809	0.983809	0.983809	0.983809	0.983809	0.983809	0.983809	0.983809	0
793	/pickett_centaur/project/Moulton_JHT/test/make_tables/OG0009548.fna	2665	0.963977	0	0.870919	0.678049	0.601501	0.977486	0.81651	0.957974	1	0.959475	0.950469	0.174109	0.829644	0.800375	0.844278	0.884053	0.678049	0.813133	0.84015	0.808255	0.953846
794	/pickett_centaur/project/Moulton_JHT/test/make_tables/OG0009551.fna	1684	0.930523	0.905582	0	0.852732	0.87886	0.942993	0.934086	0.950119	0.923397	0.934086	0.9519	0.792162	0.9519	0.9519	0.93943	0.92696	1	0.957245	0.950119	0.93943	0
795	/pickett_centaur/project/Moulton_JHT/test/make_tables/OG0009552.fna	748	0.699198	0.699198	0.88369	0.935829	0.699198	0.699198	0.699198	0.699198	0.699198	0.699198	0.703209	0.819519	0	0.891711	1	0.911765	0	0.859626	0.699198	0.871658	0.703209
796	/pickett_centaur/project/Moulton_JHT/test/make_tables/OG0009554.fna	706	0.876771	1	0	0.876771	0.876771	0.876771	0.876771	0.876771	0.876771	0.876771	0.876771	0.228045	0.876771	0.876771	0.876771	0.876771	0.876771	0.876771	0.876771	0.876771	0.876771
797	/pickett_centaur/project/Moulton_JHT/test/make_tables/OG0009555.fna	1435	0.132404	0.124042	0.209756	0.155401	0	0.278746	0.308014	0.132404	0.299652	0	0.316376	0.220209	0.132404	0.132404	0.132404	1	0.203484	0.48223	0.316376	0.132404	0.602787
798	/pickett_centaur/project/Moulton_JHT/test/make_tables/OG0009556.fna	651	0.701997	0.706605	0	0.715822	0.688172	0.669739	0.660522	0.743472	0.678955	0.711214	0.69278	0.425499	0	0.729647	0.729647	0.669739	0.734255	0.715822	0.669739	1	0.674347
799	/pickett_centaur/project/Moulton_JHT/test/make_tables/OG0009559.fna	3574	1	0	0.340515	0.20845	0.441522	0.572748	0.58366	0.574426	0.664242	0.56939	0.572748	0	0.346111	0.443481	0.346111	0.294348	0.58338	0.591214	0.49972	0.346111	0.593733
800	/pickett_centaur/project/Moulton_JHT/test/make_tables/OG0009560.fna	928	0.602371	0	0.568966	0.851293	0.568966	0.851293	0.851293	0.851293	0.851293	1	0.84806	0.637931	0.851293	0.851293	0.851293	0.851293	0.793103	0.851293	0.851293	0.851293	0
801	/pickett_centaur/project/Moulton_JHT/test/make_tables/OG0009561.fna	1273	0.257659	0	0.639434	0.313433	0.387274	0.832679	0.244305	0.618225	0.651218	0.253731	0.149254	0.236449	0	0.309505	0.69128	0.230165	0.421838	1	0.393559	0.333857	0.542812
802	/pickett_centaur/project/Moulton_JHT/test/make_tables/OG0009565.fna	1295	0.769884	0	0.772201	0.772201	0.776834	0.769884	0.769884	0	1	0.769884	0.728185	0.774517	0.772201	0.772201	0.772201	0.769884	0.779151	0.769884	0.772201	0.772201	0.776834
803	/pickett_centaur/project/Moulton_JHT/test/make_tables/OG0009566.fna	1354	0.39291	0	0.454948	0.412851	0.384047	0.410635	0.408419	0.567947	0.419498	0.532496	0.350812	0.446086	0.415066	0.415066	0.435007	0.415066	0.399557	1	0	0.454948	0.523634
804	/pickett_centaur/project/Moulton_JHT/test/make_tables/OG0009567.fna	430	0.944186	0	0.730233	0.513953	0.818605	0.951163	0.644186	0.937209	0.783721	0.951163	0	0.506977	0.986047	0.986047	0.986047	0.965116	0.776744	1	0.965116	0.986047	1
805	/pickett_centaur/project/Moulton_JHT/test/make_tables/OG0009568.fna	1660	0.474096	0.557229	0.535542	0.777711	0.510241	1	0.474096	0.535542	0.76506	0.658434	0	0	0.535542	0.535542	0.812048	0.690964	0.539157	0.775904	0.714458	0.535542	0.620482
806	/pickett_centaur/project/Moulton_JHT/test/make_tables/OG0009569.fna	1405	0.953025	0.795018	0.839858	0.799288	0.680427	0.799288	0.797153	0.818505	0.807829	0.795018	0.903915	0.608541	0.96726	0.799288	0.799288	0.792883	0	0.839858	0.775089	1	0.713879
807	/pickett_centaur/project/Moulton_JHT/test/make_tables/OG0009571.fna	655	0.99542	0.945038	0.99542	0	0.862595	0.99542	0.99542	0.99542	0.99542	0.945038	0.99542	0	0.99542	0.99542	0.99542	0.99542	0.945038	1	0.99542	0.99542	0.99084
808	/pickett_centaur/project/Moulton_JHT/test/make_tables/OG0009572.fna	1630	0.503067	0.193252	0.422699	0.480982	0.227607	0.545399	0	0.540491	0.33865	0.440491	0	0.493865	0.379755	0.422086	0.556442	0.412883	0.365031	0.427607	0.352147	0.293252	1
809	/pickett_centaur/project/Moulton_JHT/test/make_tables/OG0009573.fna	835	0.79521	0.730539	0.79521	0.79521	0.752096	1	0	0.79521	0.791617	0.79521	0.737725	0	0.79521	0.79521	0.79521	0.798802	0.780838	0.79521	0.791617	0.79521	0.805988
810	/pickett_centaur/project/Moulton_JHT/test/make_tables/OG0009574.fna	1069	0.983162	0	0.717493	0.988775	0.988775	0.983162	0	0.988775	0.983162	0.983162	1	0.983162	0.985968	0.985968	0.985968	0.983162	0.983162	0.985968	0.983162	0.985968	0.985968
811	/pickett_centaur/project/Moulton_JHT/test/make_tables/OG0009575.fna	739	0.983762	0.963464	0.991881	1	0.967524	0.979702	0.829499	0.983762	0.971583	0.983762	0.947226	0.817321	0	0.987821	0.991881	0.947226	0.975643	1	0.801083	0.991881	0
812	/pickett_centaur/project/Moulton_JHT/test/make_tables/OG0009576.fna	1825	0.806027	0.667945	0.791233	0.730411	0.58411	0.671233	0.759452	0.730411	0.676164	0.723836	0.70411	0	1	0.684384	0.942466	0.725479	0.674521	0.702466	0.671233	0.736986	0
813	/pickett_centaur/project/Moulton_JHT/test/make_tables/OG0009578.fna	667	0.95952	0.964018	0.95952	0.95952	0.95952	0.95952	0.95952	0.95952	0.95952	0.95952	1	0	0.95952	0	0.95952	0.95952	0.689655	0.95952	0.95952	0.95952	0.95952
814	/pickett_centaur/project/Moulton_JHT/test/make_tables/OG0009579.fna	874	0.364989	0.585812	0.831808	0.406178	0.392449	0.639588	0.491991	0.625858	0.708238	0.375286	0.921053	0.394737	0	0.613272	0.613272	0.549199	0.450801	0.855835	0	0.613272	1
815	/pickett_centaur/project/Moulton_JHT/test/make_tables/OG0009584.fna	1225	1	0	0.750204	0.309388	0.419592	0.684082	0	0.750204	0.441633	0.686531	0.681633	0.463673	0.701224	0.701224	0.701224	0.68898	0.68898	0.889796	0.686531	0.441633	0.676735
816	/pickett_centaur/project/Moulton_JHT/test/make_tables/OG0009585.fna	2338	0.795979	0.696749	0.807528	0.807528	0.691189	0.799829	0.793413	0.81651	0.74337	0.938409	0	0.436698	0.807528	0.810094	0.808811	0.795979	0.242943	1	0.786997	0	0.79213
817	/pickett_centaur/project/Moulton_JHT/test/make_tables/OG0009587.fna	616	0.853896	0.892857	0.788961	0.853896	0.849026	1	0.853896	0.853896	0	0.853896	0.849026	0.493506	0.853896	0.98539	0.853896	0	0.849026	0.853896	0.853896	0.853896	0.853896
818	/pickett_centaur/project/Moulton_JHT/test/make_tables/OG0009589.fna	1009	0.681863	0.88999	0.89891	0.675917	0.666997	0.67889	0.884044	0.931615	0.988107	0.690783	0.872151	0	0	1	0.90783	0.681863	0.675917	0.958375	0.913776	0.90783	0.928642
819	/pickett_centaur/project/Moulton_JHT/test/make_tables/OG0009590.fna	1294	0.972179	0.735703	1	0.979134	0.772798	0.974498	0.976816	0.98609	0.465997	0.972179	0.916538	0.362442	0.997682	0.993045	0.997682	1	0	0.916538	0.979134	1	0.909583
820	/pickett_centaur/project/Moulton_JHT/test/make_tables/OG0009592.fna	688	1	0.869186	0.864826	0.899709	0.943314	0.943314	0.672965	0.864826	0.686047	0.851744	0.642442	0.468023	0.864826	0.864826	0.864826	0.668605	0	0.712209	0	0.672965	0.982558
821	/pickett_centaur/project/Moulton_JHT/test/make_tables/OG0009593.fna	1015	0.934975	0.899507	0.917241	0.93202	0.91133	0.91133	0.902463	0.964532	0.940887	0.949754	0.949754	0.654187	0.97931	0.917241	0.917241	0.955665	0.917241	1	0.949754	0.917241	0
822	/pickett_centaur/project/Moulton_JHT/test/make_tables/OG0009594.fna	1441	0.74601	0	0.954198	0.360861	0.489938	0.633588	0.66898	0.829285	0.708536	0	0.893824	0.925052	0.698126	0.858432	0.954198	0.993754	0.542679	1	0.947953	0.533657	0.655795
823	/pickett_centaur/project/Moulton_JHT/test/make_tables/OG0009596.fna	2587	0.795903	0	0.77271	0.424816	0.422884	0.730963	0.729803	0.77155	0.776189	0.80286	0.843448	0.227677	0.77271	0.77271	0.77155	1	0.778508	0.807499	0.758794	0.77271	0.810978
824	/pickett_centaur/project/Moulton_JHT/test/make_tables/OG0009598.fna	2803	0.519443	0	0.411345	0.344988	0.224046	0.260435	0.551552	0.417767	0.978594	0.599715	0.452016	0	0.411345	0.410275	0.410275	1	0.241884	0.598644	0.5066	0.412415	0.530146
825	/pickett_centaur/project/Moulton_JHT/test/make_tables/OG0009600.fna	1099	0.432211	0.320291	0.44313	0.434941	0.309372	0.459509	0.462238	0.585077	0.656051	0.467698	1	0.55596	0.4404	0.44586	0.568699	0.546861	0.437671	0.918107	0.429481	0.462238	0
826	/pickett_centaur/project/Moulton_JHT/test/make_tables/OG0009601.fna	2242	0.925067	0	0.9157	0.685103	0.872881	0.693577	0.772525	0.903657	0.894291	0.90901	0.858162	0	0.917038	1	0.9157	0.903657	0.895629	0.914362	0.910348	0.917038	0.910348
827	/pickett_centaur/project/Moulton_JHT/test/make_tables/OG0009602.fna	5164	0.847018	0	0.78292	0.75	0.79725	0.883811	0.883811	0.88323	0.879744	0.880325	0.841402	0	0.789698	0.88962	1	0.817002	0.88904	0.962239	0.887878	0.92622	0.894849
828	/pickett_centaur/project/Moulton_JHT/test/make_tables/OG0009604.fna	715	0.886713	0	0.886713	0.886713	0.678322	0.886713	0.886713	0.886713	0.886713	0.886713	1	0	0.886713	0.886713	0.886713	0.886713	0.886713	0.886713	0.886713	0.886713	0.886713
829	/pickett_centaur/project/Moulton_JHT/test/make_tables/OG0009605.fna	3379	0.78248	0.529743	0	0.635987	0.529743	0.616455	0.586268	0.61823	0.619118	0.667061	0.58538	0.120746	0.617342	0.617342	1	0.615567	0	0.606688	0.636579	0.617342	0.600474
830	/pickett_centaur/project/Moulton_JHT/test/make_tables/OG0009609.fna	1603	1	0	1	0.927012	0.908297	1	1	1	1	1	1	0.597629	1	1	1	1	1	1	0	1	1
831	/pickett_centaur/project/Moulton_JHT/test/make_tables/OG0009610.fna	3100	0.55871	0.333226	0.280323	0.212581	0.26871	0.644839	0	1	0.626452	0.40871	0.759032	0	0.542581	0.33129	0.33129	0.58	0.280968	0.778387	0.310323	0.715806	0.406774
832	/pickett_centaur/project/Moulton_JHT/test/make_tables/OG0009612.fna	4909	0.693828	0	0.74394	0.65329	0.268486	0.690772	0.681605	0.682216	0.329599	0.644938	1	0.451212	0.752495	0.733551	0.77144	0.688939	0.639234	0.911387	0	0.74394	0.74944
833	/pickett_centaur/project/Moulton_JHT/test/make_tables/OG0009613.fna	6178	0.361444	0.314827	0.466656	0	0.318226	0.362415	0.363872	0.373584	0.365329	0.354646	1	0	0.392522	0.392522	0.391551	0.367271	0.362901	0.368242	0.362901	0.389608	0.366785
834	/pickett_centaur/project/Moulton_JHT/test/make_tables/OG0009614.fna	1426	0.917952	0.806452	0.95582	0.932679	0.802244	0.924264	0.924264	0.936886	0.886396	0	0	0.274895	0.95582	0.95582	0.95582	0.892707	1	0.926367	0.907433	0.95582	0.926367
835	/pickett_centaur/project/Moulton_JHT/test/make_tables/OG0009615.fna	1072	0.907649	0.916045	0.572761	0.904851	0.921642	0.904851	0.904851	0.904851	0.907649	0	1	0.202425	0.907649	0.907649	0.907649	0.904851	0	0.921642	0.904851	0.907649	0.921642
836	/pickett_centaur/project/Moulton_JHT/test/make_tables/OG0009616.fna	1573	1	0.795296	0.474253	0.79466	0.58487	1	0.860776	1	1	0.989193	0.887476	0	1	1	1	0.811189	0	0.973935	1	1	0.872219
837	/pickett_centaur/project/Moulton_JHT/test/make_tables/OG0009618.fna	1798	0.659622	0.636263	0.7297	0.711346	0.636263	0.664627	0.664627	0.669633	0.669633	0.66129	0.602892	0	0.677976	0.677976	0.711346	0.657397	0.666296	0.843159	0	0.7297	1
838	/pickett_centaur/project/Moulton_JHT/test/make_tables/OG0009619.fna	2187	0.99497	0.993599	0.989483	0	1	0.989483	0.989483	0.989483	0.997714	0.989483	0.98674	0	0.989483	0.989483	0.989483	0.989483	0.985368	0.989483	0.989483	0.989483	0.989483
839	/pickett_centaur/project/Moulton_JHT/test/make_tables/OG0009621.fna	1663	0.897174	0	1	0.517739	0.894167	0.884546	0.898978	0.911606	0.898978	0.898978	0	0.783524	0.906194	0.906194	0.83163	0.902586	0.898978	0.938665	0.898978	0.906194	0.917017
840	/pickett_centaur/project/Moulton_JHT/test/make_tables/OG0009622.fna	2098	0.645377	0.340801	0.412297	0.422307	0.336511	0.695424	0.474738	0.418017	1	0.409438	0.536702	0	0.416587	0.416587	0.416587	0.406578	0.408008	0.846997	0.413727	0.418017	0.482364
841	/pickett_centaur/project/Moulton_JHT/test/make_tables/OG0009623.fna	3286	0.554474	0	0.639684	0.551735	0.293061	0.543518	0.548996	1	0.543518	0.579732	0.593731	0	0.71059	0.556299	0.555386	0.548083	0.556299	0.564516	0.551735	0.707851	0.56269
842	/pickett_centaur/project/Moulton_JHT/test/make_tables/OG0009624.fna	2851	0.998948	0.560154	0.572781	0.420203	0.463346	0.936864	0.696247	0.761136	0.917924	0.569625	0.686426	0	0.572781	0.573834	0.572781	0.565416	0.543318	1	0.659067	0.572781	0.604349
843	/pickett_centaur/project/Moulton_JHT/test/make_tables/OG0009721.fna	2224	0.828687	0.765737	0.68705	1	0.765737	0.827338	0.827338	0.982464	0.827338	0.743705	0	0.332284	0.867806	0.742356	0.827338	0.827338	0.831385	0.844874	0.697842	0.827338	0.843525
844	/pickett_centaur/project/Moulton_JHT/test/make_tables/OG0009723.fna	2737	0.85897	0.927658	0.861162	0.51224	0.986847	0.992327	0.864085	0.992327	0.991231	0.990135	0	0.521008	0.864085	0.992327	0.861162	0.995616	0.996712	1	0.992327	0.861162	0.984655
845	/pickett_centaur/project/Moulton_JHT/test/make_tables/OG0009728.fna	2758	0.735678	0.742204	0.298405	0.713923	0.730602	0.806381	0.761059	0.757433	0.817259	0.715011	1	0	0.718274	0.718274	0.892313	0.805294	0.730239	0.820522	0	0.718274	0.809645
846	/pickett_centaur/project/Moulton_JHT/test/make_tables/OG0009735.fna	6178	0.499353	0.410813	0.941081	0.361929	0.404176	0.560537	0.485756	0.92619	0.824215	0.881515	0.510036	0.080123	0.958725	1	0.996601	0.521204	0	0.894626	0.699417	0.49304	0.947556
847	/pickett_centaur/project/Moulton_JHT/test/make_tables/OG0009737.fna	895	1	0.811173	0.956425	1	0	1	0.547486	0.946369	1	1	0.989944	1	1	0.956425	0.956425	1	1	1	1	0.956425	1
848	/pickett_centaur/project/Moulton_JHT/test/make_tables/OG0009740.fna	1360	0.373529	0.150735	0.375735	0.186029	0.139706	0.333824	0.190441	0.210294	0.161765	0.139706	0.139706	0.168382	0	0.230147	0.317647	0.203676	0.283824	1	0.238971	0.258824	0.673529
849	/pickett_centaur/project/Moulton_JHT/test/make_tables/OG0009742.fna	3304	0.885593	0.750605	0.889225	0.948245	0.741223	0.95914	0	0.924637	0.878329	0.888317	0.839286	0.882869	0.887409	0.887409	0.886501	0.874697	0.889225	1	0.881053	0.882869	0.974576
850	/pickett_centaur/project/Moulton_JHT/test/make_tables/OG0009744.fna	1570	0.990446	0.982803	1	1	0.975159	0.988535	0.988535	0.992357	0.998089	0.990446	0	0.661146	1	0.998089	0.998089	0.988535	0.990446	0.988535	0.990446	0.998089	0.988535
851	/pickett_centaur/project/Moulton_JHT/test/make_tables/OG0009746.fna	838	0.838902	0	0.838902	0.838902	0.838902	0.838902	0.838902	0.96778	0.838902	0.838902	0.853222	0.838902	0.838902	0.838902	0.838902	0.838902	0.838902	1	0.838902	0.838902	0.960621
852	/pickett_centaur/project/Moulton_JHT/test/make_tables/OG0009747.fna	2692	0.890788	0.665676	0.847325	0.927563	0	0.83841	0.837296	0.835067	0.682392	0.832838	0.692422	0.159733	0.846211	0.847325	0.84844	1	0.520802	0.860698	0.92422	0.895245	0.660847
853	/pickett_centaur/project/Moulton_JHT/test/make_tables/OG0009748.fna	805	0.806211	0	0.795031	0.802484	0.752795	0.802484	0.98882	0.802484	0.657143	0.806211	1	0.552795	0.795031	0.795031	0.795031	0.809938	0.787578	0.839752	0.802484	0.795031	0.839752
854	/pickett_centaur/project/Moulton_JHT/test/make_tables/OG0009752.fna	2527	0.420657	0.406015	0.434903	0.393352	0.412347	0.630787	0.354571	1	0.698457	0.643846	0.635536	0	0.699644	0.451524	0.447962	0.700831	0.571429	0.547685	0.941828	0.57499	0.437673
855	/pickett_centaur/project/Moulton_JHT/test/make_tables/OG0009760.fna	709	0.466855	0.521862	1	0.466855	0.327221	0.466855	0.466855	0.466855	0.466855	0.466855	0	0.255289	0.466855	0.466855	0.466855	0.466855	0.466855	0.466855	0.466855	0.466855	0.466855
856	/pickett_centaur/project/Moulton_JHT/test/make_tables/OG0009763.fna	1915	0.996867	0.832376	0.534726	0.488251	0	0.650653	0.457441	0.650653	0.696084	0.652219	1	0.227154	0.639687	0.525326	0.655352	0.699217	0.525326	0.691384	0.650653	0.653786	0.683551
857	/pickett_centaur/project/Moulton_JHT/test/make_tables/OG0009769.fna	1522	0.67477	0.217477	0.702365	0.24113	0.227332	0.237188	0.235217	0.463863	0.22339	0.613666	0.318003	0.405388	0	0.487516	0.647175	1	0.442181	0.379106	0.25887	0.499343	0.394875
858	/pickett_centaur/project/Moulton_JHT/test/make_tables/OG0009770.fna	2698	0.569681	0.859896	0.485174	0.309489	0	0.636397	0.732024	0.446256	0.625278	0.469607	0	0.233136	0.691623	0.634173	0.477391	0.421794	0.571905	0.447368	0.691994	0.478873	1
859	/pickett_centaur/project/Moulton_JHT/test/make_tables/OG0009771.fna	787	0.916137	0.923761	0.866582	1	0	0.912325	0.828463	0.923761	0.946633	0.858958	0.958069	0.702668	0.866582	0.866582	0.866582	0.923761	0.908513	0.950445	0.912325	0.912325	0.908513
860	/pickett_centaur/project/Moulton_JHT/test/make_tables/OG0009772.fna	1966	0.84588	0.605799	0.430315	0.597152	0.353001	0.696338	0.555951	0.739064	0.38352	0.563581	0.707019	0	0.595626	0.592574	1	0.630722	0.598169	0.765005	0.57884	0.934385	0.557477
861	/pickett_centaur/project/Moulton_JHT/test/make_tables/OG0009773.fna	3943	0.998478	0.678164	0	0.767943	0.838701	0.971849	0.975653	0.96424	0.89754	0.767182	0.80979	0	0.997717	0.790768	0.998478	0.96348	0.807507	0.820441	0.967284	1	0.803703
862	/pickett_centaur/project/Moulton_JHT/test/make_tables/OG0009776.fna	1282	0.517941	0.513261	0.517941	0.517941	0.515601	0.517941	0	0.517941	0.515601	0.517941	0.513261	0.296412	0.517941	0.517941	0.517941	1	0.513261	0.513261	0.517941	0.517941	0.513261
863	/pickett_centaur/project/Moulton_JHT/test/make_tables/OG0009777.fna	1735	0.820173	0.488184	0.619597	0.589625	0.476081	1	0.61268	0.617867	0.788473	0.776369	0.756196	0.681844	0	0.778098	0.889337	0.631124	0.626513	0.614409	0.635159	0.625937	0.651873
864	/pickett_centaur/project/Moulton_JHT/test/make_tables/OG0009779.fna	1306	0.880551	0.633231	0.834609	0.832312	0.630168	0.832312	0.832312	0.832312	0.804747	0.832312	0.942573	0	0.834609	0.834609	0.834609	1	0.839204	0.832312	0.832312	0.834609	0.832312
865	/pickett_centaur/project/Moulton_JHT/test/make_tables/OG0009780.fna	1006	0.728628	0.378728	0.776342	0.366799	0	0.736581	0.513917	0.736581	0.736581	0.503976	0.742545	0.624254	0.594433	0.659046	0.785288	0.749503	0.663022	0.791252	0.758449	0.659046	1
866	/pickett_centaur/project/Moulton_JHT/test/make_tables/OG0009782.fna	2506	0.56664	0.519952	0.622905	0	0.630088	0.622905	0.622905	0.622905	0.622905	0.618117	0.537909	0.721069	0.622905	0.633679	0.622905	1	0.622905	0.622905	0.622905	0.622905	0.622905
867	/pickett_centaur/project/Moulton_JHT/test/make_tables/OG0009784.fna	2167	0.941855	0.961237	0.950162	0.789109	0.740194	0.947393	0.894785	0.947393	0.954315	0.951546	1	0	0.950162	0.951546	0.951546	0.950162	0.95293	0.959852	0.951546	0.951546	0.959852
868	/pickett_centaur/project/Moulton_JHT/test/make_tables/OG0009786.fna	1881	0.542796	0	0.539607	0.539607	0.544391	0.538012	0.538012	1	0.539607	0.542796	0.544391	0	0.539607	0.539607	0.539607	0.538012	0.539607	0.542796	0.538012	0.539607	0.542796
869	/pickett_centaur/project/Moulton_JHT/test/make_tables/OG0009789.fna	2008	0.940239	0.940239	0.943227	0.940239	0.938745	0.940239	0.940239	0.941733	0.932769	0.943227	0.944721	0.0946215	0.943227	0.943227	0.946215	0.947709	0	0.941733	0.940239	1	0.941733
870	/pickett_centaur/project/Moulton_JHT/test/make_tables/OG0009790.fna	3232	0.980507	0.834777	0.995359	0.997215	0.840347	0.982364	0.713181	0.992574	0.974938	0.983292	0.9638	0	0.995359	0.996287	0.994431	0.981436	0.995359	0.994431	0.983292	1	0.976795
871	/pickett_centaur/project/Moulton_JHT/test/make_tables/OG0009792.fna	1398	0.831187	0	0.831187	0.444921	0.605866	0.833333	0.831187	1	0.833333	0.826896	0.822604	0.822604	0.831187	0.831187	0.831187	0.833333	0.831187	0.81402	0.831187	0.831187	0.816166
872	/pickett_centaur/project/Moulton_JHT/test/make_tables/OG0009793.fna	1675	0.980299	0.903284	0	0.973134	0.618507	0.946269	0.906866	0.919403	0.953433	0.980299	0.767164	0.67403	1	0.974925	0.96597	0.955224	0.94806	0.926567	0.930149	0.978507	0.64
873	/pickett_centaur/project/Moulton_JHT/test/make_tables/OG0009794.fna	1378	0.647315	0.601597	0.714078	0.634253	0.536284	0.684325	0.616836	0.63643	0.616836	0.616836	0	0	0.63643	0.638607	0.642961	0.693033	0.538462	1	0.616836	0.642961	0.603774
874	/pickett_centaur/project/Moulton_JHT/test/make_tables/OG0009796.fna	1135	0.981498	0	0.965639	0.625551	0.869604	0.970925	0.960352	0.970925	0.973568	0.984141	0.846696	0.572687	0.962996	0.965639	0.973568	0.965639	1	0.981498	0.955066	0.965639	0.981498
875	/pickett_centaur/project/Moulton_JHT/test/make_tables/OG0009797.fna	1447	0.977194	0.881824	0.991707	0.817554	0.877678	0.968901	0.970974	0.977194	0.985487	0.975121	0.630961	0.99378	0	0.995853	1	0.964755	0.973048	0.964755	0.973048	0.989634	0.973048
876	/pickett_centaur/project/Moulton_JHT/test/make_tables/OG0009798.fna	1162	0.909639	0.806368	0.925129	0.922547	0.811532	0.855422	0.194492	0.888985	0.917384	0.907057	1	0	0.925129	0.925129	0.925129	0.873494	0.873494	0.873494	0.891566	0.919966	0.873494
877	/pickett_centaur/project/Moulton_JHT/test/make_tables/OG0009804.fna	1858	0.832078	0.841765	0.550054	0.84338	0.239505	0.877287	0.869214	0.865985	0.882131	0.893434	1	0	0.815393	0.846609	0.846609	0.865985	0.860065	0.911195	0.830463	0.846609	0.574812
878	/pickett_centaur/project/Moulton_JHT/test/make_tables/OG0009805.fna	1477	0.971564	0.941097	0.979689	0.941097	0	1	0.536899	0.800948	0.827353	0.975626	0.920785	0	0.993907	0.991875	0.991875	0.961408	0.92891	0.973595	0.941097	0.991875	0.979689
879	/pickett_centaur/project/Moulton_JHT/test/make_tables/OG0009807.fna	1840	0.541848	0.620109	0.383696	0.383696	0	1	0.543478	0.383696	0.628261	0.602174	0.475	0.372283	0.623913	0.491304	0.491304	0.383696	0.502717	0.613587	0.349457	0.491304	0.489674
880	/pickett_centaur/project/Moulton_JHT/test/make_tables/OG0009808.fna	2131	0.98733	0.932426	0.981699	0.981699	0	0.98733	0.988738	0.981699	0.966213	0.988738	0.91694	0.155795	0.985922	0.984514	0.983107	0.963397	0.97466	1	0.98733	0.917879	0.994369
881	/pickett_centaur/project/Moulton_JHT/test/make_tables/OG0009809.fna	1429	0.651505	0.647306	0	0.708887	0.552834	1	0.651505	0.649405	0.649405	0.651505	0.641008	0.39958	0.651505	0.651505	0.6662	0.649405	0.649405	0.651505	0.649405	0.651505	0.651505
882	/pickett_centaur/project/Moulton_JHT/test/make_tables/OG0009810.fna	1612	0.397022	0.382754	0.692928	0.389578	0.382754	0.386476	0.408189	0.402605	0.424938	0.761787	0.397022	0.173077	0.398883	0	1	0.454715	0.35794	0.400744	0.408189	0.402605	0.404467
883	/pickett_centaur/project/Moulton_JHT/test/make_tables/OG0009813.fna	3511	0.658217	0.632583	0.634292	0	0.613785	0.63771	0.636001	0.678724	0.618912	0.782113	1	0.546568	0.719738	0.719738	0.972657	0.667616	0.665907	0.658217	0.657363	0.631444	0.669325
884	/pickett_centaur/project/Moulton_JHT/test/make_tables/OG0009814.fna	406	0.963054	0.955665	0.963054	0.963054	0.955665	0.963054	0.963054	0.963054	0.963054	0.963054	0.992611	0	0.852217	0.963054	0.963054	0.963054	1	0.963054	0.866995	0.963054	0
885	/pickett_centaur/project/Moulton_JHT/test/make_tables/OG0009816.fna	949	0.908325	0	0.902002	0.908325	0.827187	0.908325	0.908325	0.908325	0.876712	0.908325	0.958904	0.532139	0.902002	0.902002	0.987355	0.905163	0.917808	0.908325	0.908325	1	0.905163
886	/pickett_centaur/project/Moulton_JHT/test/make_tables/OG0009817.fna	327	0.782875	0.847095	0.792049	1	0	0.792049	0.792049	0.7737	0.792049	0.782875	0	0.715596	0.792049	0.792049	0.792049	0.782875	0.782875	0.782875	0.792049	0.792049	0.792049
887	/pickett_centaur/project/Moulton_JHT/test/make_tables/OG0009820.fna	3003	0.711622	0.582418	0.736597	0.752581	0.736264	0.701632	0.705628	0.704629	0.705628	0.707626	0.70363	0	0.715618	0.710623	0.709624	0.709624	0.290043	1	0.717616	0.706627	0.706627
888	/pickett_centaur/project/Moulton_JHT/test/make_tables/OG0009823.fna	799	0.921151	0.725907	0.921151	0.973717	0.252816	0.891114	0	0.737171	0.902378	0.921151	0.906133	0.455569	0.921151	0.921151	0.909887	0.992491	1	0.988736	0.883605	0.921151	0.988736
889	/pickett_centaur/project/Moulton_JHT/test/make_tables/OG0009824.fna	3103	1	0.679665	0.683854	0.46729	0.649049	0.58524	0.646149	0.571705	0.685788	1	0.901386	0	0.683854	0.732195	0.650016	0.683854	0.678053	0.67612	0.702224	0.675153	0.646149
890	/pickett_centaur/project/Moulton_JHT/test/make_tables/OG0009825.fna	1990	0.553769	0.961307	0	0.39598	0.829648	0.953266	0.9	0.953266	0.954774	0.953266	0.990955	0.644724	0.962312	0.953266	0.962312	0.975879	0.951759	0.906533	0.951759	1	0.953266
891	/pickett_centaur/project/Moulton_JHT/test/make_tables/OG0009826.fna	841	0.996433	0	0.996433	0.996433	0.985731	0.996433	0.996433	0.996433	0.996433	0.996433	0.989298	0.564804	0.996433	0.996433	0.996433	0.996433	0.996433	1	0.996433	0.996433	1
892	/pickett_centaur/project/Moulton_JHT/test/make_tables/OG0009829.fna	2875	0.738087	0.808	0.728696	0.728696	0.343652	0.729739	0.731826	0.728696	0.728696	0.748522	1	0	0.725565	0.728696	0.728696	0.734957	0.733913	0.714087	0.728696	0.728696	0.769391
893	/pickett_centaur/project/Moulton_JHT/test/make_tables/OG0009830.fna	640	0.957812	1	0.8125	0.807813	0.839063	0.957812	0.957812	0.9625	0.957812	0.957812	1	0	0.9625	0.9625	0.9625	0.9625	0.957812	0.957812	0.957812	0.9625	0.957812
894	/pickett_centaur/project/Moulton_JHT/test/make_tables/OG0009831.fna	1408	0.827415	0.708097	0.725142	0.723011	0	0.725142	0.725142	0.725142	0.735795	0.725142	0.708097	1	0.725142	0.725142	0.725142	0.882812	0.725142	0.923295	0.761364	0.78267	0.727273
895	/pickett_centaur/project/Moulton_JHT/test/make_tables/OG0009832.fna	2446	0.667621	0	0.807441	0.619379	0.711365	0.662715	0.665576	0.768193	0.789043	0.803761	0.400245	0.738757	0.844235	0.806214	0.807441	0.808667	0.747343	0.78659	0.766966	1	0.797629
896	/pickett_centaur/project/Moulton_JHT/test/make_tables/OG0009834.fna	1480	0.513514	0.37973	0.515541	0.519595	0.25	0.513514	0.513514	0.353378	1	0.452703	0.483108	0.515541	0.515541	0.515541	0.515541	0.491216	0.42027	0.481081	0.971622	0.515541	0
897	/pickett_centaur/project/Moulton_JHT/test/make_tables/OG0009837.fna	1546	0.24903	0.25097	0	0.462484	0.239327	0.305304	0.294955	0.792367	1	0.871928	0.545925	0.419146	0.351876	0.334411	0.349935	0.24903	0.307245	0.326649	0.296895	0.355757	0.326649
898	/pickett_centaur/project/Moulton_JHT/test/make_tables/OG0009839.fna	1504	0.934176	0.920213	0.632979	0.734707	0.515293	0.860372	0.922207	0.934176	0.50133	0.934176	0.992021	0.831782	0.922207	0.934176	0.922207	0.934176	0	0.934176	0.908245	1	0.934176
899	/pickett_centaur/project/Moulton_JHT/test/make_tables/OG0009840.fna	4972	0.567981	0	0.526146	0.564763	0.511866	0.69288	0.688656	0.701327	0.697707	0.503218	0.648833	0.0886967	0.590909	0.70354	0.704344	0.565768	0.490346	1	0.623894	0.555109	0.700121
900	/pickett_centaur/project/Moulton_JHT/test/make_tables/OG0009841.fna	6760	0.388462	0.483728	0.68003	0.340089	0.364053	0.272633	0.28003	0.65429	0.30858	0.238609	0.342751	0	0.409763	0.561538	0.771893	0.682249	0.820266	0.931213	0.287278	1	0.341568
901	/pickett_centaur/project/Moulton_JHT/test/make_tables/OG0009845.fna	3832	0.325157	0.324374	0.460595	0.20381	0	0.325157	0.257829	0.314979	0.325157	0.361952	0.318111	0.319676	0.459812	0.325939	0.459812	0.325157	0.324374	0.329071	0.325157	1	0.395616
902	/pickett_centaur/project/Moulton_JHT/test/make_tables/OG0009846.fna	1645	0.806687	0	0.631611	0.770213	0.717933	0.806687	0.806687	0.806687	0.813982	0.806687	0.890578	0.463222	0.810334	0.810334	0.810334	0.841337	0.970821	0.989058	0.806687	0.810334	1
903	/pickett_centaur/project/Moulton_JHT/test/make_tables/OG0009848.fna	982	0.93279	0.92668	0.942974	0.764766	0.941955	0.94501	0.94501	0.94501	0.94501	0.93279	1	0	0.94501	0.94501	0.94501	0.94501	0.923625	0.94501	0.94501	0.94501	0.941955
904	/pickett_centaur/project/Moulton_JHT/test/make_tables/OG0009849.fna	259	1	1	0	1	1	1	1	1	1	1	1	1	1	1	1	1	1	1	1	1	1
905	/pickett_centaur/project/Moulton_JHT/test/make_tables/OG0009850.fna	3820	0.662304	0.753927	0.795812	0.787173	0.74712	0.788743	0.789529	0.787173	0.786387	0.66911	0.746335	0	0.637435	0.787173	0.789529	0.7	0.637958	1	0.666754	0.786387	0.797382
906	/pickett_centaur/project/Moulton_JHT/test/make_tables/OG0009857.fna	871	0.972445	0.876005	0	0.888634	0.889782	0.972445	0.969001	0.97589	0.986223	0.972445	0.84845	0.955224	1	1	1	0.982778	0.958668	0.97589	0.972445	1	0.979334
907	/pickett_centaur/project/Moulton_JHT/test/make_tables/OG0009859.fna	1027	0.494645	0.594937	0.436222	0.520935	0.443038	0.436222	0.436222	0.436222	0.520935	0.599805	1	0.410906	0.520935	0.520935	0.520935	0.599805	0.599805	0	0.50925	0.520935	0.599805
908	/pickett_centaur/project/Moulton_JHT/test/make_tables/OG0009862.fna	3126	0.327575	0.322777	0.318938	0.337172	0.323736	1	0.327575	0.318938	0.327575	0.327575	0.308381	0	0.318938	0.327575	0.327575	0.327575	0.325656	0.325656	0.327575	0.388996	0.325656
909	/pickett_centaur/project/Moulton_JHT/test/make_tables/OG0009864.fna	2173	0.59503	0	0.703175	0.687989	0.687989	0.69075	0.977911	0.686608	0.692131	0.68937	0.693511	0.148642	0.704556	0.701795	0.703175	0.694892	0.685228	1	0.692131	0.700414	0.696272
910	/pickett_centaur/project/Moulton_JHT/test/make_tables/OG0009867.fna	1189	0.356602	0.237174	0.152229	0.124474	0.167368	0.124474	0.480235	0.444912	0.336417	0.356602	0.528175	0.270816	0.162321	0.162321	0.126997	0.124474	1	0.383516	0	0.126997	0.356602
911	/pickett_centaur/project/Moulton_JHT/test/make_tables/OG0009868.fna	628	0.617834	0.627389	0.493631	0.617834	0.617834	0.60828	0.589172	0.651274	0.617834	0.593949	0.531847	0.589172	0.60828	0.60828	0.632166	0.651274	0	0.627389	0.598726	0.632166	1
912	/pickett_centaur/project/Moulton_JHT/test/make_tables/OG0009869.fna	844	0.978673	0.896919	0.879147	0.968009	0.971564	0.964455	0.744076	0.71564	0.957346	0.975118	0	0.331754	0.879147	0.879147	0.879147	0.939573	1	0.267773	0.957346	0.893365	0.694313
913	/pickett_centaur/project/Moulton_JHT/test/make_tables/OG0009871.fna	1375	0.914909	0.792727	0.779636	0.914909	0	0.914909	0.882909	0	0.914909	0.914909	0.914909	0.321455	0.984727	0.914909	0.914909	1	0.914909	0.914909	0.914909	0.914909	0.914909
914	/pickett_centaur/project/Moulton_JHT/test/make_tables/OG0009873.fna	619	0.655897	0.917609	0.66559	0.66559	0.765751	0.66559	0.670436	0.66559	0.714055	0.65105	1	0.747981	0.66559	0.66559	0.66559	0.98546	0.689822	0.718901	0.655897	0.66559	0
915	/pickett_centaur/project/Moulton_JHT/test/make_tables/OG0009874.fna	1024	0.988281	0.988281	0.988281	0	0.988281	0.988281	0.988281	0.988281	0.988281	0.988281	1	0.273438	0.988281	0.988281	0.988281	0.988281	0.988281	0.988281	0.988281	0.988281	0.988281
916	/pickett_centaur/project/Moulton_JHT/test/make_tables/OG0009875.fna	1639	0.813301	0	0.816962	0.827944	0.983527	0.813301	0.813301	0.816962	0.996339	0.813301	0	0.982916	0.816962	0.840757	0.816962	0.996339	0.996339	0.992678	0.816962	0.816962	1
917	/pickett_centaur/project/Moulton_JHT/test/make_tables/OG0009879.fna	820	1	0.639024	0.692683	0.7	0.721951	0.685366	0.685366	0.897561	0.685366	0.692683	0.784146	0.621951	0.692683	0.692683	0.692683	0.696341	0	0.743902	0.685366	0.692683	0.67439
918	/pickett_centaur/project/Moulton_JHT/test/make_tables/OG0009881.fna	1171	0.93339	0.905209	0.93339	0.935952	0.907771	0.930828	0.930828	0.928266	0.9462	0.948762	0.918019	0.938514	0.93339	0.93339	0.979505	0.951324	0	1	0.829206	0.93339	0.907771
919	/pickett_centaur/project/Moulton_JHT/test/make_tables/OG0009883.fna	1756	0.422551	0.323462	0	0.444761	0.270501	0.617312	0.289294	0.425968	0.509681	0.646355	0	0.200456	0.386674	0.494875	0.548975	0.60877	0.226082	0.818907	0.451595	0.468679	1
920	/pickett_centaur/project/Moulton_JHT/test/make_tables/OG0009886.fna	1063	0.630292	0.556914	0.635936	0.571025	0.60207	0.616181	0.607714	0.613358	0.582314	0.619003	1	0.277516	0.681091	0.624647	0.672625	0.599247	0.689558	0.633114	0.619003	0.582314	0
921	/pickett_centaur/project/Moulton_JHT/test/make_tables/OG0009889.fna	457	0.599562	0.606127	0.599562	0.592998	0	0.599562	0.599562	0.599562	1	0.599562	0.592998	0.592998	0.599562	0.599562	0.599562	0.612691	0.592998	0.612691	0.599562	0.599562	0.592998
922	/pickett_centaur/project/Moulton_JHT/test/make_tables/OG0009890.fna	622	0.971061	1	0.22508	0.667203	0	0.971061	0.980707	0.951768	0.990354	0.985531	0.700965	0.850482	0.961415	0.956592	0.956592	0.985531	0.667203	0.956592	0.985531	0.961415	0.956592
923	/pickett_centaur/project/Moulton_JHT/test/make_tables/OG0009891.fna	1012	0.991107	0.961462	0.979249	0.982213	0.958498	0.976285	0.979249	0.979249	0.982213	0.985178	1	0	0.979249	0.979249	0.979249	0.967391	0.934783	0.970356	0.979249	0.982213	0.97332
924	/pickett_centaur/project/Moulton_JHT/test/make_tables/OG0009893.fna	3445	0.836284	0.833672	0.79971	0	0.477504	0.835414	0.835414	0.836284	0.507692	0.973004	0.866763	0.406386	0.923367	0.836284	0.836284	0.965167	0.835414	1	0.824964	0.836284	0.836284
925	/pickett_centaur/project/Moulton_JHT/test/make_tables/OG0009897.fna	232	1	1	1	1	1	1	1	1	1	1	1	1	1	0	1	1	1	1	1	1	1
926	/pickett_centaur/project/Moulton_JHT/test/make_tables/OG0009898.fna	1771	0.964427	0.78882	0.967815	0.971203	0.852626	0.966121	0.966121	0.964427	0.966121	0.969509	1	0	0.967815	0.967815	0.967815	0.966121	0.971203	0.967815	0.979108	0.967815	0.967815
927	/pickett_centaur/project/Moulton_JHT/test/make_tables/OG0009899.fna	1417	0.983063	1	0	0.98518	0.930134	0.98518	0.942837	0.98518	0.936486	0.989414	0.966126	0.287227	0.989414	0.989414	0.989414	0.983063	0.983063	0.993649	0.974594	0.989414	0.993649
928	/pickett_centaur/project/Moulton_JHT/test/make_tables/OG0009900.fna	621	0.673108	1	0.793881	0.673108	0	0.673108	0.673108	0.673108	0.673108	0.673108	0.697262	0.745572	0.73913	0.673108	0.673108	0.673108	0.673108	0.784219	0.673108	0.793881	0.673108
929	/pickett_centaur/project/Moulton_JHT/test/make_tables/OG0009911.fna	793	0.909206	0	0.909206	0.837327	0.909206	0.958386	0.606557	0.606557	0.909206	0.909206	0.905422	0.461538	0.909206	0.909206	0.909206	1	0.909206	0.909206	0.909206	0.909206	0.909206
930	/pickett_centaur/project/Moulton_JHT/test/make_tables/OG0009913.fna	748	0.506684	0.514706	0	0.506684	0.498663	0.506684	0.506684	0.506684	0.562834	0.506684	0.510695	0.42246	0.426471	0.506684	0.506684	0.558824	0.506684	1	0.454545	0.506684	0.506684
931	/pickett_centaur/project/Moulton_JHT/test/make_tables/OG0009914.fna	794	0.715365	0.7267	0.7267	0.730479	0.730479	0.722922	0.722922	0.7267	1	0.722922	0.7267	0.722922	0.7267	0.7267	0.7267	0.7267	0	0.753149	0.730479	0.7267	0.734257
932	/pickett_centaur/project/Moulton_JHT/test/make_tables/OG0009916.fna	4093	0.733203	1	0.771317	0.716101	0.6731	0.922306	0.719765	0.946494	0.880528	0.864403	0.7398	0	0.871488	0.950892	0.909846	0.832152	0.794039	0.854874	0.912778	0.884925	0.930369
933	/pickett_centaur/project/Moulton_JHT/test/make_tables/OG0009918.fna	1342	0.631148	0.979881	0.812221	0.78763	0	0.758569	0.628912	0.695976	0.783159	0.754098	1	0.369598	0.830104	0.809985	0.798808	0.765276	0.687034	0.771982	0.780924	0.814456	0.774218
934	/pickett_centaur/project/Moulton_JHT/test/make_tables/OG0009924.fna	1675	0.978507	0	0.980299	0.980299	0.487761	0.978507	0.978507	0.978507	0.978507	0.978507	1	0.978507	0.980299	0.980299	0.980299	0.978507	0.980299	0.955224	0.978507	0.980299	0.955224
935	/pickett_centaur/project/Moulton_JHT/test/make_tables/OG0009925.fna	3142	0.588797	0.562699	0.582432	0.609484	0.488224	0.614258	0.55156	0.60853	0.600255	0.62508	1	0	0.668046	0.377467	0.692553	0.675366	0.379376	0.733609	0.545831	0.652451	0.660726
936	/pickett_centaur/project/Moulton_JHT/test/make_tables/OG0009926.fna	1507	0.996019	0	0.597877	1	0.988056	0.97213	0.976111	0.980093	0.974121	0.996019	1	0.536828	0.994028	0.994028	0.994028	0.974121	0.970139	0.982084	0.976111	0.976111	0.976111
937	/pickett_centaur/project/Moulton_JHT/test/make_tables/OG0009930.fna	1448	0.802486	0.808702	0.808702	0.816989	0	0.804558	0.36326	0.812845	0.802486	0.802486	0.78384	1	0.808702	0.808702	0.808702	0.802486	0.814917	0.798343	0.804558	0.808702	0.798343
938	/pickett_centaur/project/Moulton_JHT/test/make_tables/OG0009931.fna	3271	0.686334	0.462244	0.914094	0.707429	0.491899	0.70376	0.705595	0.704677	0.701009	0.709263	0.640477	0	0.975237	0.960563	1	0.975237	0.701926	0.882605	0.70376	0.705595	0.713849
939	/pickett_centaur/project/Moulton_JHT/test/make_tables/OG0009933.fna	1978	0.490394	0.490394	0.825581	0.488878	0.485844	0.469666	0.490394	0.490394	0.490394	0.490394	0.538928	0.496461	0.491911	0.713347	0.491911	0.490394	0.493428	1	0.490394	0.491911	0
940	/pickett_centaur/project/Moulton_JHT/test/make_tables/OG0009934.fna	979	0.361593	0.503575	0.738509	0.343207	0.37998	0.705822	0.358529	0.367722	0.905005	0.310521	0.702758	0.33095	0.687436	1	0	0.454545	0.721144	0.298264	0.3524	0.780388	0.472932
941	/pickett_centaur/project/Moulton_JHT/test/make_tables/OG0009937.fna	1225	0.960816	0.992653	0.970612	0.958367	0.742857	0.963265	0.968163	0.968163	0.968163	0.958367	1	0	0.963265	0.970612	0.773061	0.963265	0.965714	0.968163	0.968163	0.97551	0.97551
942	/pickett_centaur/project/Moulton_JHT/test/make_tables/OG0009938.fna	3199	0.459831	0	0.459831	0.414817	0.316036	0.457956	0.459831	0.457018	1	0.459831	0.431697	0.406377	0.446702	0.459831	0.656768	0.460769	0.463582	0.479525	0.485152	0.459831	0.426071
943	/pickett_centaur/project/Moulton_JHT/test/make_tables/OG0009939.fna	1066	0.994371	0	0.997186	1	0.957786	0.994371	0.994371	0.997186	0.997186	0.836773	0.932458	0.985929	0.997186	0.997186	0.997186	0.997186	0.787992	0.994371	0.994371	0.997186	0.997186
944	/pickett_centaur/project/Moulton_JHT/test/make_tables/OG0009940.fna	2998	0.605737	0.899933	0.605737	0.116744	0	0.891928	0.891928	0.537692	0.889927	0.605737	0.890927	0.678119	0.452302	0.593396	0.626751	0.889927	0.889927	1	0.889927	0.463642	0.61074
945	/pickett_centaur/project/Moulton_JHT/test/make_tables/OG0009942.fna	1651	0.990915	0	0.996366	0.98728	0.821926	1	0.98728	0.981829	0.981829	0.990915	0.918231	0.377953	0.996366	0.994549	0.994549	0.981829	0.867353	0.98728	0.867353	0.996366	0.98728
946	/pickett_centaur/project/Moulton_JHT/test/make_tables/OG0009944.fna	2188	0.989031	0.246801	0.991773	0.98766	0.518739	0.986289	0.704753	0.991773	0.984918	0.98766	0.919104	0	0.994516	0.991773	0.995887	1	0.976691	0.973949	0.991773	0.991773	0.972578
947	/pickett_centaur/project/Moulton_JHT/test/make_tables/OG0009945.fna	2578	0.951125	0.954616	1	0.693949	0	0.947634	0.979054	0.951125	0.95578	0.954616	0.962762	0.170675	1	0.963926	0.987199	0.961598	0.747479	0.95578	0.953452	0.989527	0.952289
948	/pickett_centaur/project/Moulton_JHT/test/make_tables/OG0009946.fna	1804	0.537694	0.534368	0.539357	0.537694	0	0.537694	0.951774	0.537694	0.536031	0.537694	0.536031	0.101996	1	0.539357	0.539357	0.522727	0.537694	0.539357	0.537694	0.539357	0.522727
949	/pickett_centaur/project/Moulton_JHT/test/make_tables/OG0009948.fna	2746	0.375091	0.271304	0.322651	0.252731	0	0.375091	0.288784	0.375091	0.3689	0.526948	0.368536	1	0.265841	0.301894	0.265841	0.298616	0.357611	0.331391	0.290969	0.304079	0.252731
950	/pickett_centaur/project/Moulton_JHT/test/make_tables/OG0009950.fna	2704	0.54068	0	0.538462	0.54068	0.519601	0.54068	0.54068	0.54068	0.54068	0.54068	0.537352	0.175296	0.538462	0.697115	1	0.54068	0.539571	0.54179	0.54068	0.538462	0.54179
951	/pickett_centaur/project/Moulton_JHT/test/make_tables/OG0009951.fna	1021	0.820764	0.823702	0.970617	0.919687	0.521058	0.970617	0.979432	0.96474	0.894221	0.991185	0.929481	0.259549	0.976494	0.967679	0.96474	0.900098	1	0.950049	0.973555	0.967679	0
952	/pickett_centaur/project/Moulton_JHT/test/make_tables/OG0009952.fna	823	0.558931	0.558931	0.792224	0.558931	0.558931	0.558931	0.558931	0.558931	0.558931	0.558931	0.602673	0.558931	0.814095	0.558931	0.558931	1	0	0.558931	0.558931	0.650061	0.558931
953	/pickett_centaur/project/Moulton_JHT/test/make_tables/OG0009958.fna	952	0.933824	0.952731	0.352941	0.92437	0.936975	1	0.933824	0.940126	0.955882	0.97479	0.968487	0	0.94958	0.94958	0.94958	0.94958	0.905462	0.977941	0.896008	0.94958	0.97479
954	/pickett_centaur/project/Moulton_JHT/test/make_tables/OG0009959.fna	676	0.826923	0.813609	1	0.826923	0.826923	0.826923	0.826923	0.826923	0.831361	0.826923	0.800296	0.671598	0.831361	0.831361	0.831361	0.826923	0.826923	0.831361	0	0.831361	0.831361
955	/pickett_centaur/project/Moulton_JHT/test/make_tables/OG0009960.fna	1705	0.941935	0.872727	0.938416	0.896188	0.904985	0.933138	0.933138	0.943695	0.971848	0.940176	0.941935	0	0.938416	0.938416	0.931378	0.971848	0.96129	0.992962	0.933138	0.938416	1
956	/pickett_centaur/project/Moulton_JHT/test/make_tables/OG0009963.fna	3583	0.554563	0	0.475021	0.531956	0.44125	0.526933	0.426179	0.528607	0.540329	0.537817	1	0.205414	0.668434	0.531119	0.556238	0.655875	0.489813	0.511024	0.533631	0.531956	0.678482
957	/pickett_centaur/project/Moulton_JHT/test/make_tables/OG0009964.fna	1105	0.742081	0	0.742081	0.744796	0.528507	0.723077	0.571946	0.742081	0.742081	0.742081	0.744796	0.725792	0.742081	0.828959	0.725792	0.720362	0.725792	0.758371	0.744796	1	0.782805
958	/pickett_centaur/project/Moulton_JHT/test/make_tables/OG0009966.fna	1015	0.698522	0.630542	0.671921	0.429557	0.639409	0.689655	0.692611	0.6867	0.683744	0.701478	1	0.497537	0.671921	0.671921	0.671921	0.6867	0.621675	0.914286	0	0.671921	0.656158
959	/pickett_centaur/project/Moulton_JHT/test/make_tables/OG0009967.fna	3127	0.898305	0	0.456988	0.900224	0.288775	0.900224	0.900224	0.901183	0.902143	0.899264	0.887752	0.598977	0.90694	0.90694	0.991685	0.908858	0.837864	1	0.900224	0.90694	0.938599
960	/pickett_centaur/project/Moulton_JHT/test/make_tables/OG0009969.fna	2014	0.289474	0	0.308838	0.307349	0.311817	0.307349	0.307349	0.393744	0.307349	0.307349	0.295432	0.238828	0.308838	0.392254	0.308838	0.322244	0.469712	0.310328	0.307349	0.393744	1
961	/pickett_centaur/project/Moulton_JHT/test/make_tables/OG0009970.fna	319	0.774295	0	0.774295	0.774295	0.811912	0.774295	0.774295	0.774295	0.774295	0.774295	0.783699	0.633229	1	0.774295	0.774295	0.783699	0.774295	0.76489	0.774295	0.774295	0.76489
962	/pickett_centaur/project/Moulton_JHT/test/make_tables/OG0009975.fna	712	0.995787	0	0.898876	0.832865	1	0.995787	0.995787	0.882022	0.995787	0.995787	0	1	0.974719	0.974719	0.974719	0.995787	0.995787	0.995787	0.995787	0.974719	0.995787
963	/pickett_centaur/project/Moulton_JHT/test/make_tables/OG0009976.fna	3313	0.398732	0.329309	0.20495	0.296408	0	0.326592	0.233021	0.32297	0.345608	0.306369	1	0.263809	0.53939	0.384546	0.265017	0.273166	0.325687	0.333836	0.205856	0.265017	0.33112
964	/pickett_centaur/project/Moulton_JHT/test/make_tables/OG0009977.fna	784	0.858418	0.414541	0.644133	0.456633	0.414541	0.858418	0.716837	0.858418	0.858418	1	0.973214	0	0.858418	0.644133	0.858418	0.992347	0.71301	0.950255	0.965561	0.496173	0.946429
965	/pickett_centaur/project/Moulton_JHT/test/make_tables/OG0009978.fna	2224	0.784173	0.743705	0.777428	0.747752	0.715378	0.780126	0.776079	0.781475	0.785522	0.782824	0.811151	0	0.777428	0.777428	0.777428	0.778777	0.770683	1	0.773381	0.777428	0.767986
966	/pickett_centaur/project/Moulton_JHT/test/make_tables/OG0009984.fna	2257	0.715552	0.409393	0	0.626495	0.570226	0.715552	0.715552	0.871068	1	0.715552	0.73549	0.715552	0.716881	0.521932	0.670359	0.671688	0.409393	0.715552	0.715552	0.404076	0.715552
967	/pickett_centaur/project/Moulton_JHT/test/make_tables/OG0009985.fna	1786	0.979843	0.966405	0.989922	0.545913	0.978163	0.976484	0.981523	0.991601	1	0.981523	0.951288	0	0.989922	0.991601	0.996641	0.976484	1	0.966405	0.976484	0.993281	0.978163
968	/pickett_centaur/project/Moulton_JHT/test/make_tables/OG0009986.fna	1318	0.947648	0.622155	0.993171	0.610774	0.933991	0.929439	0.931715	0.981791	0.956753	1	0.863429	0.249621	0.986343	0.993171	0.993171	0.974962	0	0.97041	0.940819	0.993171	0.959029
969	/pickett_centaur/project/Moulton_JHT/test/make_tables/OG0009987.fna	5017	1	0.544349	0.571856	0.127766	0.401036	0.575643	0	0.573849	0.571856	0.571856	0.544947	0.309548	0.571856	0.571856	0.571258	0.571856	0.652581	0.631652	0.899542	0.571258	0.628065
970	/pickett_centaur/project/Moulton_JHT/test/make_tables/OG0009988.fna	1690	0.884615	0.868639	0.957396	0	0.857988	0.877515	0.877515	0.859763	1	0.895266	0.916568	0.868639	0.905917	0.905917	0.952071	0.854438	0.843787	0.802959	0.87929	0.902367	0.870414
971	/pickett_centaur/project/Moulton_JHT/test/make_tables/OG0009989.fna	2683	0.624301	0.596347	0.636601	0.627656	0	0.622065	0.622065	0.955274	0.628774	0.623183	0.578457	0.153559	0.637719	0.632128	0.634365	0.633246	0.923966	0.959747	0.932911	1	0.629892
972	/pickett_centaur/project/Moulton_JHT/test/make_tables/OG0009990.fna	868	0.989631	1	0.771889	0.660138	1	0.989631	0.989631	0.989631	0.989631	0.989631	0.993088	0.74424	0.989631	0.989631	0.989631	0.986175	0	0.989631	0.989631	0.989631	0.989631
973	/pickett_centaur/project/Moulton_JHT/test/make_tables/OG0009993.fna	1538	0.328349	0.3342	1	0.33225	0.326398	0.328349	0.355657	0.328349	0.330299	0	0.443433	0.326398	0.93498	0.546814	0.330299	0.328349	0.326398	0.322497	0.330299	0.523407	0.328349
974	/pickett_centaur/project/Moulton_JHT/test/make_tables/OG0009994.fna	2302	0.778454	0	0.812337	0.798002	0.496959	0.771937	0.782363	0.798002	0.645091	0.641616	0.66768	0.245004	0.805821	0.81364	0.809731	1	0.749348	0.846221	0.78106	0.808427	0.820156
975	/pickett_centaur/project/Moulton_JHT/test/make_tables/OG0009997.fna	1831	1	0.310213	0.283998	0	0.35609	0.403605	0.411797	0.310213	0.410158	0.418351	0.496996	0.293829	0.277444	0.347351	0.644457	0.216821	0.410158	0.505188	0.352267	0.449481	0.323321
976	/pickett_centaur/project/Moulton_JHT/test/make_tables/OG0009998.fna	2998	0.996998	0	0.433289	0.996998	0.981988	0.992995	0.988993	0.992995	0.986991	1	0.995997	0.262175	0.977985	0.977985	0.977985	0.980987	0.991995	0.978986	0.966978	0.994997	0.985991
977	/pickett_centaur/project/Moulton_JHT/test/make_tables/OG0010003.fna	2218	0.721371	0.698377	0.721371	0.721371	0	0.722723	0.721371	0.721371	0.736249	0.721371	0.660505	0.196123	1	0.721371	0.998647	0.612263	0.567178	0.840397	0.722723	0.721371	0.676736
978	/pickett_centaur/project/Moulton_JHT/test/make_tables/OG0010005.fna	2677	0.42062	0.421741	0.691819	0.42062	0.419499	0.42062	0.42062	0.392604	0.453119	0.42062	0.412775	0.353381	0.42062	0.42062	0.438551	0.42062	0	0.42062	0.42062	1	0.42062
979	/pickett_centaur/project/Moulton_JHT/test/make_tables/OG0010007.fna	1063	0.991533	0	0.991533	0.991533	0.994356	0.991533	0.991533	0.759172	0.994356	0.991533	1	0.483537	0.991533	0.991533	0.991533	0.991533	0.991533	0.994356	0.698024	0.991533	0.847601
980	/pickett_centaur/project/Moulton_JHT/test/make_tables/OG0010008.fna	1663	0.709561	0.805171	0.832231	0.846663	0.687913	0.839447	0.839447	0.834035	0.832231	0.837643	0.839447	0	0.832231	0.832231	0.832231	0.832231	0.846663	0.848467	1	0.828623	0.843055
981	/pickett_centaur/project/Moulton_JHT/test/make_tables/OG0010009.fna	1453	0.915348	0.878183	0.934618	1	0.876118	0.944253	0.871989	0.917412	0.915348	0.966965	0	0.269787	0.96903	0.925671	0.925671	0.913283	0.909153	0.915348	0.913283	0.925671	0.913283
982	/pickett_centaur/project/Moulton_JHT/test/make_tables/OG0010010.fna	2011	0.877673	0.815017	0.929886	0.892591	0.779214	0.871706	0.876181	0.88364	0.985082	0.909	0.917951	0	0.877673	0.873197	0.882148	1	0.937345	0.929886	0.882148	0.977623	0.922427
983	/pickett_centaur/project/Moulton_JHT/test/make_tables/OG0010011.fna	6583	0.284065	0.347866	0.387513	0.382045	0	0.346347	0.371563	0.358803	0.37293	0.382045	0.323257	0.0701808	0.387513	0.712441	0.709707	0.298648	0.299863	0.379766	0.383412	1	0.355613
984	/pickett_centaur/project/Moulton_JHT/test/make_tables/OG0010013.fna	2215	0.979684	0.917381	0.998646	0.767043	0.459594	0.96614	0.963431	0.97833	0.95395	0	0.934989	0.576072	0.998646	0.997291	0.995937	0.96614	0.951242	0.972912	0.971558	1	0.906095
985	/pickett_centaur/project/Moulton_JHT/test/make_tables/OG0010015.fna	412	0.854369	0.86165	0.854369	0.504854	0.854369	0.86165	0.84466	0.854369	0.86165	0.854369	0.817961	0	0.854369	0.854369	0.854369	0.86165	1	0.854369	0.86165	0.854369	0.854369
986	/pickett_centaur/project/Moulton_JHT/test/make_tables/OG0010017.fna	2926	0.94566	0.884142	0.938483	0.927204	0.808271	0.926179	0.882092	0.916951	0.920027	0.946685	0.922078	0	0.934381	0.942584	0.940533	0.924129	0.968216	1	0.886193	0.898496	0.993848
987	/pickett_centaur/project/Moulton_JHT/test/make_tables/OG0010018.fna	733	0.811733	0.795362	0.815825	0.811733	0.684857	0.811733	0.667121	0.815825	0.811733	0.811733	0.799454	0	0.815825	1	0.815825	0.811733	0.799454	0.815825	0.811733	0.815825	0.815825
988	/pickett_centaur/project/Moulton_JHT/test/make_tables/OG0010020.fna	3199	0.656768	0.653017	0.66427	0.668959	0.70272	0.943732	0.657706	0.661457	0.659581	1	0.700844	0.0978431	0.66427	0.66427	0.66427	0.659581	0	0.670835	0.657706	0.66427	0.670835
989	/pickett_centaur/project/Moulton_JHT/test/make_tables/OG0010023.fna	3667	0.943551	0.652304	0.984456	0.958277	0.752932	0.953368	0.960731	0.964821	0.959095	0.973821	0.974639	0	0.968094	0.967276	0.966458	0.963185	0.965639	1	0.941914	0.966458	0.967276
990	/pickett_centaur/project/Moulton_JHT/test/make_tables/OG0010024.fna	5356	0.313854	0.273525	0.273525	0.244212	0.260642	0.306572	0.273525	0.455004	0.323936	0.304332	1	0	0.273525	0.273525	0.505975	0.326736	0.274645	0.371546	0.273525	0.273525	0.273525
991	/pickett_centaur/project/Moulton_JHT/test/make_tables/OG0010025.fna	4924	0.586718	0.350934	0.707149	0.357027	0.345654	0.961617	0	0.946791	0.910845	0.926483	0.771324	0.722989	0.995532	0.980707	0.72766	0.982331	0.739033	1	0.707149	0.899269	0.610682
992	/pickett_centaur/project/Moulton_JHT/test/make_tables/OG0010026.fna	7321	0.510176	0.660839	0.599645	0.64513	0.44065	1	0.636115	0.743068	0.605382	0.603333	0.671356	0	0.656468	0.629559	0.663571	0.68324	0.585303	0.700041	0.691845	0.667259	0.726677
993	/pickett_centaur/project/Moulton_JHT/test/make_tables/OG0010027.fna	853	0.91442	0.757327	0.631887	0.670574	0.637749	0.866354	0.725674	1	0.971864	0.799531	0.686987	0.525205	0	0.676436	0.631887	0.887456	0.669402	0.961313	0.715123	0.631887	0.820633
994	/pickett_centaur/project/Moulton_JHT/test/make_tables/OG0010028.fna	5284	0.946064	0.765329	0.730129	0.719341	0.75511	0.952309	0.744512	0.730696	0.84841	0.988645	0.691143	0	1	0.746026	0.815102	0.843868	0.738266	0.93698	0.779145	0.728425	0.805261
995	/pickett_centaur/project/Moulton_JHT/test/make_tables/OG0010030.fna	3547	0.668452	0.730195	0.692134	0.516775	0.503524	0.665915	0.627573	0.631802	0.916267	0.679447	0	0.372709	0.546095	0.634621	0.631802	1	0.457006	0.83338	0.627573	0.728221	0.673527
996	/pickett_centaur/project/Moulton_JHT/test/make_tables/OG0010031.fna	1102	0.605263	0.594374	0.597096	0	0.610708	0.607985	0.607985	0.820327	1	0.967332	0.635209	0.978221	0.597096	0.597096	0.597096	0.602541	0.610708	0.61343	0.752269	0.597096	0.782214
997	/pickett_centaur/project/Moulton_JHT/test/make_tables/OG0010032.fna	1147	0.712293	0.675676	0.683522	0.683522	0.327812	0.686138	0.533566	0.683522	0.8483	0	0.730602	1	0.683522	0.683522	0.683522	0.877071	0.722755	0.722755	0.683522	0.683522	0.722755
998	/pickett_centaur/project/Moulton_JHT/test/make_tables/OG0010033.fna	808	0.873762	0.860149	0.873762	1	0.877475	0.873762	0.873762	0.873762	0.873762	0	0.877475	0.873762	0.873762	0.873762	0.873762	0.873762	0.873762	0.873762	0.873762	0.873762	0.873762
999	/pickett_centaur/project/Moulton_JHT/test/make_tables/OG0010037.fna	3097	0.761705	0	0.77236	0.927349	0.464643	0.936067	0.937036	0.932192	0.950597	1	0.845011	0.502099	0.777204	0.747175	0.937036	0.951566	0.715531	0.917662	0.940911	0.941879	0.991282
1000	/pickett_centaur/project/Moulton_JHT/test/make_tables/OG0010041.fna	2848	0.589888	0.235253	0.444874	0.462781	0.466994	0.625	0.464888	0.544593	0	0.685393	1	0.376053	0.748244	0.606039	0.596559	0.705758	0.198385	0.411166	0.665028	0.606039	0.80618
1001	/pickett_centaur/project/Moulton_JHT/test/make_tables/OG0010042.fna	3535	0.770863	0.801414	0	0.663366	0.62546	0.778501	0.707214	0.784441	0.536917	0.792928	0.922772	0.15389	0.680057	0.697313	0.669873	0.81669	0.377935	0.871004	0.720792	0.594059	1
1002	/pickett_centaur/project/Moulton_JHT/test/make_tables/OG0010043.fna	1459	0.786155	0	0.786155	0.786155	0.808773	0.786155	0.786155	1	0.786155	0.786155	0.784099	0.786155	0.786155	0.786155	0.786155	0.786155	0.786155	0.823167	0.786155	0.786155	0.786155
1003	/pickett_centaur/project/Moulton_JHT/test/make_tables/OG0010045.fna	1690	0.518935	0.362722	0.663314	0.692899	0	0.911243	0.911243	0.911243	0.918343	0.93432	1	0.307692	0.932544	0.936095	0.953846	0.914793	0.914793	0.893491	0.957396	0.823669	0.893491
1004	/pickett_centaur/project/Moulton_JHT/test/make_tables/OG0010046.fna	1768	0.716629	0	0.414593	0.542421	0.542421	0.716629	0.716629	0.716629	0.720023	0.718326	0	0.158371	0.545249	0.542421	0.770928	0.716629	0.727376	1	0.716629	0.718326	0.944005
1005	/pickett_centaur/project/Moulton_JHT/test/make_tables/OG0010050.fna	3037	0.718472	0.382614	0.381627	0.268357	0	0.381627	0.381627	1	0.381627	0.381627	0.383602	0.381627	0.658215	0.667106	0.381627	0.967402	0.381627	0.495226	0.381627	0.51597	0.40731
1006	/pickett_centaur/project/Moulton_JHT/test/make_tables/OG0010051.fna	712	0.983146	0.769663	0.978933	0.978933	0.801966	0.98736	0.983146	0.962079	0.983146	0.911517	0	0.372191	0.978933	0.974719	0.974719	0.983146	0.978933	1	0.995787	0.978933	0.995787
1007	/pickett_centaur/project/Moulton_JHT/test/make_tables/OG0010052.fna	1723	0.799187	0.895531	0.966918	0.702263	0	0.973883	0.973883	0.980847	0.778294	0.994777	0.824144	0.60592	0.965177	0.963436	0.968659	0.977365	0.980847	0.998259	0.968659	0.968659	1
1008	/pickett_centaur/project/Moulton_JHT/test/make_tables/OG0010053.fna	1045	0.382775	0.380861	0.332057	0.359809	0.395215	0.437321	0.354067	0.332057	0.649761	0.804785	0	0.821053	0.332057	0.332057	0.332057	1	0.458373	0.500478	0.391388	0.332057	0
1009	/pickett_centaur/project/Moulton_JHT/test/make_tables/OG0010055.fna	3492	0.172967	0.183276	0.327606	0.191867	0.172108	0.221936	0.172967	0.158362	0.306128	0.258018	0.671249	0.0927835	0.24685	0.394616	1	0.329324	0	0.378293	0.206472	0.21764	0.339633
1010	/pickett_centaur/project/Moulton_JHT/test/make_tables/OG0010057.fna	1369	0.719503	0.677867	0.574872	0	0.677867	0.719503	0.677867	0.719503	1	0.677867	0.677867	0.452155	0.837838	0.719503	0.719503	0.677867	0.677867	0.677867	0.677867	0.785245	0.677867
1011	/pickett_centaur/project/Moulton_JHT/test/make_tables/OG0010058.fna	1264	0.947785	0.907437	0	0.857595	0.905063	0.945411	0.945411	0.954905	0.966772	0.952532	1	0.803797	0.954905	0.945411	0.838608	0.969146	0.874209	0.943038	0.724684	0.947785	0.943038
1012	/pickett_centaur/project/Moulton_JHT/test/make_tables/OG0010060.fna	1564	0.858056	0.829284	0.5211	0.862532	0.87532	0.867647	0.73913	0.92711	0.865729	0.858056	0.789003	0.196292	1	0.867647	0.867647	0.865729	0	0.863811	0.879156	0.873402	0.863811
1013	/pickett_centaur/project/Moulton_JHT/test/make_tables/OG0010061.fna	2146	0.363933	0.372321	0.305219	0.400746	0.288444	0.373719	0.373719	0.373719	0.404473	0.382106	0.375116	0	0.361137	0.354147	0.373719	0.410065	0.373719	1	0.373719	0.373719	0.373719
1014	/pickett_centaur/project/Moulton_JHT/test/make_tables/OG0010063.fna	2377	0.684056	0.651662	0.887674	0.839714	0.671014	0.880101	0.697518	0.883887	0.697097	0.835507	0.771561	0.696676	0.702987	0.702987	0.702987	0.929323	0	0.89146	0.877577	0.702987	1
1015	/pickett_centaur/project/Moulton_JHT/test/make_tables/OG0010065.fna	3715	0.825572	0.530821	0.995155	0.864334	0	0.930552	0.820727	0.949933	0.914939	1	0.709287	0.0759085	0.953701	0.667295	0.690713	0.974159	0.602153	0.875639	0.910363	0.67537	0.880485
1016	/pickett_centaur/project/Moulton_JHT/test/make_tables/OG0010067.fna	4906	0.82022	1	0.370159	0.370567	0.349368	0.981655	0.503057	0.375051	0.369547	0.405014	0.371993	0.336934	0.34203	0.378108	0.922748	0.835508	0.375051	0.810436	0.373828	0.378108	0
1017	/pickett_centaur/project/Moulton_JHT/test/make_tables/OG0010070.fna	3046	0.630663	0.508536	0.651346	0.630663	0.524294	0.637557	0.637557	0.629678	0.624754	0.638542	0	0.395272	0.472751	0.651346	0.654301	1	0.605056	0.657255	0.639527	0.651346	0.732108
1018	/pickett_centaur/project/Moulton_JHT/test/make_tables/OG0010071.fna	1474	0.765943	0.767978	0.764586	0.765943	0.765943	1	0.765943	0.816825	0.765943	0.765943	0.767978	0.373134	0.864993	0.765943	0.973541	0.765943	0.765943	0.765943	0.605156	0.867028	0
1019	/pickett_centaur/project/Moulton_JHT/test/make_tables/OG0010072.fna	1144	0.530594	0.535839	0.530594	0	0.438811	0.438811	0.530594	0.328671	0.533217	0.530594	0.677448	0.104895	0.530594	0.530594	0.530594	1	0.522727	0.512238	0.530594	0.530594	0.47028
1020	/pickett_centaur/project/Moulton_JHT/test/make_tables/OG0010073.fna	1081	0.6642	1	0.650324	0.647549	0.805735	0.650324	0.650324	0.650324	0.650324	0.658649	0	0.341351	0.650324	0.73358	0.73358	0.650324	0.694727	0.628122	0.653099	0.650324	0.625347
1021	/pickett_centaur/project/Moulton_JHT/test/make_tables/OG0010075.fna	1441	0.527412	0.517002	0.546149	0.523248	0	0.535739	0.519084	0.523248	0.52533	0.533657	1	0.52533	0.506593	0.539903	0.523248	0.52533	0.52533	0.531575	0.523248	0.523248	0.750173
1022	/pickett_centaur/project/Moulton_JHT/test/make_tables/OG0010078.fna	2830	0.99576	0.968198	0.989399	0.853004	0.960777	0.988339	0.913074	0.99682	1	0.99682	0.864311	0.263251	0.989399	0.989399	0.989399	0.990459	0	0.99364	0.99576	0.989399	0.991519
1023	/pickett_centaur/project/Moulton_JHT/test/make_tables/OG0010079.fna	985	0.629442	0.569543	0.698477	0	0.495431	0.652792	0.652792	0.698477	0.698477	0.631472	0.652792	0.284264	0.698477	0.698477	0.638579	1	0.716751	0.677157	0.73198	0.698477	0.619289
1024	/pickett_centaur/project/Moulton_JHT/test/make_tables/OG0010084.fna	2110	0.927488	0	0.702844	0.560664	0.707109	0.951659	0.957346	0.921801	0.950237	0.947393	0.900474	0.280569	0.94455	0.961611	1	0.921801	0.911848	0.916114	0.941706	0.866351	0.918957
1025	/pickett_centaur/project/Moulton_JHT/test/make_tables/OG0010086.fna	1048	0.625	0.625	0.625	0.625	0.468511	0.625	0.625	0.625	0.625	0.625	0.630725	0.427481	0.625	0.625	0.625	0.625	0	0.942748	0.625	0.625	1
1026	/pickett_centaur/project/Moulton_JHT/test/make_tables/OG0010090.fna	5386	0.164129	0.277014	0.23524	0.263089	0	1	0.37059	0.468808	0.357779	0.249722	0.695878	0.269216	0.376717	0.631266	0.23524	0.392685	0.231341	0.210175	0.275158	0.388971	0.508726
1027	/pickett_centaur/project/Moulton_JHT/test/make_tables/OG0010091.fna	2983	0.777741	0.70533	0.72008	0.340932	0	0.893396	0.738518	0.930607	0.783775	0.768689	0.813946	0.160577	0.785786	0.824003	0.861214	0.781763	0.883339	1	0.768689	0.78478	0.842105
1028	/pickett_centaur/project/Moulton_JHT/test/make_tables/OG0010092.fna	1245	0.562249	0.401606	0.6	0.441767	0.3751	0.591165	0.656225	0.718072	0.576707	0.745382	0	0.22008	1	0.990361	0.721285	0.541365	0.453815	0.473092	0.661044	0.611245	0.639357
1029	/pickett_centaur/project/Moulton_JHT/test/make_tables/OG0010094.fna	3445	1	0.454862	0	0.488244	0.510305	0.711756	0.671988	0.711756	0.712627	0.671988	0.70566	0.53643	0.711756	0.711756	0.711756	0.711756	0.712046	0.701306	0.693469	0.711756	0.712627
1030	/pickett_centaur/project/Moulton_JHT/test/make_tables/OG0010095.fna	2119	0.430864	0.426616	0.429448	0.430392	0.493157	0.430864	0	0.600755	0.433695	0.481831	1	0.433695	0.429448	0.429448	0.429448	0.841435	0.524304	0.503067	0.549788	0.429448	0.443605
1031	/pickett_centaur/project/Moulton_JHT/test/make_tables/OG0010096.fna	670	1	0.973134	0.991045	0.991045	0.977612	0.995522	0.991045	0.991045	1	0.986567	0.973134	0.502985	0	0.991045	0.991045	1	0.986567	1	0.995522	0.991045	1
1032	/pickett_centaur/project/Moulton_JHT/test/make_tables/OG0010097.fna	679	0.942563	1	0.951399	0.942563	0.889543	0.942563	0.89838	0.89838	0.942563	0.89838	0.995582	0.836524	0	0.951399	0.951399	0.942563	0.942563	0.942563	0.89838	0.951399	0.942563
1033	/pickett_centaur/project/Moulton_JHT/test/make_tables/OG0010099.fna	811	0.789149	0	0.778052	0.781751	0.770654	0.778052	0.774353	0.781751	0.781751	0.792848	0.74106	0.696671	0.778052	0.778052	0.778052	0.781751	0.803946	1	0.778052	0.778052	0.789149
1034	/pickett_centaur/project/Moulton_JHT/test/make_tables/OG0010101.fna	1942	0.796087	0.783728	0.798661	0.80999	0.633883	1	0.799176	0.800721	0.640062	0.796087	0.635427	0	0.724511	0.890319	0.0581874	0.783728	0.786818	0	0.799176	0.796087	0.242533
1035	/pickett_centaur/project/Moulton_JHT/test/make_tables/OG0010102.fna	1030	0.548544	0.28932	0.548544	0.341748	0	0.341748	0.341748	0.548544	0.764078	0.341748	0.536893	0.368932	0.548544	0.548544	0.548544	0.548544	0.548544	0.452427	1	0.4	0.545631
1036	/pickett_centaur/project/Moulton_JHT/test/make_tables/OG0010103.fna	1672	0.876196	0.638158	0.876196	1	0	0.876196	0.876196	0.876196	0.876196	0.876196	0.851077	0.840311	0.876196	0.876196	0.876196	0.876196	0.876196	0.876196	0.876196	0.876196	0.876196
1037	/pickett_centaur/project/Moulton_JHT/test/make_tables/OG0010107.fna	1411	0.800142	0.791637	0.795889	0.770376	0.562013	0.800142	0.76258	0.795889	0.931963	0.800142	1	0.798016	0.795889	0.795889	0.795889	0.919915	0.791637	0	0.800142	0.795889	0.989369
1038	/pickett_centaur/project/Moulton_JHT/test/make_tables/OG0010109.fna	1954	0.907881	0	0.917093	0.51433	0.862845	0.900205	0.900205	0.90174	1	0.909417	0.972364	0.693961	0.917093	0.917093	0.917093	0.906346	0.904811	0.898669	0.903275	0.915558	0.904811
1039	/pickett_centaur/project/Moulton_JHT/test/make_tables/OG0010112.fna	1057	0.557237	0.324503	0.548723	0.548723	0	0.798486	0.509934	0.548723	0.557237	0.548723	0.548723	0.548723	0.804163	1	0.804163	0.736991	0.548723	0.849574	0.548723	0.804163	0.548723
1040	/pickett_centaur/project/Moulton_JHT/test/make_tables/OG0010115.fna	1300	1	0.889231	0.866154	0.914615	0.770769	0.930769	0.930769	0.926154	0.933077	0.942308	0	0.363846	0.921538	0.921538	0.921538	0.923846	0.905385	0.919231	0.926154	0.921538	0.937692
1041	/pickett_centaur/project/Moulton_JHT/test/make_tables/OG0010116.fna	1309	0.816654	0	0.775401	0.479756	0.429335	0.796028	0.798319	0.722689	0.892284	0.814362	0.867074	0.754775	0.78686	0.768526	0.777693	0.834989	1	0.763942	0.747899	0.752483	0.713522
1042	/pickett_centaur/project/Moulton_JHT/test/make_tables/OG0010120.fna	1510	0.862914	0	0.862914	0.862914	0.850993	0.862914	0.862914	0.862914	0.703974	0.862914	0.839073	0.333775	0.862914	0.862914	0.862914	0.862914	0.860927	1	0.843046	0.862914	0.882781
1043	/pickett_centaur/project/Moulton_JHT/test/make_tables/OG0010121.fna	4018	0.962668	0.569686	0.584619	0.825037	0.656297	0.958188	0.760329	0.835739	0.887008	0.868591	0	0.875311	0.621453	0.6222	0.818566	0.903683	0.863365	1	0.810851	0.61996	0.957442
1044	/pickett_centaur/project/Moulton_JHT/test/make_tables/OG0010122.fna	1627	1	0.371235	0.349109	0.347265	0.356484	0.343577	0.347265	0.893055	0.398894	0.35464	0.398894	0	0.349109	0.349109	0.334358	0.350953	0.282729	0.347265	0.362016	0.349109	0.408113
1045	/pickett_centaur/project/Moulton_JHT/test/make_tables/OG0010128.fna	787	0.992376	0.958069	0.996188	0.992376	0.969504	0.992376	0.992376	0.996188	0.992376	0.98094	0	0.992376	0.996188	0.996188	0.996188	0.992376	0.992376	0.996188	0.992376	1	0.996188
1046	/pickett_centaur/project/Moulton_JHT/test/make_tables/OG0010130.fna	4294	0.851886	0	0.839311	0.836516	0.322543	0.838612	0.802282	0.81905	0.858873	0.87075	1	0.253377	0.840009	0.839311	0.840708	0.867955	0.569632	0.867955	0.807173	0.839311	0.846996
1047	/pickett_centaur/project/Moulton_JHT/test/make_tables/OG0010131.fna	1087	0.931003	0.931003	0.928243	0.931003	0.925483	0.928243	0.928243	0.928243	0.928243	0.893284	1	0.853726	0.928243	0.928243	0.928243	0.928243	0.933763	0.939282	0.902484	0.928243	0
1048	/pickett_centaur/project/Moulton_JHT/test/make_tables/OG0010132.fna	1735	0.557349	0.57464	0.586744	0.579827	0.583285	0.560807	0.463977	0.562536	0.557349	0.697406	0.853026	0.253026	0.882421	0.557349	0.586744	0.550432	0.585014	1	0.560807	0.617291	0
1049	/pickett_centaur/project/Moulton_JHT/test/make_tables/OG0010138.fna	3340	0.631737	0.510479	0.56018	0.622754	0	0.67485	0.545509	0.628144	0.558383	0.618263	0.593114	0.172754	0.636228	0.636228	0.635329	0.576048	0.667665	1	0.514072	0.567365	0.503593
1050	/pickett_centaur/project/Moulton_JHT/test/make_tables/OG0010141.fna	4354	0.263895	0.823381	1	0.202802	0.499311	0.95797	0.75379	0.592099	0.906982	0.93661	0.622416	0.301332	0.295131	0.280661	0.995177	0.969683	0.263895	0.283418	0	0.280661	0.283418
1051	/pickett_centaur/project/Moulton_JHT/test/make_tables/OG0010142.fna	5776	0.766274	0.458449	0.47732	0.407029	0.47455	1	0.587777	0.610111	0.738227	0.592452	0.682652	0.403393	0.904432	0.47732	0.737188	0.604224	0.413262	0.644217	0	0.476801	0.490997
1052	/pickett_centaur/project/Moulton_JHT/test/make_tables/OG0010144.fna	1186	0.969646	0.945194	0.956998	0.94688	0.964587	0.873524	0.617201	0.956998	0.94941	0.969646	1	0.453626	0	0.956998	0.937605	0.94688	0.921585	0.921585	0.903879	0.956998	0.931703
1053	/pickett_centaur/project/Moulton_JHT/test/make_tables/OG0010147.fna	3304	0.362591	0.365617	0.225484	0.252421	0	0.361683	0.25	0.364407	0.406174	0.362591	0.382567	0.195521	0.361683	0.40799	0.361683	0.369249	1	0.361683	0.546913	0.360472	0.422215
1054	/pickett_centaur/project/Moulton_JHT/test/make_tables/OG0010148.fna	691	1	0.670043	0.642547	0.648336	0.531114	0.648336	0.652677	0.648336	0.648336	0	0.557164	0.921852	0.808973	0.808973	0.808973	0.648336	0.643994	0.674385	0.648336	0.648336	0.678726
1055	/pickett_centaur/project/Moulton_JHT/test/make_tables/OG0010150.fna	1759	0.803866	0	0.849915	0.384309	0.406481	0.85162	0.645253	0.841387	0.93519	0.803866	1	0.701535	0.849915	0.849915	0.849915	0.93519	0.901649	0.624787	0.926663	0.727118	0.744173
1056	/pickett_centaur/project/Moulton_JHT/test/make_tables/OG0010152.fna	2086	0.505273	0.327421	0	0.499521	0.316874	0.936721	0.549856	0.53116	0.285235	0.465005	0.345638	1	0.536913	0.536913	0.541227	0.489453	0.548418	0.519655	0.434803	0.341323	0.53116
1057	/pickett_centaur/project/Moulton_JHT/test/make_tables/OG0010155.fna	2572	0.620918	0.606921	0.606921	0	0.555988	0.611586	0.608087	1	0.611586	0.622084	0.65591	0.206843	0.606921	0.606921	0.606921	0.414463	0.611586	0.618585	0.61042	0.606921	0.618585
1058	/pickett_centaur/project/Moulton_JHT/test/make_tables/OG0010160.fna	1234	0.834684	0.34846	0.601297	0.296596	0.15316	0.883306	0.52107	1	0.807942	0.533225	0.564019	0	0.615883	0.615883	0.606159	0.538088	0.484603	0.953809	0.516207	0.606159	0.985413
1059	/pickett_centaur/project/Moulton_JHT/test/make_tables/OG0010161.fna	2074	0.861138	0.815333	0.84378	0.695757	0.757956	0.853905	0.853905	0.855352	1	0.861138	0.918997	0.510125	0.84378	0.84378	0.84378	0.861138	0.864031	0.930569	0	0.823529	0.871263
1060	/pickett_centaur/project/Moulton_JHT/test/make_tables/OG0010163.fna	1168	0.894692	0	0.650685	0.607021	0.640411	0.96661	0.542808	0.969178	0.645548	0.626712	0.943493	0.119007	0.711473	0.96661	1	0.72774	0.956336	0.773973	0.773973	0.632705	0.773973
1061	/pickett_centaur/project/Moulton_JHT/test/make_tables/OG0010167.fna	3268	0.758568	0.70869	0.79896	0.585067	0.630661	0.772338	0	0.919217	0.96328	0.758568	0.921053	0.856487	0.959608	0.758568	0.930233	0.757344	1	0.919217	0.919217	0.764076	0.758568
1062	/pickett_centaur/project/Moulton_JHT/test/make_tables/OG0010169.fna	1990	0.834171	0	0.834171	0.834171	0.834171	0.886935	0.834171	0.834171	0.834171	0.834171	1	0.448744	0.834171	0.834171	0.834171	0.834171	0.805025	0.835678	0.834171	0.834171	0.834171
1063	/pickett_centaur/project/Moulton_JHT/test/make_tables/OG0010170.fna	3376	0.609005	0.524289	0.665877	0.612559	0.463863	0.600118	0.994668	0.606339	1	0.550059	0.601896	0	0.608116	0.643661	0.666765	0.598341	0.604562	0.625	0.934242	0.608116	0.601007
1064	/pickett_centaur/project/Moulton_JHT/test/make_tables/OG0010173.fna	2500	0.4636	0.458	0.4804	0.4432	0.4988	0.3424	0.5212	0.478	0.8032	0.5008	0.4492	0.4332	0.4804	0.514	1	0.502	0	0.6568	0.49	0.4816	0.6052
1065	/pickett_centaur/project/Moulton_JHT/test/make_tables/OG0010176.fna	1279	0.946052	0.915559	0.946052	0.946052	0.917905	0.924941	0.927287	0.946052	0.943706	0.852228	1	0.365129	0.946052	0.946052	0.946052	0.950743	0	0.94136	0.953088	0.946052	0.94136
1066	/pickett_centaur/project/Moulton_JHT/test/make_tables/OG0010177.fna	3208	0.993454	0.733479	0	0.722257	0.509975	0.94389	0.74283	0.934539	0.993454	0.975686	0.838217	0.168017	0.931733	0.932668	1	0.933603	0.939214	0.993454	0.935474	0.932668	0.988778
1067	/pickett_centaur/project/Moulton_JHT/test/make_tables/OG0010179.fna	5158	0.602171	0.530632	0.637069	0.430206	0.586855	0.600427	0.593447	0.57309	0.607406	0.601008	1	0.0725087	0.639977	0.618651	0	0.609151	0.60159	0.649283	0.598682	0.622916	0.622528
1068	/pickett_centaur/project/Moulton_JHT/test/make_tables/OG0010181.fna	1324	1	0.607251	0.950151	0.687311	0	0.916163	0.891239	0.938822	0.916163	0.687311	0.814199	0.294562	0.916163	0.891239	0.945619	0.988671	0.916163	0.80287	0.916163	0.891239	0.517372
1069	/pickett_centaur/project/Moulton_JHT/test/make_tables/OG0010183.fna	847	0.943329	0.865407	0.929162	0.953955	0.854782	0.929162	0.929162	0.961039	0.961039	0.953955	0.854782	0	0.992916	0.943329	0.939787	0.978749	0.961039	1	0.929162	0.939787	0.996458
1070	/pickett_centaur/project/Moulton_JHT/test/make_tables/OG0010184.fna	1165	0.801717	0.734764	0.830043	0.801717	0.734764	0.791416	0.791416	0.734764	0.809442	0.801717	0.922747	0	0.830043	0.830043	0.827468	0.734764	0.734764	0.734764	0.791416	1	0.734764
1071	/pickett_centaur/project/Moulton_JHT/test/make_tables/OG0010187.fna	3319	0.759265	0.511901	0.604098	0.575173	0.467008	1	0.570654	0.887918	0.69539	0.604098	0.921362	0.266044	0	0.915637	0.949382	0.621271	0.616752	0.913227	0.912022	0.915939	0.71618
1072	/pickett_centaur/project/Moulton_JHT/test/make_tables/OG0010188.fna	3818	0.407281	0	0.407281	0.186485	0.249345	1	0.376113	0.280775	0.407281	0.407281	0.536145	0.239392	0.399948	0.407281	0.353326	0.18989	0.231011	0.280775	0.376113	0.39209	0.523573
1073	/pickett_centaur/project/Moulton_JHT/test/make_tables/OG0010189.fna	985	0.735025	0.284264	0	0.692386	0.281218	1	0.722843	0.84467	0.71066	0.73198	0.948223	0.71066	0.826396	0.989848	0.872081	0.713706	0.80203	0.744162	0.73198	0.698477	0.738071
1074	/pickett_centaur/project/Moulton_JHT/test/make_tables/OG0010191.fna	640	0.990625	0.990625	0.990625	0.990625	0.971875	0.990625	0.73125	0.990625	0.990625	0.990625	0.901563	0.990625	0.990625	0.990625	0.990625	0.990625	0.990625	1	0.990625	0.990625	0
1075	/pickett_centaur/project/Moulton_JHT/test/make_tables/OG0010192.fna	1531	1	0.588504	0.659046	0.404311	0.47224	0.64533	0	0.637492	0.635532	0.702155	0.739386	0.641411	0.659046	0.659046	0.637492	0.635532	0.668844	0.708034	0.64533	0.631613	0.655127
1076	/pickett_centaur/project/Moulton_JHT/test/make_tables/OG0010193.fna	1762	0.248581	0.23496	0.263905	0	0.250284	0.795687	0.204313	0.267877	0.263905	0.41941	1	0.248581	0.327469	0.265607	0.305335	0.271283	0.248581	0.652667	0.248581	0.280931	0.266175
1077	/pickett_centaur/project/Moulton_JHT/test/make_tables/OG0010194.fna	1516	1	0.273747	0.275726	0.360818	0.295515	0.275726	0.451847	0.275726	0.37467	0.331135	0	0.151055	0.275726	0.275726	0.275726	0.335092	0.273747	0.277704	0.277704	0.275726	0.277704
1078	/pickett_centaur/project/Moulton_JHT/test/make_tables/OG0010195.fna	3328	1	0.711839	0	0.423978	0.491887	0.80619	0.664363	0.769531	0.735877	0.734075	0.739483	0.653846	0.734075	0.734075	0.734075	0.779147	0.730469	0.658954	0.709135	0.709135	0.730469
1079	/pickett_centaur/project/Moulton_JHT/test/make_tables/OG0010196.fna	2488	1	0.391077	0.786576	0	0.413987	0.509244	0.504019	0.59365	0.576768	0.540595	0.412781	0.0707395	0.512862	0.511254	0.55627	0.52492	0.51045	0.628617	0.500804	0.51246	0.895096
1080	/pickett_centaur/project/Moulton_JHT/test/make_tables/OG0010197.fna	1354	0.554653	0.603397	0.550222	0.450517	0	0.554653	0.550222	0.550222	0.539143	0.554653	0.534712	0.539143	0.550222	0.747415	0.550222	0.539143	0.572378	0.530281	0.554653	0.680945	1
1081	/pickett_centaur/project/Moulton_JHT/test/make_tables/OG0010200.fna	1507	0.641672	0.520239	0.641672	0.641672	0.546118	0.641672	0.641672	0.641672	0.641672	0.641672	0	0.233577	0.641672	0.641672	0.641672	0.641672	0.6357	1	0.641672	0.641672	0.920372
1082	/pickett_centaur/project/Moulton_JHT/test/make_tables/OG0010205.fna	1858	1	0.490312	0.916039	0.456943	0.539828	0.962863	0.903122	0.923574	0.983854	0.907966	0	0.533369	0.916039	0.916039	0.916039	0.61733	0.568891	0.920883	0.836921	0.916039	0.904736
1083	/pickett_centaur/project/Moulton_JHT/test/make_tables/OG0010209.fna	1555	0.942122	0.848232	0.944051	0.960129	0.953698	0.942122	0.942122	0.944051	0.944051	0.942122	0	0.600643	0.914469	0.944051	0.944051	0.944051	0.859164	0.942122	1	0.944051	0.942122
1084	/pickett_centaur/project/Moulton_JHT/test/make_tables/OG0010210.fna	5236	0.857907	0.837853	0.783422	0.847021	0.690031	0.804049	0.854469	0.781131	0.801757	0.857334	1	0	0.798319	0.77903	0.871658	0.876814	0.803094	0.928953	0.860772	0.798892	0.903552
1085	/pickett_centaur/project/Moulton_JHT/test/make_tables/OG0010211.fna	829	0.757539	0.757539	0.757539	1	0.757539	0.757539	0.81544	0.757539	0.757539	0.757539	0.761158	0.757539	0.757539	0.757539	0.757539	0.851628	0	0.757539	0.757539	0.757539	0.757539
1086	/pickett_centaur/project/Moulton_JHT/test/make_tables/OG0010213.fna	2947	0.734306	0.667119	0.623685	0.754326	0.720054	0.729216	0.799457	0.741432	0.726162	0.879878	0.675942	0	0.741432	0.744486	0.743468	1	0.905327	0.823889	0.741432	0.782151	0.839158
1087	/pickett_centaur/project/Moulton_JHT/test/make_tables/OG0010215.fna	1015	0.985222	0.988177	0.985222	0.985222	0.985222	0.97931	0.985222	0.985222	0.985222	0.985222	1	0	0.985222	0.985222	0.985222	0.985222	0.991133	0.985222	0.985222	0.985222	0.985222
1088	/pickett_centaur/project/Moulton_JHT/test/make_tables/OG0010220.fna	1435	0.75331	0	0.832753	0.593728	0.738676	0.755401	0.755401	0.749129	0.75122	0.75331	0.724042	0	0.983275	0.75331	0.75331	0.75122	1	0.736585	0.75331	0.887108	0.736585
1089	/pickett_centaur/project/Moulton_JHT/test/make_tables/OG0010224.fna	1231	0.451665	0.451665	0.493907	0.451665	0.451665	0.451665	0.451665	0.398863	0.398863	0.451665	0.429732	0.451665	0.429732	0.429732	0.629569	0.429732	1	0.451665	0	0.590577	0.451665
1090	/pickett_centaur/project/Moulton_JHT/test/make_tables/OG0010225.fna	481	0.444906	0.446985	0.444906	0.444906	0	0.781705	0.444906	0.75052	0.444906	0.444906	0	0.444906	0.444906	0.444906	0.444906	0.444906	0.444906	0.444906	1	0.619543	0.444906
1091	/pickett_centaur/project/Moulton_JHT/test/make_tables/OG0010226.fna	1216	0.842105	0	0.720395	0.898849	0.696546	0.893914	0.893914	0.898849	0.891447	0.893914	0.884046	0.794408	0.762336	0.901316	0.901316	0.955592	1	0.876645	0.898849	0.901316	0.901316
1092	/pickett_centaur/project/Moulton_JHT/test/make_tables/OG0010227.fna	2134	0.798969	0.814433	0.946579	0.760544	0.799906	0.831303	0	0.902999	0.79194	0.81865	0.897376	0.207123	0.945173	0.918463	0.651359	0.610122	0.834114	1	0.776007	0.914246	0.959231
1093	/pickett_centaur/project/Moulton_JHT/test/make_tables/OG0010228.fna	3007	0.414366	0.267376	0	0.37845	0.281011	0.564017	0.183239	0.387429	0.430662	0.228467	0.760559	1	0.364483	0.364483	0.499169	0.541071	0.369471	0.572996	0.691719	0.714666	0.412371
1094	/pickett_centaur/project/Moulton_JHT/test/make_tables/OG0010229.fna	2809	0.860093	0.830189	0.867569	0.859025	0.851549	1	0.849413	0.864365	0.501246	0.868637	0	0.166963	0.866501	0.865433	0.865433	0.855821	0.851549	0.917764	0.871841	0.866501	0.94126
1095	/pickett_centaur/project/Moulton_JHT/test/make_tables/OG0010230.fna	700	0.734286	0	0.734286	0.734286	0.738571	0.952857	0.734286	0.734286	0.734286	0.734286	0.717143	1	0.734286	0.734286	0.734286	0.734286	0.738571	0.738571	0.734286	0.734286	0.738571
1096	/pickett_centaur/project/Moulton_JHT/test/make_tables/OG0010231.fna	1297	0.178874	0	0.308404	0.172706	0.228219	0.202005	0.146492	0.202005	0.331534	0.319969	0	0.195837	0.59522	0.529684	0.541249	0.530455	0.324595	1	0.253662	0.396299	0.636854
1097	/pickett_centaur/project/Moulton_JHT/test/make_tables/OG0010232.fna	778	1	0.773779	0.559126	0	0.758355	0.861183	0.784062	0.868895	0.849614	0.872751	0.826478	0.736504	0.868895	0.830334	0.764781	0.760925	0.903599	0.868895	0.861183	0.764781	0.868895
1098	/pickett_centaur/project/Moulton_JHT/test/make_tables/OG0010234.fna	1471	0.869477	0.768865	0.557444	0.865398	0.675051	0.867437	0.796057	0.865398	0.863358	0.869477	0.863358	0.724677	0.865398	0.865398	0.865398	0.863358	0	1	0.867437	0.865398	0.861319
1099	/pickett_centaur/project/Moulton_JHT/test/make_tables/OG0010236.fna	2302	0.530843	0.466116	0.52954	0.516507	0	0.530843	0.528236	0.52954	0.532146	0.607732	1	0.530843	0.536056	0.52954	0.52954	0.526933	0.334057	0.536056	0.528236	0.52954	0.536056
1100	/pickett_centaur/project/Moulton_JHT/test/make_tables/OG0010238.fna	658	0.803951	0.808511	0.512158	0.772036	0	0.785714	0.794833	0.776596	0.803951	0.803951	1	0.776596	0.826748	0.826748	0.826748	0.794833	0.794833	0.794833	0.803951	0.826748	0.794833
1101	/pickett_centaur/project/Moulton_JHT/test/make_tables/OG0010239.fna	2107	0.829141	0.856194	0.893213	0.773612	0.703844	0.833412	0.776459	0.878975	0.823446	0.73944	0	0	0.793545	0.804936	0.853346	0.789274	0.850498	1	0.759374	0.894637	0.847651
1102	/pickett_centaur/project/Moulton_JHT/test/make_tables/OG0010241.fna	3256	0.252764	0.234951	0.253378	0.252457	0.258292	1	0.238636	0.2543	0.327396	0.232494	0.264742	0	0.261978	0.257064	0.256143	0.318182	0.275799	0.299447	0.259214	0.268428	0.361794
1103	/pickett_centaur/project/Moulton_JHT/test/make_tables/OG0010242.fna	1051	0.797336	0	0.526166	0	0.848716	0.763083	0.697431	0.466223	0.383444	0.797336	1	0.805899	0.526166	0.526166	0.526166	0.794481	0.803045	0.803045	0.794481	0.466223	0.803045
1104	/pickett_centaur/project/Moulton_JHT/test/make_tables/OG0010243.fna	2221	0.47186	0.386763	0.451148	0.294462	0.394417	1	0.498874	0.493471	0.569113	0.496173	0.444845	0.319226	0.498874	0.498874	0.498874	0.61774	0	0.455651	0.494822	0.484016	0.412427
1105	/pickett_centaur/project/Moulton_JHT/test/make_tables/OG0010245.fna	1576	0.958122	0	0.958122	0.891497	0.583122	0.891497	0.891497	0.958122	0.891497	0.958122	1	0.620558	0.958122	0.958122	0.958122	0.885787	0.895305	0.969543	0.891497	0.891497	0.969543
1106	/pickett_centaur/project/Moulton_JHT/test/make_tables/OG0010246.fna	1807	0.976757	0.372441	0.382402	0.457111	0.452131	0.520199	0.533481	0.976757	0.916989	0	1	0.545102	0.317654	0.433868	0.550083	0.444383	0.52684	0.692861	0.465412	0.5285	0.807416
1107	/pickett_centaur/project/Moulton_JHT/test/make_tables/OG0010247.fna	2626	0.908606	0.620716	0.746382	0.680883	0	0.851485	0.680883	0.74524	1	0.634044	0.715537	0.167174	0.746382	0.717822	0.680883	0.750952	0.633283	0.713252	0.789794	0.677837	0.742955
1108	/pickett_centaur/project/Moulton_JHT/test/make_tables/OG0010248.fna	1660	0.889759	0.633133	0.851807	0.895181	0.629518	0.875301	0.893373	0.86988	0.774096	0.90241	0.73253	0	0.851807	0.851807	0.851807	0.757831	0.887952	1	0.893373	0.853614	0.896988
1109	/pickett_centaur/project/Moulton_JHT/test/make_tables/OG0010249.fna	3385	0.825406	0.497489	0.6774	0.611817	0.499261	0.720827	0.65613	0.587001	0	0.900739	0.578139	0.115805	1	0.954505	0.600295	0.672969	0.738552	0.848449	0.752733	0.679173	0.815657
1110	/pickett_centaur/project/Moulton_JHT/test/make_tables/OG0010251.fna	2311	0.704024	0.491562	0.701428	0.670705	0.412376	0.706621	0.53743	0.697534	0.698832	0.704024	0	0.541757	0.701428	0.701428	0.701428	0.698832	0.729987	1	0.704024	0.701428	0.697534
1111	/pickett_centaur/project/Moulton_JHT/test/make_tables/OG0010252.fna	979	0.377937	0.494382	0.420838	0.358529	0.423902	0.813075	0.359551	0.374872	0.426966	0.374872	0	0.444331	0	0.365679	0.436159	0.837589	0.494382	0.727273	0.341164	0.546476	1
1112	/pickett_centaur/project/Moulton_JHT/test/make_tables/OG0010253.fna	1267	0.722968	0.476717	0.7206	0.722968	0.551697	0.786898	0.718232	0.722968	0.730071	0.722968	0.64483	0	0.676401	0.7206	0.722968	0.722968	0.725335	0.88161	0.715864	0.7206	1
1113	/pickett_centaur/project/Moulton_JHT/test/make_tables/OG0010254.fna	1639	0.994509	0.989018	0.893838	0.992678	0.912142	0.989018	0.996339	0.992678	0.992678	0.994509	1	0	0.992678	0.992678	0.992678	0.992678	0.992678	0.992678	0.994509	0.849908	0.992678
1114	/pickett_centaur/project/Moulton_JHT/test/make_tables/OG0010255.fna	3943	0.97261	0.940654	0.915547	0.692113	0.368248	0.939893	0.971088	0.976414	0.979457	0.975653	0.931524	0.353284	0.980979	0.782399	0.979457	0	0.946487	1	0.971088	0.977936	0.996196
1115	/pickett_centaur/project/Moulton_JHT/test/make_tables/OG0010256.fna	739	0.788904	0	0.788904	0.788904	0.479026	0.788904	0.788904	0.788904	0.788904	0.788904	1	0.320704	0.788904	0.788904	0.788904	0.788904	0.788904	0.788904	0.788904	0.788904	0.788904
1116	/pickett_centaur/project/Moulton_JHT/test/make_tables/OG0010258.fna	778	0.857326	1	0.888175	0.884319	0.96144	0.841902	0	0.876607	0.857326	0.872751	0.583548	0.926735	0.888175	0.888175	0.888175	0.872751	0.838046	0.760925	0.760925	0.888175	0.764781
1117	/pickett_centaur/project/Moulton_JHT/test/make_tables/OG0010259.fna	2404	0.645591	0.512063	0.684276	0.695507	0.50208	0.656822	0.65183	0.674293	0.689268	0.653078	0.50208	0	0.921797	0.849002	1	0.779118	0.663062	0.55574	0.660566	0.68178	0.560732
1118	/pickett_centaur/project/Moulton_JHT/test/make_tables/OG0010262.fna	1750	0.893714	0.691429	0.876571	1	0.606286	0.892	0.892	0.893714	0.912571	0.893714	0.898857	0.563429	0.876571	0.876571	0.876571	0	0.893714	0.950286	0.919429	0.876571	0.897143
1119	/pickett_centaur/project/Moulton_JHT/test/make_tables/OG0010264.fna	2659	0.972922	0.945844	0.994359	0.977435	0	0.993231	0.996615	0.997744	0.968409	0.978563	0.933434	0.11997	0.996615	0.992102	1	0.969537	0.994359	0.975179	0.984205	0.994359	0.979692
1120	/pickett_centaur/project/Moulton_JHT/test/make_tables/OG0010265.fna	3139	0.344377	0.335776	0.259955	0.349156	0	0.347244	0.351067	0	0.648296	0.345333	1	0.0974833	0.346289	0.346289	0.346289	0.34151	0.345333	0.353934	0.33482	0.346289	0.353934
1121	/pickett_centaur/project/Moulton_JHT/test/make_tables/OG0010266.fna	1180	0.908475	0.908475	0.951695	0.894068	0.639831	0.852542	0.607627	0.855085	0.852542	0	0.771186	0.911017	0.872034	0.857627	0.857627	1	0.875424	0.949153	0.829661	0.838983	1
1122	/pickett_centaur/project/Moulton_JHT/test/make_tables/OG0010268.fna	343	0.982507	1	0.982507	0.877551	0.991254	0.982507	0.982507	0.877551	0.982507	0.982507	0.991254	0	0.982507	0.982507	0.982507	0.982507	0.982507	0.991254	0.982507	0.982507	0.991254
1123	/pickett_centaur/project/Moulton_JHT/test/make_tables/OG0010269.fna	355	0.597183	1	1	1	0	1	1	1	1	1	1	1	1	1	1	1	1	1	1	1	1
1124	/pickett_centaur/project/Moulton_JHT/test/make_tables/OG0010270.fna	1144	0.695804	0.711538	0.879371	0.698427	0.590909	0.868881	0.693182	0.698427	0.714161	0.695804	0.850524	0	0.698427	0.698427	0.698427	0.711538	0.829545	1	0.693182	0.698427	0.740385
1125	/pickett_centaur/project/Moulton_JHT/test/make_tables/OG0010271.fna	784	1	0.843112	0.846939	0.843112	0.410714	0.846939	0.846939	0.846939	0.850765	0.850765	0.904337	0.732143	0.846939	0.846939	0.846939	0.850765	0	0.957908	0.846939	0.846939	0.854592
1126	/pickett_centaur/project/Moulton_JHT/test/make_tables/OG0010273.fna	886	0.857788	0.867946	0.84763	0.888262	0.857788	0.840858	0.834086	0.888262	0.857788	0.800226	0.844244	0.505643	0.84763	0.84763	0.84763	0.874718	0	0.996614	0	0.84763	1
1127	/pickett_centaur/project/Moulton_JHT/test/make_tables/OG0010275.fna	3166	0.96115	0.792167	0.979154	0.953569	0	0.946936	0.914719	0.958307	0.932723	0.984839	0.617183	0.437145	0.978206	0.983891	1	0.932723	0.611181	0.971573	0.954517	0.959255	0.967783
1128	/pickett_centaur/project/Moulton_JHT/test/make_tables/OG0010278.fna	1279	0.929633	0.686474	0.936669	0.946052	0	0.8405	0.953088	0.943706	0.720876	0.845192	1	0.950743	0.950743	0.936669	0.936669	0.838155	0.971853	0.939015	0.859265	0.936669	0.934324
1129	/pickett_centaur/project/Moulton_JHT/test/make_tables/OG0010279.fna	2758	0.612763	0.574692	0.601885	0.607324	0.574692	0.606236	0.606236	0.607324	0.6095	0.6095	0.759608	0.0688905	0	1	0.684554	0.613851	0.607324	0.617114	0.6095	0.898115	0.618202
1130	/pickett_centaur/project/Moulton_JHT/test/make_tables/OG0010280.fna	700	0.292857	0.521429	0.665714	0.691429	0.58	0.665714	0.412857	0.815714	0.687143	0.447143	1	0.665714	0.665714	0.665714	0.665714	0.665714	0.661429	0.601429	0.378571	0.665714	0
1131	/pickett_centaur/project/Moulton_JHT/test/make_tables/OG0010281.fna	2062	0.966537	0.647915	0.995635	0.979631	0.682347	0.965082	0.965082	0.982541	1	0.965082	0.935984	0	0.995635	0.995635	0.995635	1	0.951988	0.963628	0.966537	0.99709	0.957808
1132	/pickett_centaur/project/Moulton_JHT/test/make_tables/OG0010282.fna	493	0.567951	0.567951	0.567951	0.567951	0.567951	0.567951	0.567951	1	1	0.567951	0.567951	0	0.567951	0.567951	0.567951	0.567951	0.567951	0.567951	0.567951	0.567951	0.567951
1133	/pickett_centaur/project/Moulton_JHT/test/make_tables/OG0010283.fna	2047	0.898876	0.872496	0.599902	0.649243	0.699072	0.853444	0.794822	0.906204	0.890083	0.759648	0.794822	0	0.899365	0.872496	0.923791	0.885686	0.862237	0.876893	0	1	0.8681
1134	/pickett_centaur/project/Moulton_JHT/test/make_tables/OG0010285.fna	580	0.860345	0.82931	0.844828	1	0.813793	0.85	0.844828	0.844828	0.85	0.860345	0	0.772414	0.844828	0.844828	0.844828	0.855172	0.82931	0.818966	0.844828	0.844828	0.818966
1135	/pickett_centaur/project/Moulton_JHT/test/make_tables/OG0010286.fna	7636	1	0.910817	0.985856	0.562074	0	0.981142	0.963855	0.982713	0.989785	0.987428	0.94264	0.520037	0.985856	0.688842	0.985856	0.990964	0.36197	0.994893	0.898245	0.732844	0.975249
1136	/pickett_centaur/project/Moulton_JHT/test/make_tables/OG0010287.fna	508	1	1	1	0.629921	0	1	1	1	1	1	1	1	1	1	1	1	1	1	1	1	1
1137	/pickett_centaur/project/Moulton_JHT/test/make_tables/OG0010290.fna	1194	0.988275	0.990787	0.811558	0.988275	0.786432	0.988275	0.988275	0.988275	0.988275	0.988275	0	1	0.909548	0.988275	0.988275	0.988275	0.988275	0.988275	0.988275	0.988275	0.988275
1138	/pickett_centaur/project/Moulton_JHT/test/make_tables/OG0010291.fna	8392	0.214967	0	0.163847	0.127502	0.0770972	0.556363	0.226764	0.148832	0.449833	0.185176	1	0.158484	0.352955	0.177073	0.174214	0.63501	0.188513	0.561725	0.339371	0.179576	0.579957
1139	/pickett_centaur/project/Moulton_JHT/test/make_tables/OG0010293.fna	1486	0.551817	0	0.489233	0.414536	0.490579	0	0.521534	0.525572	0.492598	0.614401	0.557201	0.495289	0.40646	0.40646	0.40646	0.583445	0.517497	1	0.622476	0.40646	0.502692
1140	/pickett_centaur/project/Moulton_JHT/test/make_tables/OG0010296.fna	1936	0.877583	0.84969	0.854855	0.846074	0.666839	0.874483	0.874483	0.879132	0.869835	0.860537	0	0.643595	0.879132	0.879132	1	0.874483	0.869835	0.891529	0.874483	0.879132	0.894628
1141	/pickett_centaur/project/Moulton_JHT/test/make_tables/OG0010299.fna	1477	0.516588	0.656737	0.571429	0.36696	0	0.815166	0.701422	0.725796	0.545024	0.522681	0.650643	0.228842	0.579553	0.559242	0.565335	0.534868	0.587678	1	0.528775	0.575491	0.486121
1142	/pickett_centaur/project/Moulton_JHT/test/make_tables/OG0010300.fna	1882	0.854942	0.789586	0.870882	0.671626	0.617428	0.944208	0.835813	0.846971	1	0.853348	0.775239	0	0.859724	0.870882	0.870882	0.843783	0.829437	0.88204	0.891605	0.870882	0.877258
1143	/pickett_centaur/project/Moulton_JHT/test/make_tables/OG0010301.fna	4920	0.715447	0.275203	0.275203	0.277033	0.272154	0.70935	0.70935	0.251423	0.273984	0.715447	0.247764	0.20813	1	0.275203	0.275203	0.272764	0.270325	0.272154	0.272154	0.297561	0
1144	/pickett_centaur/project/Moulton_JHT/test/make_tables/OG0010305.fna	6223	0.240077	0.200868	0.240077	0.258075	0.243612	0.238309	0.240077	1	0.288446	0.240077	0.27784	0	0.240077	0.280733	0.262414	0.261932	0.283143	0.582999	0.222883	0.263378	0.23156
1145	/pickett_centaur/project/Moulton_JHT/test/make_tables/OG0010307.fna	3793	0.996045	0.604535	0.996045	0.636963	0.537306	0.995254	0.903243	0.644872	0.659109	0.995254	0.660691	0	0.603744	0.632481	0.996045	0.636963	1	0.998418	0.605326	0.996045	0.660691
1146	/pickett_centaur/project/Moulton_JHT/test/make_tables/OG0010313.fna	1402	0.67689	0.67689	0.67689	0.396576	0.672611	0.67689	0.67689	0.67689	0.67689	0.67689	0.700428	1	0	0.455064	0.67689	0.67689	0.67689	0.68331	0.67689	0.67689	0.68331
1147	/pickett_centaur/project/Moulton_JHT/test/make_tables/OG0010314.fna	2506	0.837191	0.792897	0.837191	0.830008	0.606943	0.832402	0.833599	0.834796	0.831205	0.967678	0	0.828811	0.838388	0.614525	0.847965	0.906624	0.814445	0.667199	0.831205	0.847965	1
1148	/pickett_centaur/project/Moulton_JHT/test/make_tables/OG0010315.fna	1483	0.749157	1	0	0.724882	0.848281	0.815914	0.775455	0.775455	0.747134	0.78557	0.961564	0.772758	0.761295	0.777478	0.777478	0.781524	0.743088	0.836143	0.757249	0.753203	0.730951
1149	/pickett_centaur/project/Moulton_JHT/test/make_tables/OG0010317.fna	2089	0.696984	0.695548	0.695548	0.695548	0.646721	1	0.662518	0.695548	0.695548	0.695548	0.692676	0.158928	0.695548	0.695548	0.695548	0.695548	0.695548	0.695548	0.695548	0.695548	0
1150	/pickett_centaur/project/Moulton_JHT/test/make_tables/OG0010319.fna	1013	0.625864	0	0.640671	0.63771	0.713722	0.548865	0.628825	0.631787	0.646594	0.625864	0.673248	0.240869	0.640671	0.640671	0.640671	0.646594	0.702863	0.614018	0.628825	1	0.614018
1151	/pickett_centaur/project/Moulton_JHT/test/make_tables/OG0010320.fna	1066	0.86773	0.797373	0.839587	0.839587	0	0.839587	0.537523	0.839587	0.839587	0.932458	0.839587	0.839587	0.839587	0.839587	0.839587	0.839587	0.839587	0.878987	0.839587	0.839587	1
1152	/pickett_centaur/project/Moulton_JHT/test/make_tables/OG0010322.fna	1210	0.414876	0.763636	0.385124	0.412397	0.529752	0.62562	0.610744	0.806612	0.604132	0.77686	0.898347	0	0.385124	0.395041	0.385124	0.754545	0.846281	1	0.77686	0.385124	0.682645
1153	/pickett_centaur/project/Moulton_JHT/test/make_tables/OG0010324.fna	931	0.819549	0.774436	0.819549	0.829216	0.390977	0.932331	0.983888	0.822771	0.829216	0.845328	0.838883	0.951665	0.867884	0.819549	0.983888	0	0	0.893663	0.835661	0.832438	1
1154	/pickett_centaur/project/Moulton_JHT/test/make_tables/OG0010325.fna	1603	0.569557	0.571429	0.562071	0.839676	0.577043	0.569557	0.569557	0.569557	0.565814	0.569557	0.578915	0.483468	0.569557	0.569557	1	0.565814	0.476606	0.567686	0.569557	0.569557	0
1155	/pickett_centaur/project/Moulton_JHT/test/make_tables/OG0010326.fna	2638	0.317286	0.272176	0.793025	0.385898	0.264973	0.682714	0.380212	0.448446	0.410917	0.336998	1	0.121304	0.564443	0.465504	0.466641	0.393859	0.276346	0.351782	0.318423	0.42229	0
1156	/pickett_centaur/project/Moulton_JHT/test/make_tables/OG0010327.fna	4729	0.152252	0.0795094	0.146754	0.0960034	0.0509621	0.0960034	0.0960034	0.0951575	0.0960034	0.0960034	1	0.0960034	0.1476	0.0960034	0.0960034	0.0951575	0.141045	0	0.116304	0.0960034	0
1157	/pickett_centaur/project/Moulton_JHT/test/make_tables/OG0010331.fna	1399	0.746247	0.427448	0.571122	0.740529	0.307362	0.390994	0.463188	0.498213	0.691208	0.305218	0	0	0.63331	0.605432	1	0.68406	0.446748	0.416726	0.451036	0.497498	0.133667
1158	/pickett_centaur/project/Moulton_JHT/test/make_tables/OG0010332.fna	451	0	1	1	1	1	1	1	1	0.993348	1	0.986696	0.427938	1	1	1	0.993348	1	1	1	1	1
1159	/pickett_centaur/project/Moulton_JHT/test/make_tables/OG0010333.fna	1387	0.987022	0.982696	0.995674	0.596251	0.863014	0.991348	0.989185	0.989185	0.989185	0.987022	0.974045	0.36049	0.993511	0.995674	1	0.989185	0.993511	0.995674	0.993511	0.993511	0
1160	/pickett_centaur/project/Moulton_JHT/test/make_tables/OG0010335.fna	3499	0.819091	0	0.934839	0.669334	0.484996	0.807088	0.777937	0.831095	0.839668	0.848242	0.826808	0.103458	0.995713	0.485853	0.841383	0.867105	0.854244	1	0.828522	0.475279	0.860246
1161	/pickett_centaur/project/Moulton_JHT/test/make_tables/OG0010338.fna	715	0.773427	0.773427	0.773427	0.773427	0	0.773427	0.773427	0.773427	0.773427	0.773427	0.773427	0.579021	0.773427	0.773427	0.773427	0.827972	0.773427	1	0.773427	0.773427	0.773427
1162	/pickett_centaur/project/Moulton_JHT/test/make_tables/OG0010341.fna	994	0.921529	0	0.930584	0.930584	0.918511	0.930584	0.921529	0.930584	0.82495	0.933602	0.811871	0.609658	0.930584	0.930584	0.930584	0.82495	0.930584	1	0.924547	0.930584	0.939638
1163	/pickett_centaur/project/Moulton_JHT/test/make_tables/OG0010343.fna	1822	0.953897	0.782656	0.912733	0.794182	0.787596	0.892975	0.927552	0.892975	0.929199	0.927552	0	0.904501	0.782656	0.934138	0.934138	0.784303	0.697036	1	0.927552	0.782656	0.782656
1164	/pickett_centaur/project/Moulton_JHT/test/make_tables/OG0010344.fna	577	0.875217	0	0.875217	0.812825	0.750433	1	0.875217	0.719237	0.875217	0.875217	0.880416	0.327556	0.875217	0.875217	0.875217	0.875217	0.875217	0.875217	0.875217	0.875217	0.875217
1165	/pickett_centaur/project/Moulton_JHT/test/make_tables/OG0010345.fna	1552	0.899485	0.605026	0.899485	0.916881	0.908505	0.899485	0.916881	0.899485	0.916881	0.899485	0	0.596005	0.899485	0.899485	0.899485	0.899485	0	0.916881	0.899485	0.899485	1
1166	/pickett_centaur/project/Moulton_JHT/test/make_tables/OG0010346.fna	1618	0.925834	0.851669	0.927689	0.675525	0.855377	0.933251	0	0.927689	0.938813	0.933251	1	0.0865266	0.927689	0.927689	0.927689	0.936959	0.918418	0.925834	0.927689	0.927689	0.916564
1167	/pickett_centaur/project/Moulton_JHT/test/make_tables/OG0010348.fna	1187	0.632687	1	0.632687	0.632687	0.632687	0.632687	0.632687	0.632687	0.632687	0.632687	0	0.632687	0.632687	0.632687	0.632687	0.632687	0.632687	0.632687	0.632687	0.632687	0.632687
1168	/pickett_centaur/project/Moulton_JHT/test/make_tables/OG0010349.fna	925	0.964324	0.954595	0.954595	0.951351	0.954595	0.970811	0.954595	0.954595	0.957838	0.954595	1	0.763243	0.954595	0.980541	0.954595	0.954595	0.954595	0.961081	0	0.954595	0.941622
1169	/pickett_centaur/project/Moulton_JHT/test/make_tables/OG0010351.fna	2836	0.795839	0.761283	0.794781	0	0.787377	0.794781	0.794781	0.794781	0.797955	0.800071	0.80536	0.791608	0.794781	0.794781	0.794781	0.800071	0.786319	0.891749	0.794781	0.794781	1
1170	/pickett_centaur/project/Moulton_JHT/test/make_tables/OG0010353.fna	6760	0.792751	0.384763	0.578846	0.398964	0.350296	0.785207	0.785207	0.53713	0.792751	0.53713	0.392899	0	0.391124	0.411982	0.55429	0.40355	0.78284	0.391568	0.792308	0.391124	1
1171	/pickett_centaur/project/Moulton_JHT/test/make_tables/OG0010354.fna	1027	0.392405	0.333982	0.357352	0.206426	0.333982	0.395326	0.395326	0.401168	0.395326	0.713729	0.523856	0.389484	0.357352	0.357352	0.357352	0.386563	0	1	0.529698	0.652386	0.646543
1172	/pickett_centaur/project/Moulton_JHT/test/make_tables/OG0010357.fna	3427	0.504815	0.511526	0.516779	0.371462	0.302889	1	0.551795	0.702364	0.94485	0.715495	0.667348	0	0.518529	0.721622	0.914211	0.995623	0.476802	0.501313	0.836592	0.463671	0.88007
1173	/pickett_centaur/project/Moulton_JHT/test/make_tables/OG0010358.fna	406	0.667488	0.926108	0.667488	0.667488	0.667488	0.667488	0.667488	0.667488	0.667488	0	0.689655	0.667488	0.667488	0.667488	0.667488	0.667488	0.667488	0.844828	0.667488	0.667488	1
1174	/pickett_centaur/project/Moulton_JHT/test/make_tables/OG0010359.fna	3823	0.712791	0.676432	0.804081	0.792833	0.54643	0.887784	0.731624	0.870521	0.88543	0.84227	1	0	0.806173	0.696312	0.868951	0.810097	0.778708	0.960764	0.879937	0.808527	0.876014
1175	/pickett_centaur/project/Moulton_JHT/test/make_tables/OG0010360.fna	1405	0.733096	0.76726	0.782206	0.788612	0.769395	0.77153	0.912456	0.786477	0.782206	0.882562	0	0.192883	0.782206	0.782206	0.782206	1	0	0.809964	0.940214	0.750178	0.809964
1176	/pickett_centaur/project/Moulton_JHT/test/make_tables/OG0010365.fna	499	0.993988	0.993988	0.993988	0.993988	1	0.993988	0.993988	0.993988	0.993988	0.993988	1	0.735471	0.993988	0.993988	0.993988	0.993988	0.993988	1	0	0.993988	1
1177	/pickett_centaur/project/Moulton_JHT/test/make_tables/OG0010367.fna	2482	0.657937	0.599919	0.610798	0.599517	0.506849	0.584206	0.579371	0.597502	0.587832	0.633763	0.574537	0	0.609589	0.610798	0.610798	0.587832	0.631346	1	0.585415	0.759468	0.612006
1178	/pickett_centaur/project/Moulton_JHT/test/make_tables/OG0010370.fna	3459	0	0.635155	0.889274	0.889274	0.827696	0.889274	0.668401	0.899104	0.928881	1	0.891009	0.357907	0.884938	0.685458	0.889274	0.857762	0.87771	0.900549	0.891009	0.823359	0.895345
1179	/pickett_centaur/project/Moulton_JHT/test/make_tables/OG0010371.fna	835	0.60479	0.617964	0.60479	0.60479	0.497006	0.881437	0.60479	0.60479	0.71976	0.723353	0.88503	0.617964	0.701796	0.60479	0.60479	1	0.60479	0.60479	0.881437	0.617964	0
1180	/pickett_centaur/project/Moulton_JHT/test/make_tables/OG0010373.fna	1216	0.935855	0	0.953125	0.786184	0.92352	0.990132	0.933388	0.938322	0.703947	0.933388	0.938322	0.935855	0.953125	0.958059	0.975329	0.649671	0.943257	0.935855	0.933388	0.970395	1
[truncated: 1,257 more rows]

## Sheet: Anopheles_fastq_taxa
	taxon	present	absent	0.9	0.75	0.5	0.25	0.1
0	A_maculatus	2409	29	761	1353	2047	2355	2402
1	C_quinquefasciatus	2036	402	469	884	1535	1961	2030
2	A_gambiae	2283	155	638	1134	1855	2224	2275
3	A_epiroticus	2314	124	523	953	1700	2212	2303
[truncated: 17 more rows]

## Sheet: Anopheles_fly_genes
	file_names	max bp	A_merus	A_epiroticus	C_quinquefasciatus	A_arabiensis	A_melas	A_farauti	A_funestus	A_aegypti	A_sinensis	A_quadriannulatus	A_darlingi	A_dirus	A_atroparvus	A_culicifacies	A_gambiae	A_stephensi	A_maculatus	A_albimanus	A_christyi	D_melanogaster	A_minimus
[truncated: 330 more rows]

[truncated: 5 more sheets: Anopheles_fly_taxa, Henckelia_genes, Henckelia_taxa, Yeast_genes, Yeast_taxa]
